# Supplementary material for: Metagenomic methylation patterns resolve bacterial genomes of unusual size and structural complexity
Source: ISME J. 2022 Apr 22;16(8):1921–31. doi: 10.1038/s41396-022-01242-7 (PMC9296519; doi:10.1038/s41396-022-01242-7)
Supplement: Supplementary file 2 — Supplementary Data 4 [file 41396_2022_1242_MOESM2_ESM.zip]

Archive with 38 entries (34 files):
- supplemental_data_4/
- __MACOSX/._supplemental_data_4
- supplemental_data_4/SRB-asm-graph/
- __MACOSX/supplemental_data_4/._SRB-asm-graph
- supplemental_data_4/.DS_Store
- __MACOSX/supplemental_data_4/._.DS_Store
- supplemental_data_4/PSB-asm-graph/
- __MACOSX/supplemental_data_4/._PSB-asm-graph
- supplemental_data_4/metagenomic-asm/
- __MACOSX/supplemental_data_4/._metagenomic-asm
- supplemental_data_4/SRB-asm-graph/PBSRB1_reasm.gml
- __MACOSX/supplemental_data_4/SRB-asm-graph/._PBSRB1_reasm.gml
- supplemental_data_4/SRB-asm-graph/.DS_Store
- __MACOSX/supplemental_data_4/SRB-asm-graph/._.DS_Store
- supplemental_data_4/SRB-asm-graph/PBSRB1_reasm.pdf
- __MACOSX/supplemental_data_4/SRB-asm-graph/._PBSRB1_reasm.pdf
- supplemental_data_4/SRB-asm-graph/PBSRB1_reasm.gephi
- __MACOSX/supplemental_data_4/SRB-asm-graph/._PBSRB1_reasm.gephi
- supplemental_data_4/PSB-asm-graph/.DS_Store
- __MACOSX/supplemental_data_4/PSB-asm-graph/._.DS_Store
- supplemental_data_4/PSB-asm-graph/PB-PSB1_reasm.pdf
- __MACOSX/supplemental_data_4/PSB-asm-graph/._PB-PSB1_reasm.pdf
- supplemental_data_4/PSB-asm-graph/PB-PSB1_reasm.gephi
- __MACOSX/supplemental_data_4/PSB-asm-graph/._PB-PSB1_reasm.gephi
- supplemental_data_4/PSB-asm-graph/PB-PSB1_reasm.gml
- __MACOSX/supplemental_data_4/PSB-asm-graph/._PB-PSB1_reasm.gml
- supplemental_data_4/metagenomic-asm/output-2021-label-fix.gephi
- __MACOSX/supplemental_data_4/metagenomic-asm/._output-2021-label-fix.gephi
- supplemental_data_4/metagenomic-asm/.DS_Store
- __MACOSX/supplemental_data_4/metagenomic-asm/._.DS_Store
- supplemental_data_4/metagenomic-asm/7771_asm-graph.cys
- __MACOSX/supplemental_data_4/metagenomic-asm/._7771_asm-graph.cys
- supplemental_data_4/metagenomic-asm/7771_asm-graph-gephi.pdf
- __MACOSX/supplemental_data_4/metagenomic-asm/._7771_asm-graph-gephi.pdf
- supplemental_data_4/metagenomic-asm/7771_asm-graph-cys.pdf
- __MACOSX/supplemental_data_4/metagenomic-asm/._7771_asm-graph-cys.pdf
- supplemental_data_4/metagenomic-asm/output.gml
- __MACOSX/supplemental_data_4/metagenomic-asm/._output.gml
