# Supplementary material for: Metagenomic methylation patterns resolve bacterial genomes of unusual size and structural complexity
Source: ISME J. 2022 Apr 22;16(8):1921–31. doi: 10.1038/s41396-022-01242-7 (PMC9296519; doi:10.1038/s41396-022-01242-7)
Supplement: Supplementary file 2 — Supplementary Data 4 [file 41396_2022_1242_MOESM2_ESM.zip › supplemental_data_4/SRB-asm-graph/PBSRB1_reasm.gml]

graph [
  directed 1
  node [
    id 0
    label "16079"
    fastq "m140321_093325_42142_c100618572550000001823115007181403_s1_p0/65630/0_4941/14_4400"
    unitig "utg69"
  ]
  node [
    id 1
    label "16070"
    fastq "m140321_093325_42142_c100618572550000001823115007181403_s1_p0/41338/0_4019/0_3840"
    unitig "utg83"
  ]
  node [
    id 2
    label "19714"
    fastq "m140321_195713_42142_c100618572550000001823115007181407_s1_p0/98372/986_11402/2527_8734"
    unitig "utg83"
  ]
  node [
    id 3
    label "13359"
    fastq "m140310_020230_42141_c100633532550000001823121009121467_s1_p0/126264/3802_19007/0_13238"
    unitig "utg14"
  ]
  node [
    id 4
    label "13733"
    fastq "m140311_153755_42142_c100622202550000001823114507181455_s1_p0/138786/0_15536/8146_13098"
    unitig "utg67"
  ]
  node [
    id 5
    label "16425"
    fastq "m140309_052058_42141_c100633532550000001823121009121461_s1_p0/128272/0_6056/0_2685"
    unitig "utg70"
  ]
  node [
    id 6
    label "11381"
    fastq "m140315_125940_42141_c100618232550000001823115007181435_s1_p0/61311/252_11585/0_10870"
    unitig "utg67"
  ]
  node [
    id 7
    label "5988"
    fastq "m140321_042601_42142_c100618572550000001823115007181401_s1_p0/22382/511_11910/0_11132"
    unitig "utg65"
  ]
  node [
    id 8
    label "11383"
    fastq "m140315_125940_42141_c100618232550000001823115007181435_s1_p0/69584/0_9572/15_8914"
    unitig "utg0"
  ]
  node [
    id 9
    label "13294"
    fastq "m140309_223738_42141_c100633532550000001823121009121466_s1_p0/68608/7996_27095/3555_16625"
    unitig "utg70"
  ]
  node [
    id 10
    label "10890"
    fastq "m140315_010920_42141_c100618232550000001823115007181430_s1_p0/77084/2017_6151/440_1250"
    unitig "utg5"
  ]
  node [
    id 11
    label "10897"
    fastq "m140315_010920_42141_c100618232550000001823115007181430_s1_p0/88114/12267_20860/0_6958"
    unitig "utg14"
  ]
  node [
    id 12
    label "5987"
    fastq "m140321_042601_42142_c100618572550000001823115007181401_s1_p0/26660/0_9434/15_9090"
    unitig "utg0"
  ]
  node [
    id 13
    label "5985"
    fastq "m140321_042601_42142_c100618572550000001823115007181401_s1_p0/20066/0_13799/4050_12738"
    unitig "utg0"
  ]
  node [
    id 14
    label "344"
    fastq "m140311_030154_42142_c100622202550000001823114507181451_s1_p0/62326/0_11932/34_11586"
    unitig "utg67"
  ]
  node [
    id 15
    label "347"
    fastq "m140311_062557_42142_c100622202550000001823114507181452_s1_p0/114257/166_12245/26_11599"
    unitig "utg70"
  ]
  node [
    id 16
    label "340"
    fastq "m140311_030154_42142_c100622202550000001823114507181451_s1_p0/91184/0_8468/0_8298"
    unitig "utg87"
  ]
  node [
    id 17
    label "341"
    fastq "m140310_020230_42141_c100633532550000001823121009121467_s1_p0/97553/0_15928/12_15557"
    unitig "utg0"
  ]
  node [
    id 18
    label "342"
    fastq "m140311_030154_42142_c100622202550000001823114507181451_s1_p0/37453/0_12505/8_12198"
    unitig "utg69"
  ]
  node [
    id 19
    label "7510"
    fastq "m140313_160032_42141_c100604482550000001823113706171466_s1_p0/92930/0_9587/1256_9084"
    unitig "utg70"
  ]
  node [
    id 20
    label "3996"
    fastq "m140311_153755_42142_c100622202550000001823114507181455_s1_p0/75025/0_8185/0_7602"
    unitig "utg0"
  ]
  node [
    id 21
    label "19156"
    fastq "m140321_042601_42142_c100618572550000001823115007181401_s1_p0/43512/0_16356/2048_15346"
    unitig "utg0"
  ]
  node [
    id 22
    label "19403"
    fastq "m140321_093325_42142_c100618572550000001823115007181403_s1_p0/52402/734_9409/39_7581"
    unitig "utg67"
  ]
  node [
    id 23
    label "19402"
    fastq "m140321_093325_42142_c100618572550000001823115007181403_s1_p0/47590/0_12565/1145_11854"
    unitig "utg5"
  ]
  node [
    id 24
    label "16676"
    fastq "m140310_020230_42141_c100633532550000001823121009121467_s1_p0/137421/2412_16077/1579_12961"
    unitig "utg67"
  ]
  node [
    id 25
    label "5992"
    fastq "m140321_042601_42142_c100618572550000001823115007181401_s1_p0/3038/0_8131/430_7896"
    unitig "utg0"
  ]
  node [
    id 26
    label "6154"
    fastq "m140321_065934_42142_c100618572550000001823115007181402_s1_p0/60171/0_9306/62_7396"
    unitig "utg28"
  ]
  node [
    id 27
    label "12708"
    fastq "m140321_065934_42142_c100618572550000001823115007181402_s1_p0/55584/0_10739/0_9872"
    unitig "utg87"
  ]
  node [
    id 28
    label "4736"
    fastq "m140315_103700_42141_c100618232550000001823115007181434_s1_p0/40092/0_4245/72_1505"
    unitig "utg69"
  ]
  node [
    id 29
    label "13605"
    fastq "m140311_131333_42142_c100622202550000001823114507181454_s1_p0/36097/0_13112/0_12601"
    unitig "utg0"
  ]
  node [
    id 30
    label "4027"
    fastq "m140311_153755_42142_c100622202550000001823114507181455_s1_p0/94538/564_10046/1354_8540"
    unitig "utg79"
  ]
  node [
    id 31
    label "10969"
    fastq "m140315_033050_42141_c100618232550000001823115007181431_s1_p0/35808/0_4770/44_4134"
    unitig "utg85"
  ]
  node [
    id 32
    label "296"
    fastq "m140310_020230_42141_c100633532550000001823121009121467_s1_p0/51024/2227_10349/0_7571"
    unitig "utg67"
  ]
  node [
    id 33
    label "3773"
    fastq "m140311_131333_42142_c100622202550000001823114507181454_s1_p0/46538/0_11945/7_11365"
    unitig "utg0"
  ]
  node [
    id 34
    label "586"
    fastq "m140311_153755_42142_c100622202550000001823114507181455_s1_p0/145314/0_5626/15_4707"
    unitig "utg17"
  ]
  node [
    id 35
    label "17651"
    fastq "m140315_055221_42141_c100618232550000001823115007181432_s1_p0/75484/0_6222/4_5679"
    unitig "utg83"
  ]
  node [
    id 36
    label "17652"
    fastq "m140315_055221_42141_c100618232550000001823115007181432_s1_p0/55691/0_9635/101_9438"
    unitig "utg70"
  ]
  node [
    id 37
    label "3774"
    fastq "m140311_131333_42142_c100622202550000001823114507181454_s1_p0/45912/0_12495/4_10626"
    unitig "utg69"
  ]
  node [
    id 38
    label "3778"
    fastq "m140311_131333_42142_c100622202550000001823114507181454_s1_p0/51720/1784_10030/19_7806"
    unitig "utg0"
  ]
  node [
    id 39
    label "13544"
    fastq "m140311_131333_42142_c100622202550000001823114507181454_s1_p0/116178/0_10552/14_10194"
    unitig "utg5"
  ]
  node [
    id 40
    label "13545"
    fastq "m140311_131333_42142_c100622202550000001823114507181454_s1_p0/120457/0_13412/22_12410"
    unitig "utg14"
  ]
  node [
    id 41
    label "17389"
    fastq "m140313_192416_42141_c100604482550000001823113706171467_s1_p0/90697/2587_14490/303_5881"
    unitig "utg87"
  ]
  node [
    id 42
    label "13543"
    fastq "m140311_131333_42142_c100622202550000001823114507181454_s1_p0/11479/0_10027/10_9531"
    unitig "utg70"
  ]
  node [
    id 43
    label "17382"
    fastq "m140313_192416_42141_c100604482550000001823113706171467_s1_p0/82121/0_10858/935_10446"
    unitig "utg0"
  ]
  node [
    id 44
    label "16707"
    fastq "m140310_020230_42141_c100633532550000001823121009121467_s1_p0/2811/0_11840/0_10636"
    unitig "utg6"
  ]
  node [
    id 45
    label "6359"
    fastq "m140321_120917_42142_c100618572550000001823115007181404_s1_p0/8147/0_14841/316_14470"
    unitig "utg24"
  ]
  node [
    id 46
    label "12018"
    fastq "m140316_074350_42141_c100618292550000001823115007181474_s1_p0/87925/0_10902/0_10650"
    unitig "utg70"
  ]
  node [
    id 47
    label "8209"
    fastq "m140315_152532_42141_c100618232550000001823115007181436_s1_p0/46774/0_13300/4544_13272"
    unitig "utg67"
  ]
  node [
    id 48
    label "12013"
    fastq "m140316_074350_42141_c100618292550000001823115007181474_s1_p0/66333/0_11754/0_11322"
    unitig "utg69"
  ]
  node [
    id 49
    label "7889"
    fastq "m140315_081523_42141_c100618232550000001823115007181433_s1_p0/131396/2648_15112/77_11865"
    unitig "utg0"
  ]
  node [
    id 50
    label "16380"
    fastq "m140321_195713_42142_c100618572550000001823115007181407_s1_p0/148182/1617_9341/0_6922"
    unitig "utg40"
  ]
  node [
    id 51
    label "16387"
    fastq "m140321_195713_42142_c100618572550000001823115007181407_s1_p0/151355/0_8009/0_7723"
    unitig "utg0"
  ]
  node [
    id 52
    label "16389"
    fastq "m140321_195713_42142_c100618572550000001823115007181407_s1_p0/160234/3231_10816/4_7335"
    unitig "utg67"
  ]
  node [
    id 53
    label "11760"
    fastq "m140316_003701_42141_c100618292550000001823115007181471_s1_p0/75855/0_10895/112_10509"
    unitig "utg14"
  ]
  node [
    id 54
    label "17257"
    fastq "m140313_123524_42141_c100604482550000001823113706171465_s1_p0/60216/0_9837/9_9218"
    unitig "utg24"
  ]
  node [
    id 55
    label "2443"
    fastq "m140316_145405_42141_c100618292550000001823115007181477_s1_p0/44139/0_13253/0_13133"
    unitig "utg67"
  ]
  node [
    id 56
    label "10708"
    fastq "m140313_160032_42141_c100604482550000001823113706171466_s1_p0/129116/0_11124/9_10527"
    unitig "utg0"
  ]
  node [
    id 57
    label "17034"
    fastq "m140311_153755_42142_c100622202550000001823114507181455_s1_p0/155096/0_12799/0_12110"
    unitig "utg24"
  ]
  node [
    id 58
    label "10702"
    fastq "m140313_160032_42141_c100604482550000001823113706171466_s1_p0/120407/0_8797/24_8321"
    unitig "utg65"
  ]
  node [
    id 59
    label "10707"
    fastq "m140313_160032_42141_c100604482550000001823113706171466_s1_p0/131701/529_11116/739_9109"
    unitig "utg67"
  ]
  node [
    id 60
    label "9253"
    fastq "m140321_042601_42142_c100618572550000001823115007181401_s1_p0/52198/0_14075/3389_8719"
    unitig "utg0"
  ]
  node [
    id 61
    label "10705"
    fastq "m140313_160032_42141_c100604482550000001823113706171466_s1_p0/133844/1243_9040/0_7423"
    unitig "utg41"
  ]
  node [
    id 62
    label "7860"
    fastq "m140315_055221_42141_c100618232550000001823115007181432_s1_p0/84263/2527_13707/22_10629"
    unitig "utg0"
  ]
  node [
    id 63
    label "105"
    fastq "m140309_223738_42141_c100633532550000001823121009121466_s1_p0/127480/0_15900/51_14908"
    unitig "utg6"
  ]
  node [
    id 64
    label "17874"
    fastq "m140315_103700_42141_c100618232550000001823115007181434_s1_p0/53943/892_13835/4848_11979"
    unitig "utg34"
  ]
  node [
    id 65
    label "2040"
    fastq "m140316_025917_42141_c100618292550000001823115007181472_s1_p0/9325/0_8632/12_8270"
    unitig "utg40"
  ]
  node [
    id 66
    label "2041"
    fastq "m140316_052143_42141_c100618292550000001823115007181473_s1_p0/116639/549_9624/4158_8767"
    unitig "utg5"
  ]
  node [
    id 67
    label "16811"
    fastq "m140311_095017_42142_c100622202550000001823114507181453_s1_p0/99622/0_10296/6_10116"
    unitig "utg14"
  ]
  node [
    id 68
    label "8692"
    fastq "m140316_074350_42141_c100618292550000001823115007181474_s1_p0/151040/0_7366/11_7060"
    unitig "utg67"
  ]
  node [
    id 69
    label "11906"
    fastq "m140316_052143_42141_c100618292550000001823115007181473_s1_p0/29038/3506_9438/97_5617"
    unitig "utg28"
  ]
  node [
    id 70
    label "9412"
    fastq "m140321_065934_42142_c100618572550000001823115007181402_s1_p0/67842/0_12884/0_11695"
    unitig "utg0"
  ]
  node [
    id 71
    label "9416"
    fastq "m140321_065934_42142_c100618572550000001823115007181402_s1_p0/83548/633_9296/182_7730"
    unitig "utg87"
  ]
  node [
    id 72
    label "12120"
    fastq "m140316_100554_42141_c100618292550000001823115007181475_s1_p0/79653/2015_11360/1670_8714"
    unitig "utg15"
  ]
  node [
    id 73
    label "11618"
    fastq "m140315_221622_42141_c100618292550000001823115007181470_s1_p0/146176/0_6885/83_6593"
    unitig "utg40"
  ]
  node [
    id 74
    label "10417"
    fastq "m140311_153755_42142_c100622202550000001823114507181455_s1_p0/135690/530_14971/0_13610"
    unitig "utg67"
  ]
  node [
    id 75
    label "10410"
    fastq "m140311_153755_42142_c100622202550000001823114507181455_s1_p0/13847/0_7876/0_7570"
    unitig "utg0"
  ]
  node [
    id 76
    label "10149"
    fastq "m140310_020230_42141_c100633532550000001823121009121467_s1_p0/90288/2982_12584/120_8928"
    unitig "utg70"
  ]
  node [
    id 77
    label "10148"
    fastq "m140310_020230_42141_c100633532550000001823121009121467_s1_p0/93034/2183_13238/14_10332"
    unitig "utg14"
  ]
  node [
    id 78
    label "10387"
    fastq "m140311_153755_42142_c100622202550000001823114507181455_s1_p0/11753/0_11210/1941_11263"
    unitig "utg10"
  ]
  node [
    id 79
    label "10385"
    fastq "m140311_153755_42142_c100622202550000001823114507181455_s1_p0/113995/2030_12629/314_9894"
    unitig "utg14"
  ]
  node [
    id 80
    label "17728"
    fastq "m140315_081523_42141_c100618232550000001823115007181433_s1_p0/26815/0_9370/27_8600"
    unitig "utg14"
  ]
  node [
    id 81
    label "9323"
    fastq "m140321_065934_42142_c100618572550000001823115007181402_s1_p0/122230/0_9069/310_8007"
    unitig "utg67"
  ]
  node [
    id 82
    label "17726"
    fastq "m140315_081523_42141_c100618232550000001823115007181433_s1_p0/34854/4322_14139/2168_8624"
    unitig "utg67"
  ]
  node [
    id 83
    label "9325"
    fastq "m140321_065934_42142_c100618572550000001823115007181402_s1_p0/129916/0_11449/2225_6978"
    unitig "utg14"
  ]
  node [
    id 84
    label "8940"
    fastq "m140316_145405_42141_c100618292550000001823115007181477_s1_p0/147241/0_11048/0_10681"
    unitig "utg66"
  ]
  node [
    id 85
    label "5113"
    fastq "m140315_221622_42141_c100618292550000001823115007181470_s1_p0/31829/275_8683/0_8036"
    unitig "utg67"
  ]
  node [
    id 86
    label "8949"
    fastq "m140316_145405_42141_c100618292550000001823115007181477_s1_p0/22982/199_11111/0_10525"
    unitig "utg0"
  ]
  node [
    id 87
    label "18854"
    fastq "m140316_145405_42141_c100618292550000001823115007181477_s1_p0/19747/0_10187/205_9765"
    unitig "utg0"
  ]
  node [
    id 88
    label "14017"
    fastq "m140313_160032_42141_c100604482550000001823113706171466_s1_p0/116335/0_13418/382_12795"
    unitig "utg70"
  ]
  node [
    id 89
    label "7514"
    fastq "m140313_192416_42141_c100604482550000001823113706171467_s1_p0/110394/0_13619/0_9458"
    unitig "utg0"
  ]
  node [
    id 90
    label "2688"
    fastq "m140321_042601_42142_c100618572550000001823115007181401_s1_p0/16632/0_7069/0_6484"
    unitig "utg87"
  ]
  node [
    id 91
    label "6203"
    fastq "m140321_093325_42142_c100618572550000001823115007181403_s1_p0/121643/0_8730/0_7990"
    unitig "utg0"
  ]
  node [
    id 92
    label "2684"
    fastq "m140321_042601_42142_c100618572550000001823115007181401_s1_p0/135850/0_12483/0_11903"
    unitig "utg0"
  ]
  node [
    id 93
    label "7513"
    fastq "m140313_192416_42141_c100604482550000001823113706171467_s1_p0/120560/0_9798/0_9430"
    unitig "utg69"
  ]
  node [
    id 94
    label "2686"
    fastq "m140321_042601_42142_c100618572550000001823115007181401_s1_p0/147774/0_10798/5_10207"
    unitig "utg69"
  ]
  node [
    id 95
    label "2681"
    fastq "m140321_042601_42142_c100618572550000001823115007181401_s1_p0/141183/0_10773/0_9730"
    unitig "utg67"
  ]
  node [
    id 96
    label "19158"
    fastq "m140321_042601_42142_c100618572550000001823115007181401_s1_p0/50294/547_10314/1312_9267"
    unitig "utg67"
  ]
  node [
    id 97
    label "5295"
    fastq "m140316_025917_42141_c100618292550000001823115007181472_s1_p0/158172/0_12249/645_12417"
    unitig "utg5"
  ]
  node [
    id 98
    label "6806"
    fastq "m140310_020230_42141_c100633532550000001823121009121467_s1_p0/125238/1099_10382/186_8428"
    unitig "utg24"
  ]
  node [
    id 99
    label "10008"
    fastq "m140309_223738_42141_c100633532550000001823121009121466_s1_p0/84086/0_16051/1564_15740"
    unitig "utg67"
  ]
  node [
    id 100
    label "15713"
    fastq "m140321_015151_42142_c100618572550000001823115007181400_s1_p0/55927/0_13727/967_12831"
    unitig "utg67"
  ]
  node [
    id 101
    label "15711"
    fastq "m140321_015151_42142_c100618572550000001823115007181400_s1_p0/57660/0_11886/618_12066"
    unitig "utg0"
  ]
  node [
    id 102
    label "6801"
    fastq "m140310_020230_42141_c100633532550000001823121009121467_s1_p0/105161/0_11302/40_10701"
    unitig "utg70"
  ]
  node [
    id 103
    label "10569"
    fastq "m140313_054807_42141_c100604482550000001823113706171463_s1_p0/131409/2385_10376/0_7588"
    unitig "utg70"
  ]
  node [
    id 104
    label "97"
    fastq "m140309_223738_42141_c100633532550000001823121009121466_s1_p0/130838/0_12353/23_11955"
    unitig "utg14"
  ]
  node [
    id 105
    label "5182"
    fastq "m140316_003701_42141_c100618292550000001823115007181471_s1_p0/127928/0_13021/249_12155"
    unitig "utg24"
  ]
  node [
    id 106
    label "10092"
    fastq "m140310_020230_42141_c100633532550000001823121009121467_s1_p0/23160/0_15313/1555_14784"
    unitig "utg0"
  ]
  node [
    id 107
    label "5186"
    fastq "m140316_003701_42141_c100618292550000001823115007181471_s1_p0/135001/3249_12368/14_8502"
    unitig "utg67"
  ]
  node [
    id 108
    label "5187"
    fastq "m140316_003701_42141_c100618292550000001823115007181471_s1_p0/138999/8887_15773/0_6712"
    unitig "utg0"
  ]
  node [
    id 109
    label "18923"
    fastq "m140321_015151_42142_c100618572550000001823115007181400_s1_p0/122381/0_9035/73_8597"
    unitig "utg87"
  ]
  node [
    id 110
    label "13053"
    fastq "m140321_195713_42142_c100618572550000001823115007181407_s1_p0/115566/464_11840/3124_11109"
    unitig "utg5"
  ]
  node [
    id 111
    label "18925"
    fastq "m140321_015151_42142_c100618572550000001823115007181400_s1_p0/121487/2303_15651/0_12241"
    unitig "utg4"
  ]
  node [
    id 112
    label "18704"
    fastq "m140316_100554_42141_c100618292550000001823115007181475_s1_p0/95309/4827_14071/16_8462"
    unitig "utg0"
  ]
  node [
    id 113
    label "14711"
    fastq "m140315_125940_42141_c100618232550000001823115007181435_s1_p0/58896/0_6192/0_6017"
    unitig "utg17"
  ]
  node [
    id 114
    label "15668"
    fastq "m140321_015151_42142_c100618572550000001823115007181400_s1_p0/22400/0_13042/9_12714"
    unitig "utg87"
  ]
  node [
    id 115
    label "17829"
    fastq "m140315_103700_42141_c100618232550000001823115007181434_s1_p0/156480/0_9084/14_8580"
    unitig "utg0"
  ]
  node [
    id 116
    label "7676"
    fastq "m140315_033050_42141_c100618232550000001823115007181431_s1_p0/107535/0_10345/0_10027"
    unitig "utg5"
  ]
  node [
    id 117
    label "7674"
    fastq "m140315_033050_42141_c100618232550000001823115007181431_s1_p0/122194/0_5462/0_5020"
    unitig "utg70"
  ]
  node [
    id 118
    label "7143"
    fastq "m140311_131333_42142_c100622202550000001823114507181454_s1_p0/94356/0_12942/0_12140"
    unitig "utg67"
  ]
  node [
    id 119
    label "17822"
    fastq "m140315_103700_42141_c100618232550000001823115007181434_s1_p0/149285/1340_9544/428_7803"
    unitig "utg69"
  ]
  node [
    id 120
    label "15664"
    fastq "m140321_015151_42142_c100618572550000001823115007181400_s1_p0/18228/0_8694/233_7923"
    unitig "utg67"
  ]
  node [
    id 121
    label "1199"
    fastq "m140315_055221_42141_c100618232550000001823115007181432_s1_p0/144086/0_7151/9_6542"
    unitig "utg40"
  ]
  node [
    id 122
    label "3348"
    fastq "m140309_154110_42141_c100633532550000001823121009121464_s1_p0/59084/0_14637/243_13877"
    unitig "utg67"
  ]
  node [
    id 123
    label "1190"
    fastq "m140315_055221_42141_c100618232550000001823115007181432_s1_p0/139178/0_11761/0_9792"
    unitig "utg29"
  ]
  node [
    id 124
    label "3340"
    fastq "m140309_154110_42141_c100633532550000001823121009121464_s1_p0/34681/0_12626/0_11736"
    unitig "utg67"
  ]
  node [
    id 125
    label "3341"
    fastq "m140309_190708_42141_c100633532550000001823121009121465_s1_p0/114335/0_10201/270_9697"
    unitig "utg5"
  ]
  node [
    id 126
    label "14390"
    fastq "m140315_055221_42141_c100618232550000001823115007181432_s1_p0/28328/0_11212/4786_9201"
    unitig "utg65"
  ]
  node [
    id 127
    label "6973"
    fastq "m140311_095017_42142_c100622202550000001823114507181453_s1_p0/90416/0_9295/0_8721"
    unitig "utg0"
  ]
  node [
    id 128
    label "6970"
    fastq "m140311_095017_42142_c100622202550000001823114507181453_s1_p0/81948/0_7260/0_6707"
    unitig "utg77"
  ]
  node [
    id 129
    label "17121"
    fastq "m140311_153755_42142_c100622202550000001823114507181455_s1_p0/75645/0_10229/1984_6164"
    unitig "utg79"
  ]
  node [
    id 130
    label "4250"
    fastq "m140313_192416_42141_c100604482550000001823113706171467_s1_p0/123565/0_15969/4911_14691"
    unitig "utg79"
  ]
  node [
    id 131
    label "13942"
    fastq "m140313_090822_42141_c100604482550000001823113706171464_s1_p0/151070/0_9534/0_8910"
    unitig "utg69"
  ]
  node [
    id 132
    label "8168"
    fastq "m140315_152532_42141_c100618232550000001823115007181436_s1_p0/133046/2387_8217/705_5392"
    unitig "utg80"
  ]
  node [
    id 133
    label "15919"
    fastq "m140321_065934_42142_c100618572550000001823115007181402_s1_p0/107707/0_12018/11_11630"
    unitig "utg69"
  ]
  node [
    id 134
    label "13945"
    fastq "m140313_090822_42141_c100604482550000001823113706171464_s1_p0/145094/0_11087/350_10572"
    unitig "utg69"
  ]
  node [
    id 135
    label "15448"
    fastq "m140316_123054_42141_c100618292550000001823115007181476_s1_p0/114373/0_10386/0_9990"
    unitig "utg0"
  ]
  node [
    id 136
    label "5531"
    fastq "m140316_100554_42141_c100618292550000001823115007181475_s1_p0/138224/0_6740/125_6521"
    unitig "utg67"
  ]
  node [
    id 137
    label "5539"
    fastq "m140316_100554_42141_c100618292550000001823115007181475_s1_p0/139911/386_10807/300_9775"
    unitig "utg0"
  ]
  node [
    id 138
    label "11168"
    fastq "m140315_081523_42141_c100618232550000001823115007181433_s1_p0/49705/6300_16030/0_9234"
    unitig "utg87"
  ]
  node [
    id 139
    label "1280"
    fastq "m140315_081523_42141_c100618232550000001823115007181433_s1_p0/126324/275_12007/3261_9934"
    unitig "utg0"
  ]
  node [
    id 140
    label "14404"
    fastq "m140315_055221_42141_c100618232550000001823115007181432_s1_p0/3965/255_12784/0_11039"
    unitig "utg70"
  ]
  node [
    id 141
    label "11165"
    fastq "m140315_081523_42141_c100618232550000001823115007181433_s1_p0/32389/1782_13711/0_11767"
    unitig "utg87"
  ]
  node [
    id 142
    label "11161"
    fastq "m140315_081523_42141_c100618232550000001823115007181433_s1_p0/41979/135_5626/0_5126"
    unitig "utg87"
  ]
  node [
    id 143
    label "7188"
    fastq "m140311_153755_42142_c100622202550000001823114507181455_s1_p0/132087/0_12607/10_12080"
    unitig "utg67"
  ]
  node [
    id 144
    label "1578"
    fastq "m140315_152532_42141_c100618232550000001823115007181436_s1_p0/104290/0_9082/0_8884"
    unitig "utg79"
  ]
  node [
    id 145
    label "688"
    fastq "m140311_153755_42142_c100622202550000001823114507181455_s1_p0/66918/0_11756/0_11131"
    unitig "utg69"
  ]
  node [
    id 146
    label "7181"
    fastq "m140311_153755_42142_c100622202550000001823114507181455_s1_p0/131410/10995_22620/3463_11118"
    unitig "utg67"
  ]
  node [
    id 147
    label "687"
    fastq "m140311_153755_42142_c100622202550000001823114507181455_s1_p0/71670/1306_9468/370_8253"
    unitig "utg67"
  ]
  node [
    id 148
    label "13830"
    fastq "m140311_153755_42142_c100622202550000001823114507181455_s1_p0/61982/3341_12865/0_8917"
    unitig "utg24"
  ]
  node [
    id 149
    label "13833"
    fastq "m140311_153755_42142_c100622202550000001823114507181455_s1_p0/63049/0_12980/456_12590"
    unitig "utg24"
  ]
  node [
    id 150
    label "6576"
    fastq "m140309_015740_42141_c100633532550000001823121009121460_s1_p0/127421/432_9584/0_8829"
    unitig "utg0"
  ]
  node [
    id 151
    label "5629"
    fastq "m140316_123054_42141_c100618292550000001823115007181476_s1_p0/144591/378_7682/0_6999"
    unitig "utg70"
  ]
  node [
    id 152
    label "4383"
    fastq "m140315_010920_42141_c100618232550000001823115007181430_s1_p0/42262/1673_15263/4927_12978"
    unitig "utg92"
  ]
  node [
    id 153
    label "5625"
    fastq "m140316_123054_42141_c100618292550000001823115007181476_s1_p0/140197/0_11678/122_10480"
    unitig "utg69"
  ]
  node [
    id 154
    label "4267"
    fastq "m140313_192416_42141_c100604482550000001823113706171467_s1_p0/31495/0_14114/142_12624"
    unitig "utg69"
  ]
  node [
    id 155
    label "7458"
    fastq "m140313_160032_42141_c100604482550000001823113706171466_s1_p0/103266/0_14911/455_13426"
    unitig "utg67"
  ]
  node [
    id 156
    label "4384"
    fastq "m140315_010920_42141_c100618232550000001823115007181430_s1_p0/55657/0_10713/0_10610"
    unitig "utg65"
  ]
  node [
    id 157
    label "407"
    fastq "m140311_131333_42142_c100622202550000001823114507181454_s1_p0/125311/0_10625/228_10601"
    unitig "utg70"
  ]
  node [
    id 158
    label "406"
    fastq "m140311_131333_42142_c100622202550000001823114507181454_s1_p0/124512/0_11550/0_11266"
    unitig "utg0"
  ]
  node [
    id 159
    label "1373"
    fastq "m140315_103700_42141_c100618232550000001823115007181434_s1_p0/149440/713_10594/0_7465"
    unitig "utg79"
  ]
  node [
    id 160
    label "1372"
    fastq "m140315_103700_42141_c100618232550000001823115007181434_s1_p0/151134/0_7684/7_7188"
    unitig "utg5"
  ]
  node [
    id 161
    label "1375"
    fastq "m140315_103700_42141_c100618232550000001823115007181434_s1_p0/148604/0_10423/0_9995"
    unitig "utg10"
  ]
  node [
    id 162
    label "402"
    fastq "m140311_131333_42142_c100622202550000001823114507181454_s1_p0/120637/0_9253/0_8756"
    unitig "utg24"
  ]
  node [
    id 163
    label "1377"
    fastq "m140315_103700_42141_c100618232550000001823115007181434_s1_p0/28162/0_4783/2885_4549"
    unitig "utg10"
  ]
  node [
    id 164
    label "8499"
    fastq "m140316_025917_42141_c100618292550000001823115007181472_s1_p0/105831/0_10999/1473_11076"
    unitig "utg69"
  ]
  node [
    id 165
    label "408"
    fastq "m140311_131333_42142_c100622202550000001823114507181454_s1_p0/127739/0_11018/9_10552"
    unitig "utg0"
  ]
  node [
    id 166
    label "3833"
    fastq "m140311_153755_42142_c100622202550000001823114507181455_s1_p0/101727/722_7614/1354_1952"
    unitig "utg24"
  ]
  node [
    id 167
    label "12065"
    fastq "m140316_100554_42141_c100618292550000001823115007181475_s1_p0/136103/0_7890/18_7639"
    unitig "utg0"
  ]
  node [
    id 168
    label "3838"
    fastq "m140311_131333_42142_c100622202550000001823114507181454_s1_p0/92948/0_9246/0_8390"
    unitig "utg0"
  ]
  node [
    id 169
    label "4032"
    fastq "m140313_054807_42141_c100604482550000001823113706171463_s1_p0/109580/0_9582/23_8977"
    unitig "utg87"
  ]
  node [
    id 170
    label "13724"
    fastq "m140311_153755_42142_c100622202550000001823114507181455_s1_p0/133647/0_10990/201_10587"
    unitig "utg69"
  ]
  node [
    id 171
    label "5990"
    fastq "m140321_042601_42142_c100618572550000001823115007181401_s1_p0/30344/0_6839/14_5509"
    unitig "utg67"
  ]
  node [
    id 172
    label "4036"
    fastq "m140313_054807_42141_c100604482550000001823113706171463_s1_p0/113290/901_10575/10_8948"
    unitig "utg0"
  ]
  node [
    id 173
    label "13607"
    fastq "m140311_131333_42142_c100622202550000001823114507181454_s1_p0/38734/244_14589/178_13382"
    unitig "utg70"
  ]
  node [
    id 174
    label "10888"
    fastq "m140315_010920_42141_c100618232550000001823115007181430_s1_p0/34581/0_13413/0_9593"
    unitig "utg0"
  ]
  node [
    id 175
    label "11375"
    fastq "m140315_125940_42141_c100618232550000001823115007181435_s1_p0/52217/6724_16317/13_9547"
    unitig "utg69"
  ]
  node [
    id 176
    label "19418"
    fastq "m140321_093325_42142_c100618572550000001823115007181403_s1_p0/92636/1382_8561/0_6827"
    unitig "utg67"
  ]
  node [
    id 177
    label "7520"
    fastq "m140313_192416_42141_c100604482550000001823113706171467_s1_p0/115186/0_13333/10_13248"
    unitig "utg67"
  ]
  node [
    id 178
    label "7526"
    fastq "m140313_192416_42141_c100604482550000001823113706171467_s1_p0/127590/0_15597/20_14842"
    unitig "utg67"
  ]
  node [
    id 179
    label "370"
    fastq "m140311_095017_42142_c100622202550000001823114507181453_s1_p0/46895/0_16355/593_15526"
    unitig "utg69"
  ]
  node [
    id 180
    label "15550"
    fastq "m140316_145405_42141_c100618292550000001823115007181477_s1_p0/158672/0_11864/9_11504"
    unitig "utg5"
  ]
  node [
    id 181
    label "19365"
    fastq "m140321_093325_42142_c100618572550000001823115007181403_s1_p0/12478/1332_15743/2433_12151"
    unitig "utg0"
  ]
  node [
    id 182
    label "16667"
    fastq "m140310_020230_42141_c100633532550000001823121009121467_s1_p0/140502/0_7300/80_7053"
    unitig "utg0"
  ]
  node [
    id 183
    label "6143"
    fastq "m140321_065934_42142_c100618572550000001823115007181402_s1_p0/40701/0_9312/364_8644"
    unitig "utg87"
  ]
  node [
    id 184
    label "9874"
    fastq "m140309_190708_42141_c100633532550000001823121009121465_s1_p0/118028/0_14200/319_13805"
    unitig "utg0"
  ]
  node [
    id 185
    label "10975"
    fastq "m140315_033050_42141_c100618232550000001823115007181431_s1_p0/38153/8952_17524/0_8179"
    unitig "utg26"
  ]
  node [
    id 186
    label "897"
    fastq "m140313_160032_42141_c100604482550000001823113706171466_s1_p0/39051/0_12324/11_12010"
    unitig "utg0"
  ]
  node [
    id 187
    label "13613"
    fastq "m140311_131333_42142_c100622202550000001823114507181454_s1_p0/45916/0_11210/0_10639"
    unitig "utg0"
  ]
  node [
    id 188
    label "16060"
    fastq "m140321_093325_42142_c100618572550000001823115007181403_s1_p0/28752/2859_10039/369_6690"
    unitig "utg31"
  ]
  node [
    id 189
    label "19708"
    fastq "m140321_195713_42142_c100618572550000001823115007181407_s1_p0/90413/0_6881/10_2735"
    unitig "utg70"
  ]
  node [
    id 190
    label "17625"
    fastq "m140315_055221_42141_c100618232550000001823115007181432_s1_p0/20918/4207_14269/2260_9749"
    unitig "utg95"
  ]
  node [
    id 191
    label "16489"
    fastq "m140309_190708_42141_c100633532550000001823121009121465_s1_p0/121230/0_10568/12_9821"
    unitig "utg9"
  ]
  node [
    id 192
    label "16483"
    fastq "m140309_154110_42141_c100633532550000001823121009121464_s1_p0/128327/0_14052/14_13421"
    unitig "utg67"
  ]
  node [
    id 193
    label "16480"
    fastq "m140309_154110_42141_c100633532550000001823121009121464_s1_p0/72030/0_9648/14_9281"
    unitig "utg87"
  ]
  node [
    id 194
    label "16481"
    fastq "m140309_190708_42141_c100633532550000001823121009121465_s1_p0/49317/0_8010/0_4552"
    unitig "utg12"
  ]
  node [
    id 195
    label "13530"
    fastq "m140311_131333_42142_c100622202550000001823114507181454_s1_p0/107474/1959_12105/1859_8766"
    unitig "utg0"
  ]
  node [
    id 196
    label "13533"
    fastq "m140311_131333_42142_c100622202550000001823114507181454_s1_p0/112796/0_9327/10_5320"
    unitig "utg83"
  ]
  node [
    id 197
    label "16248"
    fastq "m140321_144411_42142_c100618572550000001823115007181405_s1_p0/4355/0_9965/0_8978"
    unitig "utg70"
  ]
  node [
    id 198
    label "16718"
    fastq "m140310_020230_42141_c100633532550000001823121009121467_s1_p0/31190/2469_17552/8_13643"
    unitig "utg67"
  ]
  node [
    id 199
    label "4628"
    fastq "m140315_081523_42141_c100618232550000001823115007181433_s1_p0/131023/0_10048/141_9564"
    unitig "utg0"
  ]
  node [
    id 200
    label "16712"
    fastq "m140310_020230_42141_c100633532550000001823121009121467_s1_p0/36033/10930_17454/0_6221"
    unitig "utg95"
  ]
  node [
    id 201
    label "248"
    fastq "m140310_020230_42141_c100633532550000001823121009121467_s1_p0/135154/0_12495/13_11682"
    unitig "utg67"
  ]
  node [
    id 202
    label "2274"
    fastq "m140316_100554_42141_c100618292550000001823115007181475_s1_p0/38360/0_8860/0_8355"
    unitig "utg0"
  ]
  node [
    id 203
    label "11753"
    fastq "m140316_003701_42141_c100618292550000001823115007181471_s1_p0/73750/3638_16588/4534_10003"
    unitig "utg83"
  ]
  node [
    id 204
    label "2273"
    fastq "m140316_100554_42141_c100618292550000001823115007181475_s1_p0/6111/0_4909/0_2799"
    unitig "utg12"
  ]
  node [
    id 205
    label "11759"
    fastq "m140316_003701_42141_c100618292550000001823115007181471_s1_p0/61180/0_11548/0_11166"
    unitig "utg0"
  ]
  node [
    id 206
    label "16391"
    fastq "m140321_195713_42142_c100618572550000001823115007181407_s1_p0/157885/0_13201/0_12695"
    unitig "utg24"
  ]
  node [
    id 207
    label "9249"
    fastq "m140321_042601_42142_c100618572550000001823115007181401_s1_p0/56853/2119_8070/619_5738"
    unitig "utg79"
  ]
  node [
    id 208
    label "9240"
    fastq "m140321_042601_42142_c100618572550000001823115007181401_s1_p0/38663/0_13763/42_13328"
    unitig "utg5"
  ]
  node [
    id 209
    label "9532"
    fastq "m140321_120917_42142_c100618572550000001823115007181404_s1_p0/145700/0_6478/9_6194"
    unitig "utg17"
  ]
  node [
    id 210
    label "9247"
    fastq "m140321_042601_42142_c100618572550000001823115007181401_s1_p0/55024/3441_10888/1241_6829"
    unitig "utg25"
  ]
  node [
    id 211
    label "17287"
    fastq "m140313_160032_42141_c100604482550000001823113706171466_s1_p0/158536/0_9892/9_9447"
    unitig "utg0"
  ]
  node [
    id 212
    label "7854"
    fastq "m140315_055221_42141_c100618232550000001823115007181432_s1_p0/87952/1224_10790/0_9348"
    unitig "utg87"
  ]
  node [
    id 213
    label "178"
    fastq "m140309_223738_42141_c100633532550000001823121009121466_s1_p0/66965/0_9841/9_9206"
    unitig "utg83"
  ]
  node [
    id 214
    label "13285"
    fastq "m140309_223738_42141_c100633532550000001823121009121466_s1_p0/49691/3817_20341/1717_14607"
    unitig "utg24"
  ]
  node [
    id 215
    label "17530"
    fastq "m140315_033050_42141_c100618232550000001823115007181431_s1_p0/19927/1088_12196/289_10720"
    unitig "utg67"
  ]
  node [
    id 216
    label "171"
    fastq "m140309_223738_42141_c100633532550000001823121009121466_s1_p0/53580/4125_18323/5_13387"
    unitig "utg0"
  ]
  node [
    id 217
    label "4538"
    fastq "m140315_055221_42141_c100618232550000001823115007181432_s1_p0/144448/0_12934/0_12206"
    unitig "utg70"
  ]
  node [
    id 218
    label "2056"
    fastq "m140316_052143_42141_c100618292550000001823115007181473_s1_p0/12383/2223_11250/0_8520"
    unitig "utg6"
  ]
  node [
    id 219
    label "16803"
    fastq "m140311_095017_42142_c100622202550000001823114507181453_s1_p0/42025/0_11220/0_10907"
    unitig "utg24"
  ]
  node [
    id 220
    label "4824"
    fastq "m140315_125940_42141_c100618232550000001823115007181435_s1_p0/13500/0_9500/639_8975"
    unitig "utg14"
  ]
  node [
    id 221
    label "4537"
    fastq "m140315_055221_42141_c100618232550000001823115007181432_s1_p0/17988/0_9553/0_9021"
    unitig "utg24"
  ]
  node [
    id 222
    label "4822"
    fastq "m140315_125940_42141_c100618232550000001823115007181435_s1_p0/128605/0_8220/5_7739"
    unitig "utg87"
  ]
  node [
    id 223
    label "16807"
    fastq "m140311_095017_42142_c100622202550000001823114507181453_s1_p0/62297/1909_14859/388_12108"
    unitig "utg5"
  ]
  node [
    id 224
    label "3696"
    fastq "m140311_095017_42142_c100622202550000001823114507181453_s1_p0/83925/206_13808/0_13392"
    unitig "utg70"
  ]
  node [
    id 225
    label "16805"
    fastq "m140311_095017_42142_c100622202550000001823114507181453_s1_p0/69106/0_11951/213_11377"
    unitig "utg69"
  ]
  node [
    id 226
    label "11622"
    fastq "m140315_221622_42141_c100618292550000001823115007181470_s1_p0/139747/8174_17300/1185_8784"
    unitig "utg87"
  ]
  node [
    id 227
    label "9406"
    fastq "m140321_065934_42142_c100618572550000001823115007181402_s1_p0/51852/0_11633/181_11436"
    unitig "utg69"
  ]
  node [
    id 228
    label "7986"
    fastq "m140315_103700_42141_c100618232550000001823115007181434_s1_p0/149702/0_11760/0_11482"
    unitig "utg0"
  ]
  node [
    id 229
    label "11624"
    fastq "m140315_221622_42141_c100618292550000001823115007181470_s1_p0/142304/3643_12084/0_7544"
    unitig "utg5"
  ]
  node [
    id 230
    label "7988"
    fastq "m140315_103700_42141_c100618232550000001823115007181434_s1_p0/156257/0_13351/4_12531"
    unitig "utg0"
  ]
  node [
    id 231
    label "10621"
    fastq "m140313_090822_42141_c100604482550000001823113706171464_s1_p0/25113/0_10374/12_9630"
    unitig "utg87"
  ]
  node [
    id 232
    label "10152"
    fastq "m140311_030154_42142_c100622202550000001823114507181451_s1_p0/110485/1498_10527/1882_7528"
    unitig "utg67"
  ]
  node [
    id 233
    label "9334"
    fastq "m140321_065934_42142_c100618572550000001823115007181402_s1_p0/127318/979_13746/0_11610"
    unitig "utg24"
  ]
  node [
    id 234
    label "11973"
    fastq "m140316_074350_42141_c100618292550000001823115007181474_s1_p0/150312/5914_18072/13_11547"
    unitig "utg14"
  ]
  node [
    id 235
    label "10397"
    fastq "m140311_153755_42142_c100622202550000001823114507181455_s1_p0/126193/14881_22664/0_7430"
    unitig "utg28"
  ]
  node [
    id 236
    label "3229"
    fastq "m140321_195713_42142_c100618572550000001823115007181407_s1_p0/10334/0_9183/3_8853"
    unitig "utg67"
  ]
  node [
    id 237
    label "17755"
    fastq "m140315_081523_42141_c100618232550000001823115007181433_s1_p0/70230/0_8469/701_7744"
    unitig "utg69"
  ]
  node [
    id 238
    label "3529"
    fastq "m140310_020230_42141_c100633532550000001823121009121467_s1_p0/135804/4544_12423/0_7168"
    unitig "utg67"
  ]
  node [
    id 239
    label "16934"
    fastq "m140311_131333_42142_c100622202550000001823114507181454_s1_p0/72926/4383_16165/23_10979"
    unitig "utg87"
  ]
  node [
    id 240
    label "8595"
    fastq "m140316_025917_42141_c100618292550000001823115007181472_s1_p0/97584/10974_19869/2_8327"
    unitig "utg69"
  ]
  node [
    id 241
    label "16933"
    fastq "m140311_131333_42142_c100622202550000001823114507181454_s1_p0/68560/0_10568/0_10173"
    unitig "utg70"
  ]
  node [
    id 242
    label "7214"
    fastq "m140311_153755_42142_c100622202550000001823114507181455_s1_p0/150744/0_10966/9_10488"
    unitig "utg24"
  ]
  node [
    id 243
    label "6215"
    fastq "m140321_093325_42142_c100618572550000001823115007181403_s1_p0/130100/0_8157/445_8330"
    unitig "utg24"
  ]
  node [
    id 244
    label "10717"
    fastq "m140313_160032_42141_c100604482550000001823113706171466_s1_p0/14184/0_9517/0_9127"
    unitig "utg67"
  ]
  node [
    id 245
    label "2694"
    fastq "m140321_042601_42142_c100618572550000001823115007181401_s1_p0/157012/0_10425/8_9986"
    unitig "utg14"
  ]
  node [
    id 246
    label "10719"
    fastq "m140313_160032_42141_c100604482550000001823113706171466_s1_p0/141034/0_11474/12_11062"
    unitig "utg67"
  ]
  node [
    id 247
    label "14650"
    fastq "m140315_125940_42141_c100618232550000001823115007181435_s1_p0/118854/1055_9451/0_8114"
    unitig "utg65"
  ]
  node [
    id 248
    label "15707"
    fastq "m140321_015151_42142_c100618572550000001823115007181400_s1_p0/51427/0_13554/1118_13798"
    unitig "utg0"
  ]
  node [
    id 249
    label "14096"
    fastq "m140313_192416_42141_c100604482550000001823113706171467_s1_p0/144950/0_12364/43_11861"
    unitig "utg67"
  ]
  node [
    id 250
    label "9755"
    fastq "m140321_195713_42142_c100618572550000001823115007181407_s1_p0/137172/0_4232/172_3942"
    unitig "utg0"
  ]
  node [
    id 251
    label "14094"
    fastq "m140313_192416_42141_c100604482550000001823113706171467_s1_p0/135765/327_11586/157_10732"
    unitig "utg0"
  ]
  node [
    id 252
    label "14092"
    fastq "m140313_192416_42141_c100604482550000001823113706171467_s1_p0/119334/352_17088/515_16039"
    unitig "utg70"
  ]
  node [
    id 253
    label "14091"
    fastq "m140313_192416_42141_c100604482550000001823113706171467_s1_p0/133625/0_10385/11_10078"
    unitig "utg69"
  ]
  node [
    id 254
    label "4557"
    fastq "m140315_055221_42141_c100618232550000001823115007181432_s1_p0/38446/0_10004/6_9777"
    unitig "utg70"
  ]
  node [
    id 255
    label "10574"
    fastq "m140313_054807_42141_c100604482550000001823113706171463_s1_p0/146193/0_8828/804_8734"
    unitig "utg67"
  ]
  node [
    id 256
    label "14099"
    fastq "m140313_192416_42141_c100604482550000001823113706171467_s1_p0/18007/0_10432/18_10238"
    unitig "utg67"
  ]
  node [
    id 257
    label "7325"
    fastq "m140311_153755_42142_c100622202550000001823114507181455_s1_p0/98729/0_13183/248_12348"
    unitig "utg0"
  ]
  node [
    id 258
    label "7326"
    fastq "m140313_054807_42141_c100604482550000001823113706171463_s1_p0/123214/402_8913/244_7908"
    unitig "utg67"
  ]
  node [
    id 259
    label "17381"
    fastq "m140313_192416_42141_c100604482550000001823113706171467_s1_p0/76403/0_10614/0_10174"
    unitig "utg14"
  ]
  node [
    id 260
    label "7320"
    fastq "m140313_054807_42141_c100604482550000001823113706171463_s1_p0/120386/0_7395/3576_7450"
    unitig "utg69"
  ]
  node [
    id 261
    label "5198"
    fastq "m140316_003701_42141_c100618292550000001823115007181471_s1_p0/144098/1385_12621/488_10656"
    unitig "utg69"
  ]
  node [
    id 262
    label "7328"
    fastq "m140313_054807_42141_c100604482550000001823113706171463_s1_p0/128593/2997_12706/2882_8722"
    unitig "utg87"
  ]
  node [
    id 263
    label "1613"
    fastq "m140315_152532_42141_c100618232550000001823115007181436_s1_p0/28165/0_8668/0_8172"
    unitig "utg67"
  ]
  node [
    id 264
    label "13068"
    fastq "m140321_195713_42142_c100618572550000001823115007181407_s1_p0/158902/9627_16327/747_6036"
    unitig "utg72"
  ]
  node [
    id 265
    label "16314"
    fastq "m140321_172159_42142_c100618572550000001823115007181406_s1_p0/19677/980_8209/0_6859"
    unitig "utg0"
  ]
  node [
    id 266
    label "2873"
    fastq "m140321_065934_42142_c100618572550000001823115007181402_s1_p0/46565/135_9452/0_9040"
    unitig "utg70"
  ]
  node [
    id 267
    label "18710"
    fastq "m140316_100554_42141_c100618292550000001823115007181475_s1_p0/95950/4992_16616/0_10970"
    unitig "utg0"
  ]
  node [
    id 268
    label "18711"
    fastq "m140316_100554_42141_c100618292550000001823115007181475_s1_p0/9761/0_10328/80_10041"
    unitig "utg0"
  ]
  node [
    id 269
    label "14273"
    fastq "m140315_033050_42141_c100618232550000001823115007181431_s1_p0/155701/0_5658/6_5455"
    unitig "utg87"
  ]
  node [
    id 270
    label "3350"
    fastq "m140309_190708_42141_c100633532550000001823121009121465_s1_p0/107551/0_10731/0_10340"
    unitig "utg0"
  ]
  node [
    id 271
    label "5443"
    fastq "m140316_074350_42141_c100618292550000001823115007181474_s1_p0/114849/1230_12800/0_10972"
    unitig "utg70"
  ]
  node [
    id 272
    label "7065"
    fastq "m140311_131333_42142_c100622202550000001823114507181454_s1_p0/29656/4081_14916/0_10671"
    unitig "utg5"
  ]
  node [
    id 273
    label "7064"
    fastq "m140311_131333_42142_c100622202550000001823114507181454_s1_p0/37932/6554_15470/0_7091"
    unitig "utg0"
  ]
  node [
    id 274
    label "13174"
    fastq "m140309_154110_42141_c100633532550000001823121009121464_s1_p0/5448/1324_9863/0_7930"
    unitig "utg70"
  ]
  node [
    id 275
    label "1767"
    fastq "m140315_221622_42141_c100618292550000001823115007181470_s1_p0/108325/0_5824/0_5568"
    unitig "utg87"
  ]
  node [
    id 276
    label "15450"
    fastq "m140316_123054_42141_c100618292550000001823115007181476_s1_p0/132352/0_9831/151_9492"
    unitig "utg67"
  ]
  node [
    id 277
    label "1143"
    fastq "m140315_033050_42141_c100618232550000001823115007181431_s1_p0/63459/0_14059/22_13255"
    unitig "utg87"
  ]
  node [
    id 278
    label "12480"
    fastq "m140321_042601_42142_c100618572550000001823115007181401_s1_p0/133025/0_5815/699_5464"
    unitig "utg43"
  ]
  node [
    id 279
    label "6962"
    fastq "m140311_062557_42142_c100622202550000001823114507181452_s1_p0/69381/0_17766/9_16998"
    unitig "utg67"
  ]
  node [
    id 280
    label "6965"
    fastq "m140311_062557_42142_c100622202550000001823114507181452_s1_p0/79735/0_13156/217_12749"
    unitig "utg0"
  ]
  node [
    id 281
    label "15455"
    fastq "m140316_123054_42141_c100618292550000001823115007181476_s1_p0/128631/0_13809/15_12888"
    unitig "utg70"
  ]
  node [
    id 282
    label "6966"
    fastq "m140311_095017_42142_c100622202550000001823114507181453_s1_p0/22579/0_10096/0_9501"
    unitig "utg67"
  ]
  node [
    id 283
    label "15458"
    fastq "m140316_123054_42141_c100618292550000001823115007181476_s1_p0/124102/0_14533/4_13920"
    unitig "utg67"
  ]
  node [
    id 284
    label "15459"
    fastq "m140316_123054_42141_c100618292550000001823115007181476_s1_p0/134750/0_8992/10_8289"
    unitig "utg0"
  ]
  node [
    id 285
    label "11192"
    fastq "m140315_081523_42141_c100618232550000001823115007181433_s1_p0/78046/6045_17268/136_10545"
    unitig "utg67"
  ]
  node [
    id 286
    label "18155"
    fastq "m140315_174828_42141_c100618232550000001823115007181437_s1_p0/55911/0_13369/136_13214"
    unitig "utg70"
  ]
  node [
    id 287
    label "697"
    fastq "m140311_153755_42142_c100622202550000001823114507181455_s1_p0/7633/8681_16306/0_7303"
    unitig "utg87"
  ]
  node [
    id 288
    label "694"
    fastq "m140311_153755_42142_c100622202550000001823114507181455_s1_p0/69897/0_10339/9_10057"
    unitig "utg6"
  ]
  node [
    id 289
    label "14470"
    fastq "m140315_081523_42141_c100618232550000001823115007181433_s1_p0/140186/3093_13421/0_9572"
    unitig "utg67"
  ]
  node [
    id 290
    label "18600"
    fastq "m140316_074350_42141_c100618292550000001823115007181474_s1_p0/75540/0_10247/0_10004"
    unitig "utg69"
  ]
  node [
    id 291
    label "8579"
    fastq "m140316_025917_42141_c100618292550000001823115007181472_s1_p0/82602/3175_15970/4226_12573"
    unitig "utg87"
  ]
  node [
    id 292
    label "541"
    fastq "m140311_153755_42142_c100622202550000001823114507181455_s1_p0/10417/904_10050/9_8970"
    unitig "utg24"
  ]
  node [
    id 293
    label "7221"
    fastq "m140311_153755_42142_c100622202550000001823114507181455_s1_p0/1822/0_11948/10_11033"
    unitig "utg0"
  ]
  node [
    id 294
    label "12928"
    fastq "m140321_144411_42142_c100618572550000001823115007181405_s1_p0/156664/0_8720/63_8433"
    unitig "utg70"
  ]
  node [
    id 295
    label "548"
    fastq "m140311_153755_42142_c100622202550000001823114507181455_s1_p0/109551/0_11569/11_11347"
    unitig "utg14"
  ]
  node [
    id 296
    label "7195"
    fastq "m140311_153755_42142_c100622202550000001823114507181455_s1_p0/148767/0_5493/134_5152"
    unitig "utg10"
  ]
  node [
    id 297
    label "7194"
    fastq "m140311_153755_42142_c100622202550000001823114507181455_s1_p0/139717/0_8417/7_7907"
    unitig "utg67"
  ]
  node [
    id 298
    label "13847"
    fastq "m140311_153755_42142_c100622202550000001823114507181455_s1_p0/71389/0_15762/1259_15329"
    unitig "utg79"
  ]
  node [
    id 299
    label "7881"
    fastq "m140315_081523_42141_c100618232550000001823115007181433_s1_p0/126599/2872_15126/493_11869"
    unitig "utg70"
  ]
  node [
    id 300
    label "12"
    fastq "m140309_052058_42141_c100633532550000001823121009121461_s1_p0/104972/414_10414/0_9328"
    unitig "utg0"
  ]
  node [
    id 301
    label "9989"
    fastq "m140309_223738_42141_c100633532550000001823121009121466_s1_p0/70836/2506_19681/9116_16387"
    unitig "utg0"
  ]
  node [
    id 302
    label "8531"
    fastq "m140316_025917_42141_c100618292550000001823115007181472_s1_p0/136334/0_8803/0_8323"
    unitig "utg69"
  ]
  node [
    id 303
    label "11449"
    fastq "m140315_152532_42141_c100618232550000001823115007181436_s1_p0/16287/0_8905/4_8582"
    unitig "utg69"
  ]
  node [
    id 304
    label "8536"
    fastq "m140316_025917_42141_c100618292550000001823115007181472_s1_p0/147880/163_6643/0_6045"
    unitig "utg67"
  ]
  node [
    id 305
    label "9981"
    fastq "m140309_223738_42141_c100633532550000001823121009121466_s1_p0/80518/3668_8016/1711_4089"
    unitig "utg41"
  ]
  node [
    id 306
    label "14505"
    fastq "m140315_081523_42141_c100618232550000001823115007181433_s1_p0/82584/1712_7849/985_5840"
    unitig "utg69"
  ]
  node [
    id 307
    label "14504"
    fastq "m140315_081523_42141_c100618232550000001823115007181433_s1_p0/7538/0_4351/0_4103"
    unitig "utg83"
  ]
  node [
    id 308
    label "6568"
    fastq "m140321_195713_42142_c100618572550000001823115007181407_s1_p0/77337/0_15120/301_14256"
    unitig "utg9"
  ]
  node [
    id 309
    label "7447"
    fastq "m140313_123524_42141_c100604482550000001823113706171465_s1_p0/84782/689_7485/9_6504"
    unitig "utg67"
  ]
  node [
    id 310
    label "7449"
    fastq "m140313_123524_42141_c100604482550000001823113706171465_s1_p0/80305/0_12261/8_12046"
    unitig "utg0"
  ]
  node [
    id 311
    label "15055"
    fastq "m140316_003701_42141_c100618292550000001823115007181471_s1_p0/25495/0_9716/4_9261"
    unitig "utg67"
  ]
  node [
    id 312
    label "6567"
    fastq "m140321_195713_42142_c100618572550000001823115007181407_s1_p0/78665/0_10355/191_10383"
    unitig "utg17"
  ]
  node [
    id 313
    label "6563"
    fastq "m140321_195713_42142_c100618572550000001823115007181407_s1_p0/58745/0_10076/376_9648"
    unitig "utg0"
  ]
  node [
    id 314
    label "1389"
    fastq "m140315_103700_42141_c100618232550000001823115007181434_s1_p0/159653/0_11456/23_10821"
    unitig "utg67"
  ]
  node [
    id 315
    label "412"
    fastq "m140311_131333_42142_c100622202550000001823114507181454_s1_p0/128632/0_13550/0_12732"
    unitig "utg0"
  ]
  node [
    id 316
    label "3822"
    fastq "m140311_131333_42142_c100622202550000001823114507181454_s1_p0/79030/0_12377/154_12201"
    unitig "utg65"
  ]
  node [
    id 317
    label "9154"
    fastq "m140321_042601_42142_c100618572550000001823115007181401_s1_p0/110812/235_8206/2325_7015"
    unitig "utg0"
  ]
  node [
    id 318
    label "10212"
    fastq "m140311_131333_42142_c100622202550000001823114507181454_s1_p0/105399/452_13034/156_11993"
    unitig "utg67"
  ]
  node [
    id 319
    label "9157"
    fastq "m140321_042601_42142_c100618572550000001823115007181401_s1_p0/106520/0_10081/8_9859"
    unitig "utg40"
  ]
  node [
    id 320
    label "2768"
    fastq "m140321_042601_42142_c100618572550000001823115007181401_s1_p0/78577/0_9485/37_8813"
    unitig "utg65"
  ]
  node [
    id 321
    label "10336"
    fastq "m140311_131333_42142_c100622202550000001823114507181454_s1_p0/70567/0_13355/0_12820"
    unitig "utg24"
  ]
  node [
    id 322
    label "8449"
    fastq "m140316_003701_42141_c100618292550000001823115007181471_s1_p0/2450/0_5645/892_4931"
    unitig "utg89"
  ]
  node [
    id 323
    label "13993"
    fastq "m140313_123524_42141_c100604482550000001823113706171465_s1_p0/51305/0_11015/0_9805"
    unitig "utg87"
  ]
  node [
    id 324
    label "13991"
    fastq "m140313_123524_42141_c100604482550000001823113706171465_s1_p0/29350/0_12633/12_12187"
    unitig "utg0"
  ]
  node [
    id 325
    label "4281"
    fastq "m140313_192416_42141_c100604482550000001823113706171467_s1_p0/64235/0_11087/1434_10812"
    unitig "utg82"
  ]
  node [
    id 326
    label "14219"
    fastq "m140315_010920_42141_c100618232550000001823115007181430_s1_p0/70374/0_10870/739_10512"
    unitig "utg87"
  ]
  node [
    id 327
    label "7539"
    fastq "m140313_192416_42141_c100604482550000001823113706171467_s1_p0/153876/0_11523/109_11070"
    unitig "utg10"
  ]
  node [
    id 328
    label "368"
    fastq "m140311_095017_42142_c100622202550000001823114507181453_s1_p0/61979/126_12815/0_11896"
    unitig "utg67"
  ]
  node [
    id 329
    label "366"
    fastq "m140311_095017_42142_c100622202550000001823114507181453_s1_p0/39213/0_11082/12_10741"
    unitig "utg67"
  ]
  node [
    id 330
    label "364"
    fastq "m140311_095017_42142_c100622202550000001823114507181453_s1_p0/56273/0_8702/0_8588"
    unitig "utg67"
  ]
  node [
    id 331
    label "365"
    fastq "m140311_095017_42142_c100622202550000001823114507181453_s1_p0/28553/191_12653/7_11942"
    unitig "utg9"
  ]
  node [
    id 332
    label "362"
    fastq "m140311_095017_42142_c100622202550000001823114507181453_s1_p0/21736/0_15626/0_13573"
    unitig "utg9"
  ]
  node [
    id 333
    label "16126"
    fastq "m140321_120917_42142_c100618572550000001823115007181404_s1_p0/135978/1483_12229/0_10071"
    unitig "utg83"
  ]
  node [
    id 334
    label "10706"
    fastq "m140313_160032_42141_c100604482550000001823113706171466_s1_p0/125284/0_12240/9_11516"
    unitig "utg10"
  ]
  node [
    id 335
    label "380"
    fastq "m140311_095017_42142_c100622202550000001823114507181453_s1_p0/81809/0_15650/34_14959"
    unitig "utg70"
  ]
  node [
    id 336
    label "382"
    fastq "m140311_131333_42142_c100622202550000001823114507181454_s1_p0/105520/9646_18677/313_9462"
    unitig "utg67"
  ]
  node [
    id 337
    label "10186"
    fastq "m140311_095017_42142_c100622202550000001823114507181453_s1_p0/100286/0_10637/11_10281"
    unitig "utg5"
  ]
  node [
    id 338
    label "385"
    fastq "m140311_131333_42142_c100622202550000001823114507181454_s1_p0/110210/0_8520/88_7824"
    unitig "utg69"
  ]
  node [
    id 339
    label "386"
    fastq "m140311_095017_42142_c100622202550000001823114507181453_s1_p0/88733/0_12916/126_12701"
    unitig "utg83"
  ]
  node [
    id 340
    label "387"
    fastq "m140311_131333_42142_c100622202550000001823114507181454_s1_p0/111915/0_6622/0_6121"
    unitig "utg0"
  ]
  node [
    id 341
    label "6172"
    fastq "m140321_065934_42142_c100618572550000001823115007181402_s1_p0/87340/0_6765/388_6143"
    unitig "utg26"
  ]
  node [
    id 342
    label "10183"
    fastq "m140311_062557_42142_c100622202550000001823114507181452_s1_p0/95386/0_20817/46_11609"
    unitig "utg14"
  ]
  node [
    id 343
    label "13661"
    fastq "m140311_131333_42142_c100622202550000001823114507181454_s1_p0/84918/2420_12363/77_9224"
    unitig "utg67"
  ]
  node [
    id 344
    label "6777"
    fastq "m140309_223738_42141_c100633532550000001823121009121466_s1_p0/74686/3262_17114/4_12866"
    unitig "utg24"
  ]
  node [
    id 345
    label "6773"
    fastq "m140309_223738_42141_c100633532550000001823121009121466_s1_p0/79918/2906_14833/0_10990"
    unitig "utg69"
  ]
  node [
    id 346
    label "11299"
    fastq "m140315_103700_42141_c100618232550000001823115007181434_s1_p0/83628/3681_13881/0_9589"
    unitig "utg24"
  ]
  node [
    id 347
    label "16017"
    fastq "m140321_093325_42142_c100618572550000001823115007181403_s1_p0/107873/5691_12126/3047_3577"
    unitig "utg27"
  ]
  node [
    id 348
    label "5878"
    fastq "m140321_015151_42142_c100618572550000001823115007181400_s1_p0/62871/0_12122/12_11053"
    unitig "utg10"
  ]
  node [
    id 349
    label "3759"
    fastq "m140311_131333_42142_c100622202550000001823114507181454_s1_p0/34614/9415_17433/17_7961"
    unitig "utg70"
  ]
  node [
    id 350
    label "16238"
    fastq "m140321_144411_42142_c100618572550000001823115007181405_s1_p0/28445/1831_12468/0_9456"
    unitig "utg14"
  ]
  node [
    id 351
    label "258"
    fastq "m140310_020230_42141_c100633532550000001823121009121467_s1_p0/28452/5957_10466/0_4044"
    unitig "utg6"
  ]
  node [
    id 352
    label "250"
    fastq "m140310_020230_42141_c100633532550000001823121009121467_s1_p0/159220/0_4046/496_3666"
    unitig "utg36"
  ]
  node [
    id 353
    label "16725"
    fastq "m140310_020230_42141_c100633532550000001823121009121467_s1_p0/40118/3741_13808/258_9304"
    unitig "utg69"
  ]
  node [
    id 354
    label "16724"
    fastq "m140310_020230_42141_c100633532550000001823121009121467_s1_p0/43142/0_9932/0_9265"
    unitig "utg0"
  ]
  node [
    id 355
    label "2202"
    fastq "m140316_074350_42141_c100618292550000001823115007181474_s1_p0/84839/0_7717/1954_7297"
    unitig "utg24"
  ]
  node [
    id 356
    label "19599"
    fastq "m140321_172159_42142_c100618572550000001823115007181406_s1_p0/133195/0_9968/0_9604"
    unitig "utg67"
  ]
  node [
    id 357
    label "19598"
    fastq "m140321_172159_42142_c100618572550000001823115007181406_s1_p0/125107/2144_13444/0_10679"
    unitig "utg69"
  ]
  node [
    id 358
    label "19594"
    fastq "m140321_172159_42142_c100618572550000001823115007181406_s1_p0/121115/0_11021/10_10456"
    unitig "utg87"
  ]
  node [
    id 359
    label "6682"
    fastq "m140309_223738_42141_c100633532550000001823121009121466_s1_p0/144486/16399_26847/1547_10408"
    unitig "utg0"
  ]
  node [
    id 360
    label "2420"
    fastq "m140316_145405_42141_c100618292550000001823115007181477_s1_p0/150961/345_8739/0_7952"
    unitig "utg5"
  ]
  node [
    id 361
    label "9501"
    fastq "m140321_093325_42142_c100618572550000001823115007181403_s1_p0/74033/2122_10159/78_7432"
    unitig "utg24"
  ]
  node [
    id 362
    label "2424"
    fastq "m140316_145405_42141_c100618292550000001823115007181477_s1_p0/24583/1188_10302/89_8638"
    unitig "utg10"
  ]
  node [
    id 363
    label "16833"
    fastq "m140311_131333_42142_c100622202550000001823114507181454_s1_p0/120757/1164_13179/7_11714"
    unitig "utg67"
  ]
  node [
    id 364
    label "16832"
    fastq "m140311_131333_42142_c100622202550000001823114507181454_s1_p0/121634/0_9650/80_9213"
    unitig "utg0"
  ]
  node [
    id 365
    label "16831"
    fastq "m140311_131333_42142_c100622202550000001823114507181454_s1_p0/120073/0_12704/13_12081"
    unitig "utg5"
  ]
  node [
    id 366
    label "17295"
    fastq "m140313_160032_42141_c100604482550000001823113706171466_s1_p0/28506/0_14681/24_13419"
    unitig "utg79"
  ]
  node [
    id 367
    label "17290"
    fastq "m140313_160032_42141_c100604482550000001823113706171466_s1_p0/34146/0_9871/225_9567"
    unitig "utg5"
  ]
  node [
    id 368
    label "17291"
    fastq "m140313_160032_42141_c100604482550000001823113706171466_s1_p0/30716/0_12579/14_12389"
    unitig "utg67"
  ]
  node [
    id 369
    label "17292"
    fastq "m140313_160032_42141_c100604482550000001823113706171466_s1_p0/43045/0_10886/18_10174"
    unitig "utg67"
  ]
  node [
    id 370
    label "12245"
    fastq "m140316_145405_42141_c100618292550000001823115007181477_s1_p0/148829/0_8672/9_8389"
    unitig "utg5"
  ]
  node [
    id 371
    label "4520"
    fastq "m140315_055221_42141_c100618232550000001823115007181432_s1_p0/120247/0_12219/0_12007"
    unitig "utg67"
  ]
  node [
    id 372
    label "7996"
    fastq "m140315_103700_42141_c100618232550000001823115007181434_s1_p0/24196/0_12829/7_12219"
    unitig "utg79"
  ]
  node [
    id 373
    label "2515"
    fastq "m140321_015151_42142_c100618572550000001823115007181400_s1_p0/138700/0_11322/8_10806"
    unitig "utg0"
  ]
  node [
    id 374
    label "2510"
    fastq "m140321_015151_42142_c100618572550000001823115007181400_s1_p0/135184/0_11159/574_10175"
    unitig "utg0"
  ]
  node [
    id 375
    label "9614"
    fastq "m140321_144411_42142_c100618572550000001823115007181405_s1_p0/137105/4843_12344/40_6917"
    unitig "utg28"
  ]
  node [
    id 376
    label "9343"
    fastq "m140321_065934_42142_c100618572550000001823115007181402_s1_p0/130956/0_9986/0_9603"
    unitig "utg67"
  ]
  node [
    id 377
    label "12619"
    fastq "m140321_065934_42142_c100618572550000001823115007181402_s1_p0/119327/0_7204/21_6947"
    unitig "utg67"
  ]
  node [
    id 378
    label "2732"
    fastq "m140321_042601_42142_c100618572550000001823115007181401_s1_p0/45635/0_8934/10_8407"
    unitig "utg67"
  ]
  node [
    id 379
    label "10167"
    fastq "m140311_030154_42142_c100622202550000001823114507181451_s1_p0/117568/0_18412/45_17730"
    unitig "utg0"
  ]
  node [
    id 380
    label "10164"
    fastq "m140311_030154_42142_c100622202550000001823114507181451_s1_p0/41007/0_12282/604_11724"
    unitig "utg6"
  ]
  node [
    id 381
    label "2739"
    fastq "m140321_042601_42142_c100618572550000001823115007181401_s1_p0/54903/0_9001/6_8350"
    unitig "utg70"
  ]
  node [
    id 382
    label "3537"
    fastq "m140310_020230_42141_c100633532550000001823121009121467_s1_p0/143544/0_8237/0_7927"
    unitig "utg69"
  ]
  node [
    id 383
    label "10361"
    fastq "m140311_153755_42142_c100622202550000001823114507181455_s1_p0/101301/7680_15217/0_7182"
    unitig "utg67"
  ]
  node [
    id 384
    label "10363"
    fastq "m140311_153755_42142_c100622202550000001823114507181455_s1_p0/100490/513_10409/113_9406"
    unitig "utg0"
  ]
  node [
    id 385
    label "9189"
    fastq "m140321_042601_42142_c100618572550000001823115007181401_s1_p0/136171/0_11093/0_5285"
    unitig "utg95"
  ]
  node [
    id 386
    label "16900"
    fastq "m140311_131333_42142_c100622202550000001823114507181454_s1_p0/40264/7576_15924/15_7957"
    unitig "utg83"
  ]
  node [
    id 387
    label "14881"
    fastq "m140315_174828_42141_c100618232550000001823115007181437_s1_p0/26917/6653_16215/125_9358"
    unitig "utg67"
  ]
  node [
    id 388
    label "7200"
    fastq "m140311_153755_42142_c100622202550000001823114507181455_s1_p0/143809/0_14919/7542_14379"
    unitig "utg0"
  ]
  node [
    id 389
    label "12211"
    fastq "m140316_123054_42141_c100618292550000001823115007181476_s1_p0/95312/7756_12330/711_4133"
    unitig "utg46"
  ]
  node [
    id 390
    label "10762"
    fastq "m140313_192416_42141_c100604482550000001823113706171467_s1_p0/10193/0_11913/945_11668"
    unitig "utg5"
  ]
  node [
    id 391
    label "10766"
    fastq "m140313_192416_42141_c100604482550000001823113706171467_s1_p0/106775/1731_12703/126_10415"
    unitig "utg24"
  ]
  node [
    id 392
    label "12218"
    fastq "m140316_123054_42141_c100618292550000001823115007181476_s1_p0/91340/4083_14245/0_9891"
    unitig "utg69"
  ]
  node [
    id 393
    label "10639"
    fastq "m140313_090822_42141_c100604482550000001823113706171464_s1_p0/70729/0_9460/14_9064"
    unitig "utg0"
  ]
  node [
    id 394
    label "15843"
    fastq "m140321_042601_42142_c100618572550000001823115007181401_s1_p0/48598/0_5651/535_5697"
    unitig "utg0"
  ]
  node [
    id 395
    label "18544"
    fastq "m140316_074350_42141_c100618292550000001823115007181474_s1_p0/127481/0_10722/1332_10433"
    unitig "utg67"
  ]
  node [
    id 396
    label "15847"
    fastq "m140321_042601_42142_c100618572550000001823115007181401_s1_p0/47569/0_13112/859_12152"
    unitig "utg6"
  ]
  node [
    id 397
    label "18540"
    fastq "m140316_074350_42141_c100618292550000001823115007181474_s1_p0/106600/4642_18690/28_13284"
    unitig "utg67"
  ]
  node [
    id 398
    label "9762"
    fastq "m140321_195713_42142_c100618572550000001823115007181407_s1_p0/143944/5997_17192/2644_7620"
    unitig "utg79"
  ]
  node [
    id 399
    label "14081"
    fastq "m140313_192416_42141_c100604482550000001823113706171467_s1_p0/112255/0_9386/0_8882"
    unitig "utg14"
  ]
  node [
    id 400
    label "14086"
    fastq "m140313_192416_42141_c100604482550000001823113706171467_s1_p0/126022/0_13069/12_13049"
    unitig "utg69"
  ]
  node [
    id 401
    label "14087"
    fastq "m140313_192416_42141_c100604482550000001823113706171467_s1_p0/132134/0_9558/23_9155"
    unitig "utg69"
  ]
  node [
    id 402
    label "10505"
    fastq "m140311_153755_42142_c100622202550000001823114507181455_s1_p0/5751/0_5162/0_4767"
    unitig "utg41"
  ]
  node [
    id 403
    label "9296"
    fastq "m140321_042601_42142_c100618572550000001823115007181401_s1_p0/81219/0_10740/12_10230"
    unitig "utg0"
  ]
  node [
    id 404
    label "3228"
    fastq "m140321_195713_42142_c100618572550000001823115007181407_s1_p0/106003/4099_14731/3_10053"
    unitig "utg67"
  ]
  node [
    id 405
    label "18947"
    fastq "m140321_015151_42142_c100618572550000001823115007181400_s1_p0/14995/0_11019/1774_11049"
    unitig "utg70"
  ]
  node [
    id 406
    label "18949"
    fastq "m140321_015151_42142_c100618572550000001823115007181400_s1_p0/148803/0_13872/907_13525"
    unitig "utg67"
  ]
  node [
    id 407
    label "1972"
    fastq "m140316_025917_42141_c100618292550000001823115007181472_s1_p0/124602/0_12672/19_12379"
    unitig "utg69"
  ]
  node [
    id 408
    label "7339"
    fastq "m140313_054807_42141_c100604482550000001823113706171463_s1_p0/144276/0_10752/0_10055"
    unitig "utg69"
  ]
  node [
    id 409
    label "13274"
    fastq "m140309_223738_42141_c100633532550000001823121009121466_s1_p0/46775/2336_13718/6_10300"
    unitig "utg0"
  ]
  node [
    id 410
    label "808"
    fastq "m140313_090822_42141_c100604482550000001823113706171464_s1_p0/9981/0_10544/15_10218"
    unitig "utg14"
  ]
  node [
    id 411
    label "801"
    fastq "m140313_090822_42141_c100604482550000001823113706171464_s1_p0/64803/336_14410/25_13348"
    unitig "utg67"
  ]
  node [
    id 412
    label "807"
    fastq "m140313_123524_42141_c100604482550000001823113706171465_s1_p0/100223/0_12365/12_12069"
    unitig "utg0"
  ]
  node [
    id 413
    label "806"
    fastq "m140313_090822_42141_c100604482550000001823113706171464_s1_p0/81274/0_12832/8_12181"
    unitig "utg67"
  ]
  node [
    id 414
    label "15601"
    fastq "m140321_015151_42142_c100618572550000001823115007181400_s1_p0/101088/0_10485/1782_9626"
    unitig "utg0"
  ]
  node [
    id 415
    label "15605"
    fastq "m140321_015151_42142_c100618572550000001823115007181400_s1_p0/101537/9507_17489/0_7558"
    unitig "utg24"
  ]
  node [
    id 416
    label "15607"
    fastq "m140321_015151_42142_c100618572550000001823115007181400_s1_p0/103163/0_8304/26_7920"
    unitig "utg67"
  ]
  node [
    id 417
    label "2846"
    fastq "m140321_065934_42142_c100618572550000001823115007181402_s1_p0/162790/0_12036/583_12313"
    unitig "utg69"
  ]
  node [
    id 418
    label "15608"
    fastq "m140321_015151_42142_c100618572550000001823115007181400_s1_p0/106450/801_11092/259_9628"
    unitig "utg87"
  ]
  node [
    id 419
    label "18762"
    fastq "m140316_123054_42141_c100618292550000001823115007181476_s1_p0/37487/8010_14744/427_6439"
    unitig "utg18"
  ]
  node [
    id 420
    label "13714"
    fastq "m140311_153755_42142_c100622202550000001823114507181455_s1_p0/127627/6754_16626/193_7224"
    unitig "utg41"
  ]
  node [
    id 421
    label "3320"
    fastq "m140309_121338_42141_c100633532550000001823121009121463_s1_p0/139710/0_18417/7_15167"
    unitig "utg0"
  ]
  node [
    id 422
    label "5477"
    fastq "m140316_074350_42141_c100618292550000001823115007181474_s1_p0/67650/5766_10184/0_4281"
    unitig "utg41"
  ]
  node [
    id 423
    label "3326"
    fastq "m140309_121338_42141_c100633532550000001823121009121463_s1_p0/93329/0_10396/0_9905"
    unitig "utg70"
  ]
  node [
    id 424
    label "5471"
    fastq "m140316_074350_42141_c100618292550000001823115007181474_s1_p0/47969/0_9556/0_8868"
    unitig "utg69"
  ]
  node [
    id 425
    label "14035"
    fastq "m140313_160032_42141_c100604482550000001823113706171466_s1_p0/144851/0_9472/0_8934"
    unitig "utg67"
  ]
  node [
    id 426
    label "5277"
    fastq "m140316_025917_42141_c100618292550000001823115007181472_s1_p0/13537/0_10442/0_10303"
    unitig "utg67"
  ]
  node [
    id 427
    label "10181"
    fastq "m140311_062557_42142_c100622202550000001823114507181452_s1_p0/31401/0_17463/9137_14894"
    unitig "utg33"
  ]
  node [
    id 428
    label "5272"
    fastq "m140316_025917_42141_c100618292550000001823115007181472_s1_p0/134129/0_9735/0_9429"
    unitig "utg14"
  ]
  node [
    id 429
    label "7052"
    fastq "m140311_131333_42142_c100622202550000001823114507181454_s1_p0/21478/1744_15187/149_9976"
    unitig "utg14"
  ]
  node [
    id 430
    label "7051"
    fastq "m140311_131333_42142_c100622202550000001823114507181454_s1_p0/21952/273_10725/24_9564"
    unitig "utg87"
  ]
  node [
    id 431
    label "14130"
    fastq "m140313_192416_42141_c100604482550000001823113706171467_s1_p0/7597/3919_19757/44_15104"
    unitig "utg79"
  ]
  node [
    id 432
    label "18164"
    fastq "m140315_174828_42141_c100618232550000001823115007181437_s1_p0/67775/3136_14832/6_11193"
    unitig "utg67"
  ]
  node [
    id 433
    label "18161"
    fastq "m140315_174828_42141_c100618232550000001823115007181437_s1_p0/82252/0_11886/67_6485"
    unitig "utg20"
  ]
  node [
    id 434
    label "15934"
    fastq "m140321_065934_42142_c100618572550000001823115007181402_s1_p0/132755/0_14493/1235_14250"
    unitig "utg0"
  ]
  node [
    id 435
    label "8146"
    fastq "m140315_125940_42141_c100618232550000001823115007181435_s1_p0/8355/0_9478/0_8886"
    unitig "utg67"
  ]
  node [
    id 436
    label "5513"
    fastq "m140316_100554_42141_c100618292550000001823115007181475_s1_p0/113927/2461_9829/87_7094"
    unitig "utg79"
  ]
  node [
    id 437
    label "5517"
    fastq "m140316_100554_42141_c100618292550000001823115007181475_s1_p0/132128/14998_20571/881_4836"
    unitig "utg38"
  ]
  node [
    id 438
    label "11109"
    fastq "m140315_081523_42141_c100618232550000001823115007181433_s1_p0/100210/0_8962/0_8658"
    unitig "utg79"
  ]
  node [
    id 439
    label "2992"
    fastq "m140321_093325_42142_c100618572550000001823115007181403_s1_p0/86317/0_8182/13_7572"
    unitig "utg0"
  ]
  node [
    id 440
    label "56"
    fastq "m140309_154110_42141_c100633532550000001823121009121464_s1_p0/87405/0_16622/1120_3538"
    unitig "utg43"
  ]
  node [
    id 441
    label "14466"
    fastq "m140315_081523_42141_c100618232550000001823115007181433_s1_p0/141209/0_11232/8_10607"
    unitig "utg67"
  ]
  node [
    id 442
    label "11107"
    fastq "m140315_055221_42141_c100618232550000001823115007181432_s1_p0/8672/0_9848/1_9553"
    unitig "utg67"
  ]
  node [
    id 443
    label "11104"
    fastq "m140315_055221_42141_c100618232550000001823115007181432_s1_p0/99345/0_6230/16_5809"
    unitig "utg67"
  ]
  node [
    id 444
    label "537"
    fastq "m140311_153755_42142_c100622202550000001823114507181455_s1_p0/111824/4201_12286/4174_7717"
    unitig "utg27"
  ]
  node [
    id 445
    label "8701"
    fastq "m140316_074350_42141_c100618292550000001823115007181474_s1_p0/31381/2760_15154/0_9102"
    unitig "utg5"
  ]
  node [
    id 446
    label "532"
    fastq "m140311_131333_42142_c100622202550000001823114507181454_s1_p0/98677/1962_13628/1177_11196"
    unitig "utg67"
  ]
  node [
    id 447
    label "538"
    fastq "m140311_153755_42142_c100622202550000001823114507181455_s1_p0/105646/6513_17317/72_9142"
    unitig "utg5"
  ]
  node [
    id 448
    label "8036"
    fastq "m140315_103700_42141_c100618232550000001823115007181434_s1_p0/7470/0_9555/15_9238"
    unitig "utg5"
  ]
  node [
    id 449
    label "8032"
    fastq "m140315_103700_42141_c100618232550000001823115007181434_s1_p0/50803/0_10259/1536_9909"
    unitig "utg18"
  ]
  node [
    id 450
    label "13858"
    fastq "m140311_153755_42142_c100622202550000001823114507181455_s1_p0/85264/1076_12846/7518_10907"
    unitig "utg28"
  ]
  node [
    id 451
    label "13859"
    fastq "m140311_153755_42142_c100622202550000001823114507181455_s1_p0/84407/3863_14335/0_10265"
    unitig "utg67"
  ]
  node [
    id 452
    label "12589"
    fastq "m140321_042601_42142_c100618572550000001823115007181401_s1_p0/80259/424_12500/221_11225"
    unitig "utg24"
  ]
  node [
    id 453
    label "12588"
    fastq "m140321_042601_42142_c100618572550000001823115007181401_s1_p0/8594/793_11243/328_9819"
    unitig "utg69"
  ]
  node [
    id 454
    label "12850"
    fastq "m140321_120917_42142_c100618572550000001823115007181404_s1_p0/15374/0_8456/14_8165"
    unitig "utg14"
  ]
  node [
    id 455
    label "12580"
    fastq "m140321_042601_42142_c100618572550000001823115007181401_s1_p0/82645/410_11234/255_8002"
    unitig "utg67"
  ]
  node [
    id 456
    label "8525"
    fastq "m140316_025917_42141_c100618292550000001823115007181472_s1_p0/133046/0_8923/16_8450"
    unitig "utg28"
  ]
  node [
    id 457
    label "15029"
    fastq "m140316_003701_42141_c100618292550000001823115007181471_s1_p0/11164/0_15598/571_15183"
    unitig "utg67"
  ]
  node [
    id 458
    label "11034"
    fastq "m140315_055221_42141_c100618232550000001823115007181432_s1_p0/127473/1757_10823/116_8175"
    unitig "utg67"
  ]
  node [
    id 459
    label "206"
    fastq "m140309_223738_42141_c100633532550000001823121009121466_s1_p0/98840/6716_18997/3325_11830"
    unitig "utg70"
  ]
  node [
    id 460
    label "3452"
    fastq "m140309_223738_42141_c100633532550000001823121009121466_s1_p0/59236/1480_13875/5146_11304"
    unitig "utg17"
  ]
  node [
    id 461
    label "3810"
    fastq "m140311_131333_42142_c100622202550000001823114507181454_s1_p0/79750/0_9608/339_8277"
    unitig "utg69"
  ]
  node [
    id 462
    label "3816"
    fastq "m140311_131333_42142_c100622202550000001823114507181454_s1_p0/84550/7487_15928/386_7214"
    unitig "utg69"
  ]
  node [
    id 463
    label "3817"
    fastq "m140311_131333_42142_c100622202550000001823114507181454_s1_p0/82193/1918_10225/337_7520"
    unitig "utg40"
  ]
  node [
    id 464
    label "3818"
    fastq "m140311_131333_42142_c100622202550000001823114507181454_s1_p0/79304/0_9488/2_8674"
    unitig "utg69"
  ]
  node [
    id 465
    label "3819"
    fastq "m140311_131333_42142_c100622202550000001823114507181454_s1_p0/8030/657_10479/7_8824"
    unitig "utg14"
  ]
  node [
    id 466
    label "15334"
    fastq "m140316_100554_42141_c100618292550000001823115007181475_s1_p0/100736/0_5106/15_4938"
    unitig "utg87"
  ]
  node [
    id 467
    label "4297"
    fastq "m140313_192416_42141_c100604482550000001823113706171467_s1_p0/67506/0_12721/14_11859"
    unitig "utg67"
  ]
  node [
    id 468
    label "13980"
    fastq "m140313_123524_42141_c100604482550000001823113706171465_s1_p0/129622/0_12944/8_12354"
    unitig "utg67"
  ]
  node [
    id 469
    label "19169"
    fastq "m140321_042601_42142_c100618572550000001823115007181401_s1_p0/58937/4291_13799/2_8766"
    unitig "utg0"
  ]
  node [
    id 470
    label "7548"
    fastq "m140313_192416_42141_c100604482550000001823113706171467_s1_p0/49740/0_8209/0_6677"
    unitig "utg14"
  ]
  node [
    id 471
    label "3513"
    fastq "m140310_020230_42141_c100633532550000001823121009121467_s1_p0/119650/5620_18974/0_12311"
    unitig "utg70"
  ]
  node [
    id 472
    label "7545"
    fastq "m140313_192416_42141_c100604482550000001823113706171467_s1_p0/34151/310_10303/4_9534"
    unitig "utg67"
  ]
  node [
    id 473
    label "19618"
    fastq "m140321_172159_42142_c100618572550000001823115007181406_s1_p0/154792/0_14685/0_13849"
    unitig "utg0"
  ]
  node [
    id 474
    label "16136"
    fastq "m140321_120917_42142_c100618572550000001823115007181404_s1_p0/148332/0_8330/0_7401"
    unitig "utg83"
  ]
  node [
    id 475
    label "19347"
    fastq "m140321_065934_42142_c100618572550000001823115007181402_s1_p0/8893/0_10269/117_10570"
    unitig "utg0"
  ]
  node [
    id 476
    label "16131"
    fastq "m140321_120917_42142_c100618572550000001823115007181404_s1_p0/140654/0_8510/13_8404"
    unitig "utg0"
  ]
  node [
    id 477
    label "6169"
    fastq "m140321_065934_42142_c100618572550000001823115007181402_s1_p0/72350/0_12844/3221_11040"
    unitig "utg24"
  ]
  node [
    id 478
    label "12730"
    fastq "m140321_065934_42142_c100618572550000001823115007181402_s1_p0/77921/0_10971/19_10250"
    unitig "utg69"
  ]
  node [
    id 479
    label "12736"
    fastq "m140321_065934_42142_c100618572550000001823115007181402_s1_p0/9846/0_10671/14_9374"
    unitig "utg26"
  ]
  node [
    id 480
    label "12737"
    fastq "m140321_065934_42142_c100618572550000001823115007181402_s1_p0/94010/0_11426/0_10770"
    unitig "utg70"
  ]
  node [
    id 481
    label "13672"
    fastq "m140311_131333_42142_c100622202550000001823114507181454_s1_p0/87374/4313_14664/0_10165"
    unitig "utg67"
  ]
  node [
    id 482
    label "19298"
    fastq "m140321_065934_42142_c100618572550000001823115007181402_s1_p0/3948/0_9849/0_8315"
    unitig "utg69"
  ]
  node [
    id 483
    label "10992"
    fastq "m140315_033050_42141_c100618232550000001823115007181431_s1_p0/77921/1649_12674/3444_10257"
    unitig "utg43"
  ]
  node [
    id 484
    label "6762"
    fastq "m140309_223738_42141_c100633532550000001823121009121466_s1_p0/65968/0_13647/302_13818"
    unitig "utg0"
  ]
  node [
    id 485
    label "5865"
    fastq "m140321_015151_42142_c100618572550000001823115007181400_s1_p0/41014/0_13728/11_13555"
    unitig "utg0"
  ]
  node [
    id 486
    label "5864"
    fastq "m140321_015151_42142_c100618572550000001823115007181400_s1_p0/37444/0_12668/10_12543"
    unitig "utg70"
  ]
  node [
    id 487
    label "5861"
    fastq "m140321_015151_42142_c100618572550000001823115007181400_s1_p0/46214/186_10561/152_9307"
    unitig "utg14"
  ]
  node [
    id 488
    label "9979"
    fastq "m140309_223738_42141_c100633532550000001823121009121466_s1_p0/75895/7204_13041/4103_5361"
    unitig "utg37"
  ]
  node [
    id 489
    label "11410"
    fastq "m140315_152532_42141_c100618232550000001823115007181436_s1_p0/101791/0_9063/11_8566"
    unitig "utg0"
  ]
  node [
    id 490
    label "17358"
    fastq "m140313_192416_42141_c100604482550000001823113706171467_s1_p0/48923/1148_11742/0_9850"
    unitig "utg69"
  ]
  node [
    id 491
    label "17355"
    fastq "m140313_192416_42141_c100604482550000001823113706171467_s1_p0/28979/1419_12580/11_10234"
    unitig "utg24"
  ]
  node [
    id 492
    label "17350"
    fastq "m140313_192416_42141_c100604482550000001823113706171467_s1_p0/25864/0_9505/1755_8893"
    unitig "utg0"
  ]
  node [
    id 493
    label "17601"
    fastq "m140315_055221_42141_c100618232550000001823115007181432_s1_p0/149615/0_8404/3_7885"
    unitig "utg26"
  ]
  node [
    id 494
    label "17352"
    fastq "m140313_192416_42141_c100604482550000001823113706171467_s1_p0/24785/258_12738/514_11071"
    unitig "utg0"
  ]
  node [
    id 495
    label "13519"
    fastq "m140311_095017_42142_c100622202550000001823114507181453_s1_p0/72666/0_8236/0_7760"
    unitig "utg67"
  ]
  node [
    id 496
    label "227"
    fastq "m140310_020230_42141_c100633532550000001823121009121467_s1_p0/120860/0_11402/0_11195"
    unitig "utg69"
  ]
  node [
    id 497
    label "13515"
    fastq "m140311_095017_42142_c100622202550000001823114507181453_s1_p0/59538/0_11873/9_11058"
    unitig "utg67"
  ]
  node [
    id 498
    label "13514"
    fastq "m140311_095017_42142_c100622202550000001823114507181453_s1_p0/123349/0_17023/35_16553"
    unitig "utg69"
  ]
  node [
    id 499
    label "2213"
    fastq "m140316_100554_42141_c100618292550000001823115007181475_s1_p0/108291/0_9831/1311_9063"
    unitig "utg88"
  ]
  node [
    id 500
    label "6698"
    fastq "m140309_223738_42141_c100633532550000001823121009121466_s1_p0/157321/0_13392/1205_12441"
    unitig "utg82"
  ]
  node [
    id 501
    label "6693"
    fastq "m140309_223738_42141_c100633532550000001823121009121466_s1_p0/145651/0_13577/3214_13136"
    unitig "utg0"
  ]
  node [
    id 502
    label "6696"
    fastq "m140309_223738_42141_c100633532550000001823121009121466_s1_p0/28877/1012_11972/4349_10265"
    unitig "utg9"
  ]
  node [
    id 503
    label "152"
    fastq "m140309_223738_42141_c100633532550000001823121009121466_s1_p0/37734/0_12287/13_11487"
    unitig "utg25"
  ]
  node [
    id 504
    label "2432"
    fastq "m140316_145405_42141_c100618292550000001823115007181477_s1_p0/42502/15700_21708/0_6019"
    unitig "utg0"
  ]
  node [
    id 505
    label "16355"
    fastq "m140321_172159_42142_c100618572550000001823115007181406_s1_p0/92022/0_10589/0_10078"
    unitig "utg67"
  ]
  node [
    id 506
    label "16826"
    fastq "m140311_131333_42142_c100622202550000001823114507181454_s1_p0/11379/1417_13917/0_11587"
    unitig "utg5"
  ]
  node [
    id 507
    label "17513"
    fastq "m140315_033050_42141_c100618232550000001823115007181431_s1_p0/149923/0_8022/0_7488"
    unitig "utg0"
  ]
  node [
    id 508
    label "6953"
    fastq "m140311_062557_42142_c100622202550000001823114507181452_s1_p0/97814/0_9058/986_2231"
    unitig "utg42"
  ]
  node [
    id 509
    label "17515"
    fastq "m140315_033050_42141_c100618232550000001823115007181431_s1_p0/23777/5791_11229/19_5264"
    unitig "utg67"
  ]
  node [
    id 510
    label "12112"
    fastq "m140316_100554_42141_c100618292550000001823115007181475_s1_p0/54067/0_12342/435_11985"
    unitig "utg70"
  ]
  node [
    id 511
    label "4519"
    fastq "m140315_055221_42141_c100618232550000001823115007181432_s1_p0/124770/8615_19212/0_10052"
    unitig "utg69"
  ]
  node [
    id 512
    label "6345"
    fastq "m140321_120917_42142_c100618572550000001823115007181404_s1_p0/64104/0_11025/494_11317"
    unitig "utg0"
  ]
  node [
    id 513
    label "13461"
    fastq "m140310_020230_42141_c100633532550000001823121009121467_s1_p0/69825/3831_14695/111_10186"
    unitig "utg69"
  ]
  node [
    id 514
    label "6184"
    fastq "m140321_065934_42142_c100618572550000001823115007181402_s1_p0/94512/0_7516/0_7225"
    unitig "utg0"
  ]
  node [
    id 515
    label "2509"
    fastq "m140321_015151_42142_c100618572550000001823115007181400_s1_p0/133073/0_12883/0_12883"
    unitig "utg87"
  ]
  node [
    id 516
    label "17196"
    fastq "m140313_054807_42141_c100604482550000001823113706171463_s1_p0/97743/0_10377/0_10093"
    unitig "utg69"
  ]
  node [
    id 517
    label "17194"
    fastq "m140313_090822_42141_c100604482550000001823113706171464_s1_p0/112270/1430_10569/6_8667"
    unitig "utg9"
  ]
  node [
    id 518
    label "9425"
    fastq "m140321_065934_42142_c100618572550000001823115007181402_s1_p0/87105/155_12126/0_10983"
    unitig "utg10"
  ]
  node [
    id 519
    label "17192"
    fastq "m140313_090822_42141_c100604482550000001823113706171464_s1_p0/11472/0_9169/24_9006"
    unitig "utg70"
  ]
  node [
    id 520
    label "17190"
    fastq "m140313_090822_42141_c100604482550000001823113706171464_s1_p0/113696/0_7886/10_7236"
    unitig "utg67"
  ]
  node [
    id 521
    label "5289"
    fastq "m140316_025917_42141_c100618292550000001823115007181472_s1_p0/149215/0_13645/28_12864"
    unitig "utg0"
  ]
  node [
    id 522
    label "16788"
    fastq "m140311_062557_42142_c100622202550000001823114507181452_s1_p0/22552/0_14409/17_13296"
    unitig "utg69"
  ]
  node [
    id 523
    label "17775"
    fastq "m140315_081523_42141_c100618232550000001823115007181433_s1_p0/8316/0_13901/116_11320"
    unitig "utg67"
  ]
  node [
    id 524
    label "2723"
    fastq "m140321_042601_42142_c100618572550000001823115007181401_s1_p0/38639/804_9921/2475_8847"
    unitig "utg66"
  ]
  node [
    id 525
    label "5931"
    fastq "m140321_042601_42142_c100618572550000001823115007181401_s1_p0/116238/0_9636/19_9079"
    unitig "utg67"
  ]
  node [
    id 526
    label "10172"
    fastq "m140311_062557_42142_c100622202550000001823114507181452_s1_p0/105712/0_14931/6_14109"
    unitig "utg0"
  ]
  node [
    id 527
    label "9358"
    fastq "m140321_065934_42142_c100618572550000001823115007181402_s1_p0/152536/0_9391/0_8635"
    unitig "utg70"
  ]
  node [
    id 528
    label "2728"
    fastq "m140321_042601_42142_c100618572550000001823115007181401_s1_p0/36557/0_9176/7_8747"
    unitig "utg24"
  ]
  node [
    id 529
    label "17174"
    fastq "m140313_054807_42141_c100604482550000001823113706171463_s1_p0/74436/0_9985/4265_6471"
    unitig "utg83"
  ]
  node [
    id 530
    label "9193"
    fastq "m140321_042601_42142_c100618572550000001823115007181401_s1_p0/143630/2668_12023/8_8568"
    unitig "utg14"
  ]
  node [
    id 531
    label "7940"
    fastq "m140315_081523_42141_c100618232550000001823115007181433_s1_p0/8171/0_14113/0_13483"
    unitig "utg67"
  ]
  node [
    id 532
    label "7941"
    fastq "m140315_081523_42141_c100618232550000001823115007181433_s1_p0/87415/0_10822/0_10444"
    unitig "utg67"
  ]
  node [
    id 533
    label "7230"
    fastq "m140311_153755_42142_c100622202550000001823114507181455_s1_p0/31093/0_6626/264_6332"
    unitig "utg5"
  ]
  node [
    id 534
    label "9196"
    fastq "m140321_042601_42142_c100618572550000001823115007181401_s1_p0/147876/0_8610/16_8239"
    unitig "utg14"
  ]
  node [
    id 535
    label "9199"
    fastq "m140321_042601_42142_c100618572550000001823115007181401_s1_p0/142413/0_10833/13_9951"
    unitig "utg24"
  ]
  node [
    id 536
    label "5041"
    fastq "m140315_174828_42141_c100618232550000001823115007181437_s1_p0/37180/2437_17355/253_9962"
    unitig "utg0"
  ]
  node [
    id 537
    label "16919"
    fastq "m140311_131333_42142_c100622202550000001823114507181454_s1_p0/5256/0_15143/12_13940"
    unitig "utg70"
  ]
  node [
    id 538
    label "16916"
    fastq "m140311_131333_42142_c100622202550000001823114507181454_s1_p0/58090/0_13721/17_11144"
    unitig "utg69"
  ]
  node [
    id 539
    label "16917"
    fastq "m140311_131333_42142_c100622202550000001823114507181454_s1_p0/59866/11514_19418/0_7295"
    unitig "utg0"
  ]
  node [
    id 540
    label "10773"
    fastq "m140313_192416_42141_c100604482550000001823113706171467_s1_p0/134742/0_10148/11_9933"
    unitig "utg5"
  ]
  node [
    id 541
    label "10776"
    fastq "m140313_192416_42141_c100604482550000001823113706171467_s1_p0/137097/0_10867/2871_9709"
    unitig "utg69"
  ]
  node [
    id 542
    label "4993"
    fastq "m140315_174828_42141_c100618232550000001823115007181437_s1_p0/103560/0_12334/0_11937"
    unitig "utg69"
  ]
  node [
    id 543
    label "6235"
    fastq "m140321_093325_42142_c100618572550000001823115007181403_s1_p0/26058/2884_9616/30_6080"
    unitig "utg67"
  ]
  node [
    id 544
    label "15543"
    fastq "m140316_145405_42141_c100618292550000001823115007181477_s1_p0/142529/0_13091/25_11631"
    unitig "utg70"
  ]
  node [
    id 545
    label "14854"
    fastq "m140315_174828_42141_c100618232550000001823115007181437_s1_p0/127875/1735_12987/0_10473"
    unitig "utg67"
  ]
  node [
    id 546
    label "18554"
    fastq "m140316_074350_42141_c100618292550000001823115007181474_s1_p0/144120/4233_13503/0_8464"
    unitig "utg87"
  ]
  node [
    id 547
    label "3716"
    fastq "m140311_131333_42142_c100622202550000001823114507181454_s1_p0/116124/0_16537/12_15937"
    unitig "utg0"
  ]
  node [
    id 548
    label "14078"
    fastq "m140313_192416_42141_c100604482550000001823113706171467_s1_p0/100649/0_10612/8_10180"
    unitig "utg67"
  ]
  node [
    id 549
    label "14075"
    fastq "m140313_160032_42141_c100604482550000001823113706171466_s1_p0/84447/0_11800/173_11371"
    unitig "utg67"
  ]
  node [
    id 550
    label "9777"
    fastq "m140321_195713_42142_c100618572550000001823115007181407_s1_p0/156878/0_7862/6_7095"
    unitig "utg69"
  ]
  node [
    id 551
    label "10517"
    fastq "m140311_153755_42142_c100622202550000001823114507181455_s1_p0/57889/2444_13397/0_9962"
    unitig "utg70"
  ]
  node [
    id 552
    label "9773"
    fastq "m140321_195713_42142_c100618572550000001823115007181407_s1_p0/140619/96_13910/0_13502"
    unitig "utg67"
  ]
  node [
    id 553
    label "9772"
    fastq "m140321_195713_42142_c100618572550000001823115007181407_s1_p0/142304/0_12604/9_11970"
    unitig "utg70"
  ]
  node [
    id 554
    label "18951"
    fastq "m140321_015151_42142_c100618572550000001823115007181400_s1_p0/151458/415_10553/289_9214"
    unitig "utg67"
  ]
  node [
    id 555
    label "18956"
    fastq "m140321_015151_42142_c100618572550000001823115007181400_s1_p0/157130/1389_12851/79_10730"
    unitig "utg0"
  ]
  node [
    id 556
    label "18957"
    fastq "m140321_015151_42142_c100618572550000001823115007181400_s1_p0/154148/317_10984/0_11149"
    unitig "utg70"
  ]
  node [
    id 557
    label "18955"
    fastq "m140321_015151_42142_c100618572550000001823115007181400_s1_p0/162817/0_7119/30_6906"
    unitig "utg10"
  ]
  node [
    id 558
    label "3252"
    fastq "m140321_195713_42142_c100618572550000001823115007181407_s1_p0/147346/1532_10975/500_8554"
    unitig "utg89"
  ]
  node [
    id 559
    label "9286"
    fastq "m140321_042601_42142_c100618572550000001823115007181401_s1_p0/75159/0_11614/8_10915"
    unitig "utg70"
  ]
  node [
    id 560
    label "9280"
    fastq "m140321_042601_42142_c100618572550000001823115007181401_s1_p0/6515/0_10081/11_9308"
    unitig "utg67"
  ]
  node [
    id 561
    label "8869"
    fastq "m140316_123054_42141_c100618292550000001823115007181476_s1_p0/24786/4009_13726/0_8756"
    unitig "utg67"
  ]
  node [
    id 562
    label "13243"
    fastq "m140309_223738_42141_c100633532550000001823121009121466_s1_p0/27960/3297_17862/6503_14168"
    unitig "utg67"
  ]
  node [
    id 563
    label "18420"
    fastq "m140316_025917_42141_c100618292550000001823115007181472_s1_p0/3006/0_8015/9_7755"
    unitig "utg70"
  ]
  node [
    id 564
    label "11917"
    fastq "m140316_052143_42141_c100618292550000001823115007181473_s1_p0/38832/0_7857/6_7504"
    unitig "utg0"
  ]
  node [
    id 565
    label "11919"
    fastq "m140316_052143_42141_c100618292550000001823115007181473_s1_p0/14541/0_11922/0_11610"
    unitig "utg69"
  ]
  node [
    id 566
    label "13248"
    fastq "m140309_223738_42141_c100633532550000001823121009121466_s1_p0/25236/2699_14198/30_10112"
    unitig "utg87"
  ]
  node [
    id 567
    label "814"
    fastq "m140313_123524_42141_c100604482550000001823113706171465_s1_p0/118001/0_8634/0_8422"
    unitig "utg5"
  ]
  node [
    id 568
    label "815"
    fastq "m140313_123524_42141_c100604482550000001823113706171465_s1_p0/107797/0_13433/13_12696"
    unitig "utg67"
  ]
  node [
    id 569
    label "816"
    fastq "m140313_123524_42141_c100604482550000001823113706171465_s1_p0/123295/0_12086/0_11805"
    unitig "utg67"
  ]
  node [
    id 570
    label "817"
    fastq "m140313_123524_42141_c100604482550000001823113706171465_s1_p0/126762/0_11488/0_11049"
    unitig "utg67"
  ]
  node [
    id 571
    label "2859"
    fastq "m140321_065934_42142_c100618572550000001823115007181402_s1_p0/35308/0_10062/9_9709"
    unitig "utg24"
  ]
  node [
    id 572
    label "12931"
    fastq "m140321_144411_42142_c100618572550000001823115007181405_s1_p0/17399/0_12008/12_11354"
    unitig "utg24"
  ]
  node [
    id 573
    label "5183"
    fastq "m140316_003701_42141_c100618292550000001823115007181471_s1_p0/131562/2815_12799/255_9425"
    unitig "utg10"
  ]
  node [
    id 574
    label "2850"
    fastq "m140321_065934_42142_c100618572550000001823115007181402_s1_p0/25264/0_9341/0_8528"
    unitig "utg0"
  ]
  node [
    id 575
    label "2857"
    fastq "m140321_065934_42142_c100618572550000001823115007181402_s1_p0/33340/4009_16720/266_11649"
    unitig "utg24"
  ]
  node [
    id 576
    label "3333"
    fastq "m140309_154110_42141_c100633532550000001823121009121464_s1_p0/262/149_10732/1622_10624"
    unitig "utg69"
  ]
  node [
    id 577
    label "3331"
    fastq "m140309_154110_42141_c100633532550000001823121009121464_s1_p0/109656/225_8252/311_7700"
    unitig "utg67"
  ]
  node [
    id 578
    label "3334"
    fastq "m140309_154110_42141_c100633532550000001823121009121464_s1_p0/140731/0_13362/2443_12971"
    unitig "utg0"
  ]
  node [
    id 579
    label "3339"
    fastq "m140309_154110_42141_c100633532550000001823121009121464_s1_p0/93100/0_7418/12_6876"
    unitig "utg95"
  ]
  node [
    id 580
    label "14212"
    fastq "m140315_010920_42141_c100618232550000001823115007181430_s1_p0/66884/2131_12383/1135_10152"
    unitig "utg0"
  ]
  node [
    id 581
    label "10208"
    fastq "m140311_095017_42142_c100622202550000001823114507181453_s1_p0/87350/0_12033/33_11601"
    unitig "utg69"
  ]
  node [
    id 582
    label "10209"
    fastq "m140311_131333_42142_c100622202550000001823114507181454_s1_p0/10608/0_10692/0_10404"
    unitig "utg0"
  ]
  node [
    id 583
    label "10197"
    fastq "m140311_095017_42142_c100622202550000001823114507181453_s1_p0/54571/273_10874/116_10192"
    unitig "utg70"
  ]
  node [
    id 584
    label "5263"
    fastq "m140316_025917_42141_c100618292550000001823115007181472_s1_p0/116604/5417_16401/1255_10126"
    unitig "utg0"
  ]
  node [
    id 585
    label "15855"
    fastq "m140321_042601_42142_c100618572550000001823115007181401_s1_p0/64352/0_7673/0_7360"
    unitig "utg87"
  ]
  node [
    id 586
    label "15852"
    fastq "m140321_042601_42142_c100618572550000001823115007181401_s1_p0/55952/0_11057/17_10360"
    unitig "utg69"
  ]
  node [
    id 587
    label "18393"
    fastq "m140316_025917_42141_c100618292550000001823115007181472_s1_p0/15075/0_6808/247_6391"
    unitig "utg67"
  ]
  node [
    id 588
    label "18394"
    fastq "m140316_025917_42141_c100618292550000001823115007181472_s1_p0/131472/0_11375/0_10914"
    unitig "utg0"
  ]
  node [
    id 589
    label "18397"
    fastq "m140316_025917_42141_c100618292550000001823115007181472_s1_p0/142233/4846_12983/0_7777"
    unitig "utg0"
  ]
  node [
    id 590
    label "8608"
    fastq "m140316_052143_42141_c100618292550000001823115007181473_s1_p0/144337/0_4177/0_3872"
    unitig "utg5"
  ]
  node [
    id 591
    label "6988"
    fastq "m140311_095017_42142_c100622202550000001823114507181453_s1_p0/85724/227_11348/0_10471"
    unitig "utg89"
  ]
  node [
    id 592
    label "1121"
    fastq "m140315_033050_42141_c100618232550000001823115007181431_s1_p0/31048/6507_16178/159_9700"
    unitig "utg24"
  ]
  node [
    id 593
    label "6985"
    fastq "m140311_095017_42142_c100622202550000001823114507181453_s1_p0/99257/0_14989/6_14518"
    unitig "utg19"
  ]
  node [
    id 594
    label "6982"
    fastq "m140311_131333_42142_c100622202550000001823114507181454_s1_p0/100438/376_14787/529_12693"
    unitig "utg0"
  ]
  node [
    id 595
    label "6981"
    fastq "m140311_131333_42142_c100622202550000001823114507181454_s1_p0/103627/0_5687/7_5222"
    unitig "utg70"
  ]
  node [
    id 596
    label "18376"
    fastq "m140316_025917_42141_c100618292550000001823115007181472_s1_p0/125878/8800_15767/0_6841"
    unitig "utg67"
  ]
  node [
    id 597
    label "18377"
    fastq "m140316_025917_42141_c100618292550000001823115007181472_s1_p0/120242/0_11888/2511_11102"
    unitig "utg66"
  ]
  node [
    id 598
    label "15846"
    fastq "m140321_042601_42142_c100618572550000001823115007181401_s1_p0/46064/0_10272/118_9575"
    unitig "utg67"
  ]
  node [
    id 599
    label "18373"
    fastq "m140316_025917_42141_c100618292550000001823115007181472_s1_p0/113008/0_12800/0_12111"
    unitig "utg70"
  ]
  node [
    id 600
    label "14322"
    fastq "m140315_033050_42141_c100618232550000001823115007181431_s1_p0/67471/9013_16525/22_6754"
    unitig "utg69"
  ]
  node [
    id 601
    label "17980"
    fastq "m140315_125940_42141_c100618232550000001823115007181435_s1_p0/67038/0_10912/0_10911"
    unitig "utg70"
  ]
  node [
    id 602
    label "13113"
    fastq "m140321_195713_42142_c100618572550000001823115007181407_s1_p0/59266/0_12022/567_11546"
    unitig "utg67"
  ]
  node [
    id 603
    label "17986"
    fastq "m140315_152532_42141_c100618232550000001823115007181436_s1_p0/104452/951_6363/1427_4869"
    unitig "utg83"
  ]
  node [
    id 604
    label "15580"
    fastq "m140316_145405_42141_c100618292550000001823115007181477_s1_p0/46190/0_12304/38_12610"
    unitig "utg69"
  ]
  node [
    id 605
    label "18081"
    fastq "m140315_174828_42141_c100618232550000001823115007181437_s1_p0/112506/0_12422/9_11481"
    unitig "utg0"
  ]
  node [
    id 606
    label "15941"
    fastq "m140321_065934_42142_c100618572550000001823115007181402_s1_p0/149896/523_6744/92_5748"
    unitig "utg67"
  ]
  node [
    id 607
    label "8737"
    fastq "m140316_100554_42141_c100618292550000001823115007181475_s1_p0/104221/5880_16347/2028_9947"
    unitig "utg24"
  ]
  node [
    id 608
    label "1010"
    fastq "m140315_010920_42141_c100618232550000001823115007181430_s1_p0/138114/0_10207/357_9943"
    unitig "utg65"
  ]
  node [
    id 609
    label "14812"
    fastq "m140315_152532_42141_c100618232550000001823115007181436_s1_p0/89068/4459_10989/253_5055"
    unitig "utg28"
  ]
  node [
    id 610
    label "12596"
    fastq "m140321_042601_42142_c100618572550000001823115007181401_s1_p0/9402/0_8818/22_8576"
    unitig "utg0"
  ]
  node [
    id 611
    label "8513"
    fastq "m140316_025917_42141_c100618292550000001823115007181472_s1_p0/11808/0_8587/22_8110"
    unitig "utg87"
  ]
  node [
    id 612
    label "13869"
    fastq "m140311_153755_42142_c100622202550000001823114507181455_s1_p0/89681/5774_16411/2_10016"
    unitig "utg67"
  ]
  node [
    id 613
    label "1233"
    fastq "m140315_055221_42141_c100618232550000001823115007181432_s1_p0/39830/425_15891/0_14311"
    unitig "utg0"
  ]
  node [
    id 614
    label "8048"
    fastq "m140315_103700_42141_c100618232550000001823115007181434_s1_p0/77487/0_11776/33_11235"
    unitig "utg0"
  ]
  node [
    id 615
    label "13866"
    fastq "m140311_153755_42142_c100622202550000001823114507181455_s1_p0/86321/0_11738/0_11146"
    unitig "utg14"
  ]
  node [
    id 616
    label "4195"
    fastq "m140313_160032_42141_c100604482550000001823113706171466_s1_p0/55638/0_12666/0_2895"
    unitig "utg9"
  ]
  node [
    id 617
    label "8286"
    fastq "m140315_174828_42141_c100618232550000001823115007181437_s1_p0/158000/0_13723/7_13326"
    unitig "utg69"
  ]
  node [
    id 618
    label "8282"
    fastq "m140315_174828_42141_c100618232550000001823115007181437_s1_p0/147600/0_12487/1492_11822"
    unitig "utg0"
  ]
  node [
    id 619
    label "8281"
    fastq "m140315_174828_42141_c100618232550000001823115007181437_s1_p0/153764/0_11069/1644_10853"
    unitig "utg5"
  ]
  node [
    id 620
    label "12842"
    fastq "m140321_120917_42142_c100618572550000001823115007181404_s1_p0/125038/0_11923/0_10291"
    unitig "utg0"
  ]
  node [
    id 621
    label "4353"
    fastq "m140315_010920_42141_c100618232550000001823115007181430_s1_p0/160496/0_7111/0_6704"
    unitig "utg28"
  ]
  node [
    id 622
    label "15038"
    fastq "m140316_003701_42141_c100618292550000001823115007181471_s1_p0/144109/0_9709/15_9139"
    unitig "utg87"
  ]
  node [
    id 623
    label "4679"
    fastq "m140315_081523_42141_c100618232550000001823115007181433_s1_p0/87598/2704_12829/603_9312"
    unitig "utg24"
  ]
  node [
    id 624
    label "11005"
    fastq "m140315_033050_42141_c100618232550000001823115007181431_s1_p0/94832/0_11422/2443_10155"
    unitig "utg0"
  ]
  node [
    id 625
    label "6502"
    fastq "m140321_172159_42142_c100618572550000001823115007181406_s1_p0/89864/2388_10279/0_7392"
    unitig "utg67"
  ]
  node [
    id 626
    label "14529"
    fastq "m140315_103700_42141_c100618232550000001823115007181434_s1_p0/10296/166_10986/7_10457"
    unitig "utg0"
  ]
  node [
    id 627
    label "439"
    fastq "m140311_131333_42142_c100622202550000001823114507181454_s1_p0/25942/3038_10142/0_6724"
    unitig "utg24"
  ]
  node [
    id 628
    label "437"
    fastq "m140311_131333_42142_c100622202550000001823114507181454_s1_p0/21368/0_9664/18_9047"
    unitig "utg70"
  ]
  node [
    id 629
    label "3809"
    fastq "m140311_131333_42142_c100622202550000001823114507181454_s1_p0/77442/0_8378/11_7864"
    unitig "utg0"
  ]
  node [
    id 630
    label "13563"
    fastq "m140311_131333_42142_c100622202550000001823114507181454_s1_p0/132264/0_11432/19_7845"
    unitig "utg0"
  ]
  node [
    id 631
    label "13560"
    fastq "m140311_131333_42142_c100622202550000001823114507181454_s1_p0/127317/5871_19102/0_12488"
    unitig "utg14"
  ]
  node [
    id 632
    label "8192"
    fastq "m140315_152532_42141_c100618232550000001823115007181436_s1_p0/161775/225_8814/2294_7985"
    unitig "utg70"
  ]
  node [
    id 633
    label "12447"
    fastq "m140321_015151_42142_c100618572550000001823115007181400_s1_p0/9356/0_11641/2763_4865"
    unitig "utg42"
  ]
  node [
    id 634
    label "12444"
    fastq "m140321_015151_42142_c100618572550000001823115007181400_s1_p0/97411/0_7682/1734_6971"
    unitig "utg43"
  ]
  node [
    id 635
    label "15322"
    fastq "m140316_074350_42141_c100618292550000001823115007181474_s1_p0/71132/0_9855/0_9512"
    unitig "utg87"
  ]
  node [
    id 636
    label "19114"
    fastq "m140321_042601_42142_c100618572550000001823115007181401_s1_p0/26656/0_4052/1801_3676"
    unitig "utg0"
  ]
  node [
    id 637
    label "19117"
    fastq "m140321_042601_42142_c100618572550000001823115007181401_s1_p0/23262/2487_12303/0_9855"
    unitig "utg67"
  ]
  node [
    id 638
    label "8195"
    fastq "m140315_152532_42141_c100618232550000001823115007181436_s1_p0/25141/0_7764/402_7994"
    unitig "utg67"
  ]
  node [
    id 639
    label "12448"
    fastq "m140321_015151_42142_c100618572550000001823115007181400_s1_p0/9356/0_11641/5408_8939"
    unitig "utg23"
  ]
  node [
    id 640
    label "7555"
    fastq "m140313_192416_42141_c100604482550000001823113706171467_s1_p0/57495/0_10259/11_10159"
    unitig "utg70"
  ]
  node [
    id 641
    label "7554"
    fastq "m140313_192416_42141_c100604482550000001823113706171467_s1_p0/52535/0_12680/611_12120"
    unitig "utg41"
  ]
  node [
    id 642
    label "19332"
    fastq "m140321_065934_42142_c100618572550000001823115007181402_s1_p0/75877/0_11093/10_6260"
    unitig "utg70"
  ]
  node [
    id 643
    label "19624"
    fastq "m140321_172159_42142_c100618572550000001823115007181406_s1_p0/46167/0_9304/144_6859"
    unitig "utg67"
  ]
  node [
    id 644
    label "13644"
    fastq "m140311_131333_42142_c100622202550000001823114507181454_s1_p0/72339/0_9157/10_6287"
    unitig "utg24"
  ]
  node [
    id 645
    label "4773"
    fastq "m140315_103700_42141_c100618232550000001823115007181434_s1_p0/59240/3811_15429/0_11322"
    unitig "utg70"
  ]
  node [
    id 646
    label "13640"
    fastq "m140311_131333_42142_c100622202550000001823114507181454_s1_p0/67849/0_6086/14_5849"
    unitig "utg67"
  ]
  node [
    id 647
    label "4174"
    fastq "m140313_160032_42141_c100604482550000001823113706171466_s1_p0/116146/0_10344/0_10045"
    unitig "utg69"
  ]
  node [
    id 648
    label "13881"
    fastq "m140311_153755_42142_c100622202550000001823114507181455_s1_p0/95510/0_14122/105_13693"
    unitig "utg67"
  ]
  node [
    id 649
    label "4171"
    fastq "m140313_160032_42141_c100604482550000001823113706171466_s1_p0/114793/1298_12656/162_10799"
    unitig "utg67"
  ]
  node [
    id 650
    label "4173"
    fastq "m140313_160032_42141_c100604482550000001823113706171466_s1_p0/123783/0_9759/23_9178"
    unitig "utg0"
  ]
  node [
    id 651
    label "9942"
    fastq "m140309_223738_42141_c100633532550000001823121009121466_s1_p0/18861/0_13853/438_13665"
    unitig "utg9"
  ]
  node [
    id 652
    label "16038"
    fastq "m140321_093325_42142_c100618572550000001823115007181403_s1_p0/123671/3121_15370/2430_11433"
    unitig "utg70"
  ]
  node [
    id 653
    label "5810"
    fastq "m140321_015151_42142_c100618572550000001823115007181400_s1_p0/148834/0_11160/13_10945"
    unitig "utg0"
  ]
  node [
    id 654
    label "9948"
    fastq "m140309_223738_42141_c100633532550000001823121009121466_s1_p0/4022/0_6133/17_6085"
    unitig "utg67"
  ]
  node [
    id 655
    label "5813"
    fastq "m140321_015151_42142_c100618572550000001823115007181400_s1_p0/146283/149_12713/0_11774"
    unitig "utg69"
  ]
  node [
    id 656
    label "19021"
    fastq "m140321_015151_42142_c100618572550000001823115007181400_s1_p0/72029/0_5551/18_5091"
    unitig "utg79"
  ]
  node [
    id 657
    label "5815"
    fastq "m140321_015151_42142_c100618572550000001823115007181400_s1_p0/157218/5153_15034/0_9577"
    unitig "utg24"
  ]
  node [
    id 658
    label "5816"
    fastq "m140321_015151_42142_c100618572550000001823115007181400_s1_p0/153770/0_9747/0_9245"
    unitig "utg87"
  ]
  node [
    id 659
    label "9379"
    fastq "m140321_065934_42142_c100618572550000001823115007181402_s1_p0/31033/0_11550/13_11255"
    unitig "utg14"
  ]
  node [
    id 660
    label "17348"
    fastq "m140313_192416_42141_c100604482550000001823113706171467_s1_p0/148127/0_14382/0_13654"
    unitig "utg67"
  ]
  node [
    id 661
    label "17346"
    fastq "m140313_192416_42141_c100604482550000001823113706171467_s1_p0/135218/0_10938/10_10513"
    unitig "utg67"
  ]
  node [
    id 662
    label "17343"
    fastq "m140313_192416_42141_c100604482550000001823113706171467_s1_p0/16856/0_14510/111_9543"
    unitig "utg69"
  ]
  node [
    id 663
    label "4610"
    fastq "m140315_081523_42141_c100618232550000001823115007181433_s1_p0/109155/2282_11435/0_8517"
    unitig "utg67"
  ]
  node [
    id 664
    label "232"
    fastq "m140310_020230_42141_c100633532550000001823121009121467_s1_p0/129283/5401_15073/6_7569"
    unitig "utg5"
  ]
  node [
    id 665
    label "12697"
    fastq "m140321_065934_42142_c100618572550000001823115007181402_s1_p0/38895/0_9169/0_7883"
    unitig "utg67"
  ]
  node [
    id 666
    label "17824"
    fastq "m140315_103700_42141_c100618232550000001823115007181434_s1_p0/146522/0_10836/0_10356"
    unitig "utg17"
  ]
  node [
    id 667
    label "12690"
    fastq "m140321_065934_42142_c100618572550000001823115007181402_s1_p0/32406/5105_15518/0_9776"
    unitig "utg14"
  ]
  node [
    id 668
    label "2227"
    fastq "m140316_100554_42141_c100618292550000001823115007181475_s1_p0/110839/416_13964/21_13344"
    unitig "utg67"
  ]
  node [
    id 669
    label "2225"
    fastq "m140316_100554_42141_c100618292550000001823115007181475_s1_p0/109244/0_10575/0_10270"
    unitig "utg0"
  ]
  node [
    id 670
    label "15666"
    fastq "m140321_015151_42142_c100618572550000001823115007181400_s1_p0/18950/0_12279/14_11704"
    unitig "utg79"
  ]
  node [
    id 671
    label "10835"
    fastq "m140315_010920_42141_c100618232550000001823115007181430_s1_p0/103628/0_9724/28_9354"
    unitig "utg0"
  ]
  node [
    id 672
    label "5926"
    fastq "m140321_042601_42142_c100618572550000001823115007181401_s1_p0/106714/0_10168/8_9752"
    unitig "utg67"
  ]
  node [
    id 673
    label "5920"
    fastq "m140321_042601_42142_c100618572550000001823115007181401_s1_p0/100062/0_12347/0_11331"
    unitig "utg69"
  ]
  node [
    id 674
    label "5921"
    fastq "m140321_042601_42142_c100618572550000001823115007181401_s1_p0/111141/0_7721/4272_6900"
    unitig "utg45"
  ]
  node [
    id 675
    label "5458"
    fastq "m140316_074350_42141_c100618292550000001823115007181474_s1_p0/156006/0_8374/0_7958"
    unitig "utg14"
  ]
  node [
    id 676
    label "2469"
    fastq "m140321_015151_42142_c100618572550000001823115007181400_s1_p0/10072/0_8454/0_8397"
    unitig "utg0"
  ]
  node [
    id 677
    label "13473"
    fastq "m140310_020230_42141_c100633532550000001823121009121467_s1_p0/83133/0_12446/12_11594"
    unitig "utg79"
  ]
  node [
    id 678
    label "4508"
    fastq "m140315_055221_42141_c100618232550000001823115007181432_s1_p0/129695/6775_12690/205_5555"
    unitig "utg69"
  ]
  node [
    id 679
    label "16692"
    fastq "m140310_020230_42141_c100633532550000001823121009121467_s1_p0/154883/4751_21405/0_12608"
    unitig "utg87"
  ]
  node [
    id 680
    label "16697"
    fastq "m140310_020230_42141_c100633532550000001823121009121467_s1_p0/150956/421_17357/2552_16342"
    unitig "utg9"
  ]
  node [
    id 681
    label "17183"
    fastq "m140313_054807_42141_c100604482550000001823113706171463_s1_p0/83552/0_9318/0_8928"
    unitig "utg78"
  ]
  node [
    id 682
    label "6578"
    fastq "m140309_052058_42141_c100633532550000001823121009121461_s1_p0/105649/0_15200/106_13568"
    unitig "utg0"
  ]
  node [
    id 683
    label "9362"
    fastq "m140321_065934_42142_c100618572550000001823115007181402_s1_p0/156793/0_5823/18_5344"
    unitig "utg88"
  ]
  node [
    id 684
    label "8985"
    fastq "m140316_145405_42141_c100618292550000001823115007181477_s1_p0/9022/0_7633/1143_7467"
    unitig "utg67"
  ]
  node [
    id 685
    label "8984"
    fastq "m140316_145405_42141_c100618292550000001823115007181477_s1_p0/78356/11547_18741/126_5743"
    unitig "utg23"
  ]
  node [
    id 686
    label "5079"
    fastq "m140315_221622_42141_c100618292550000001823115007181470_s1_p0/102564/0_7303/109_7057"
    unitig "utg6"
  ]
  node [
    id 687
    label "17163"
    fastq "m140313_054807_42141_c100604482550000001823113706171463_s1_p0/144362/0_10573/13_10069"
    unitig "utg40"
  ]
  node [
    id 688
    label "9166"
    fastq "m140321_042601_42142_c100618572550000001823115007181401_s1_p0/120217/0_12833/92_12143"
    unitig "utg72"
  ]
  node [
    id 689
    label "10695"
    fastq "m140313_160032_42141_c100604482550000001823113706171466_s1_p0/109126/0_9243/0_8932"
    unitig "utg87"
  ]
  node [
    id 690
    label "10346"
    fastq "m140311_131333_42142_c100622202550000001823114507181454_s1_p0/90739/0_7618/77_6140"
    unitig "utg28"
  ]
  node [
    id 691
    label "9163"
    fastq "m140321_042601_42142_c100618572550000001823115007181401_s1_p0/119156/0_9425/8_8917"
    unitig "utg87"
  ]
  node [
    id 692
    label "1834"
    fastq "m140315_221622_42141_c100618292550000001823115007181470_s1_p0/51854/0_14132/6_13635"
    unitig "utg87"
  ]
  node [
    id 693
    label "17289"
    fastq "m140313_160032_42141_c100604482550000001823113706171466_s1_p0/39629/0_8599/87_8361"
    unitig "utg0"
  ]
  node [
    id 694
    label "3793"
    fastq "m140311_131333_42142_c100622202550000001823114507181454_s1_p0/60192/1395_10338/14_7993"
    unitig "utg67"
  ]
  node [
    id 695
    label "3792"
    fastq "m140311_131333_42142_c100622202550000001823114507181454_s1_p0/58193/2228_12436/10_10031"
    unitig "utg67"
  ]
  node [
    id 696
    label "12278"
    fastq "m140316_145405_42141_c100618292550000001823115007181477_s1_p0/40163/0_15903/152_15249"
    unitig "utg67"
  ]
  node [
    id 697
    label "2156"
    fastq "m140316_074350_42141_c100618292550000001823115007181474_s1_p0/28490/0_6618/738_6257"
    unitig "utg0"
  ]
  node [
    id 698
    label "4982"
    fastq "m140315_152532_42141_c100618232550000001823115007181436_s1_p0/91011/2043_10799/152_8616"
    unitig "utg0"
  ]
  node [
    id 699
    label "10749"
    fastq "m140313_160032_42141_c100604482550000001823113706171466_s1_p0/74249/0_11087/13_10853"
    unitig "utg67"
  ]
  node [
    id 700
    label "10748"
    fastq "m140313_160032_42141_c100604482550000001823113706171466_s1_p0/66879/0_16888/4867_16038"
    unitig "utg0"
  ]
  node [
    id 701
    label "12271"
    fastq "m140316_145405_42141_c100618292550000001823115007181477_s1_p0/37503/0_10059/231_7287"
    unitig "utg87"
  ]
  node [
    id 702
    label "931"
    fastq "m140313_192416_42141_c100604482550000001823113706171467_s1_p0/132646/986_10706/0_8752"
    unitig "utg87"
  ]
  node [
    id 703
    label "930"
    fastq "m140313_192416_42141_c100604482550000001823113706171467_s1_p0/122949/0_10495/18_10411"
    unitig "utg0"
  ]
  node [
    id 704
    label "5380"
    fastq "m140316_052143_42141_c100618292550000001823115007181473_s1_p0/143066/0_10394/4164_8956"
    unitig "utg65"
  ]
  node [
    id 705
    label "10526"
    fastq "m140311_153755_42142_c100622202550000001823114507181455_s1_p0/80939/2381_9581/1989_5368"
    unitig "utg45"
  ]
  node [
    id 706
    label "5386"
    fastq "m140316_052143_42141_c100618292550000001823115007181473_s1_p0/17222/0_6777/0_6533"
    unitig "utg24"
  ]
  node [
    id 707
    label "10520"
    fastq "m140311_153755_42142_c100622202550000001823114507181455_s1_p0/63481/0_9261/10_8519"
    unitig "utg0"
  ]
  node [
    id 708
    label "5388"
    fastq "m140316_052143_42141_c100618292550000001823115007181473_s1_p0/152016/7911_15570/0_7529"
    unitig "utg0"
  ]
  node [
    id 709
    label "14840"
    fastq "m140315_174828_42141_c100618232550000001823115007181437_s1_p0/116215/8266_18167/0_9695"
    unitig "utg0"
  ]
  node [
    id 710
    label "10529"
    fastq "m140311_153755_42142_c100622202550000001823114507181455_s1_p0/7633/0_8636/0_8141"
    unitig "utg87"
  ]
  node [
    id 711
    label "14066"
    fastq "m140313_160032_42141_c100604482550000001823113706171466_s1_p0/74144/0_10852/0_10530"
    unitig "utg0"
  ]
  node [
    id 712
    label "12389"
    fastq "m140321_015151_42142_c100618572550000001823115007181400_s1_p0/36168/3482_12437/0_6372"
    unitig "utg67"
  ]
  node [
    id 713
    label "8871"
    fastq "m140316_123054_42141_c100618292550000001823115007181476_s1_p0/37487/0_7965/740_6737"
    unitig "utg18"
  ]
  node [
    id 714
    label "8874"
    fastq "m140316_123054_42141_c100618292550000001823115007181476_s1_p0/42790/0_6707/15_6567"
    unitig "utg67"
  ]
  node [
    id 715
    label "8877"
    fastq "m140316_123054_42141_c100618292550000001823115007181476_s1_p0/4927/0_7042/14_4945"
    unitig "utg70"
  ]
  node [
    id 716
    label "18967"
    fastq "m140321_015151_42142_c100618572550000001823115007181400_s1_p0/17503/910_9271/565_7689"
    unitig "utg34"
  ]
  node [
    id 717
    label "18964"
    fastq "m140321_015151_42142_c100618572550000001823115007181400_s1_p0/16706/0_12649/14_12269"
    unitig "utg0"
  ]
  node [
    id 718
    label "18963"
    fastq "m140321_015151_42142_c100618572550000001823115007181400_s1_p0/18188/0_8997/0_7582"
    unitig "utg0"
  ]
  node [
    id 719
    label "12694"
    fastq "m140321_065934_42142_c100618572550000001823115007181402_s1_p0/41042/0_7580/7_7276"
    unitig "utg28"
  ]
  node [
    id 720
    label "12305"
    fastq "m140316_145405_42141_c100618292550000001823115007181477_s1_p0/89656/372_14096/1362_13315"
    unitig "utg79"
  ]
  node [
    id 721
    label "829"
    fastq "m140313_123524_42141_c100604482550000001823113706171465_s1_p0/50224/0_5559/8_5386"
    unitig "utg9"
  ]
  node [
    id 722
    label "828"
    fastq "m140313_123524_42141_c100604482550000001823113706171465_s1_p0/34978/0_10260/10_8345"
    unitig "utg70"
  ]
  node [
    id 723
    label "12303"
    fastq "m140321_015151_42142_c100618572550000001823115007181400_s1_p0/108667/0_10201/1294_10283"
    unitig "utg0"
  ]
  node [
    id 724
    label "827"
    fastq "m140313_123524_42141_c100604482550000001823113706171465_s1_p0/19494/0_12091/0_11937"
    unitig "utg0"
  ]
  node [
    id 725
    label "18414"
    fastq "m140316_025917_42141_c100618292550000001823115007181472_s1_p0/23763/0_9592/0_8110"
    unitig "utg69"
  ]
  node [
    id 726
    label "820"
    fastq "m140313_123524_42141_c100604482550000001823113706171465_s1_p0/134944/0_10019/293_10163"
    unitig "utg67"
  ]
  node [
    id 727
    label "823"
    fastq "m140313_123524_42141_c100604482550000001823113706171465_s1_p0/154522/0_9250/0_8867"
    unitig "utg14"
  ]
  node [
    id 728
    label "18985"
    fastq "m140321_015151_42142_c100618572550000001823115007181400_s1_p0/27631/0_12479/207_12090"
    unitig "utg6"
  ]
  node [
    id 729
    label "1278"
    fastq "m140315_081523_42141_c100618232550000001823115007181433_s1_p0/110521/0_10254/4_10155"
    unitig "utg83"
  ]
  node [
    id 730
    label "12907"
    fastq "m140321_144411_42142_c100618572550000001823115007181405_s1_p0/118188/0_13484/19_13843"
    unitig "utg14"
  ]
  node [
    id 731
    label "12902"
    fastq "m140321_144411_42142_c100618572550000001823115007181405_s1_p0/116114/7501_16257/108_8319"
    unitig "utg79"
  ]
  node [
    id 732
    label "9016"
    fastq "m140321_015151_42142_c100618572550000001823115007181400_s1_p0/108228/0_10580/0_9988"
    unitig "utg67"
  ]
  node [
    id 733
    label "10230"
    fastq "m140311_131333_42142_c100622202550000001823114507181454_s1_p0/116933/0_14506/11_13594"
    unitig "utg87"
  ]
  node [
    id 734
    label "7035"
    fastq "m140311_131333_42142_c100622202550000001823114507181454_s1_p0/138388/0_11258/10_11227"
    unitig "utg67"
  ]
  node [
    id 735
    label "3306"
    fastq "m140309_052058_42141_c100633532550000001823121009121461_s1_p0/107048/366_14495/0_13389"
    unitig "utg67"
  ]
  node [
    id 736
    label "3305"
    fastq "m140309_084741_42141_c100633532550000001823121009121462_s1_p0/29709/58_5991/714_5585"
    unitig "utg5"
  ]
  node [
    id 737
    label "1712"
    fastq "m140315_174828_42141_c100618232550000001823115007181437_s1_p0/141529/1761_14192/1398_11911"
    unitig "utg69"
  ]
  node [
    id 738
    label "9386"
    fastq "m140321_065934_42142_c100618572550000001823115007181402_s1_p0/39357/0_9531/0_9120"
    unitig "utg67"
  ]
  node [
    id 739
    label "9387"
    fastq "m140321_065934_42142_c100618572550000001823115007181402_s1_p0/3436/0_13046/10_12802"
    unitig "utg0"
  ]
  node [
    id 740
    label "9382"
    fastq "m140321_065934_42142_c100618572550000001823115007181402_s1_p0/40272/0_6152/0_5670"
    unitig "utg10"
  ]
  node [
    id 741
    label "10610"
    fastq "m140313_090822_42141_c100604482550000001823113706171464_s1_p0/142791/1669_9028/29_6770"
    unitig "utg0"
  ]
  node [
    id 742
    label "9389"
    fastq "m140321_065934_42142_c100618572550000001823115007181402_s1_p0/46057/0_8497/877_8589"
    unitig "utg40"
  ]
  node [
    id 743
    label "14194"
    fastq "m140315_010920_42141_c100618232550000001823115007181430_s1_p0/28602/6808_17463/54_10438"
    unitig "utg79"
  ]
  node [
    id 744
    label "798"
    fastq "m140313_090822_42141_c100604482550000001823113706171464_s1_p0/84251/0_8627/27_8140"
    unitig "utg67"
  ]
  node [
    id 745
    label "15825"
    fastq "m140321_042601_42142_c100618572550000001823115007181401_s1_p0/20231/152_14043/2_12465"
    unitig "utg70"
  ]
  node [
    id 746
    label "5947"
    fastq "m140321_042601_42142_c100618572550000001823115007181401_s1_p0/121332/0_10484/491_10442"
    unitig "utg41"
  ]
  node [
    id 747
    label "18186"
    fastq "m140315_221622_42141_c100618292550000001823115007181470_s1_p0/102439/836_10152/0_8579"
    unitig "utg14"
  ]
  node [
    id 748
    label "15955"
    fastq "m140321_065934_42142_c100618572550000001823115007181402_s1_p0/18652/0_9701/70_9131"
    unitig "utg14"
  ]
  node [
    id 749
    label "1135"
    fastq "m140315_033050_42141_c100618232550000001823115007181431_s1_p0/6276/0_8132/7_7623"
    unitig "utg87"
  ]
  node [
    id 750
    label "18182"
    fastq "m140315_221622_42141_c100618292550000001823115007181470_s1_p0/122909/3310_15130/5806_7389"
    unitig "utg43"
  ]
  node [
    id 751
    label "7787"
    fastq "m140315_055221_42141_c100618232550000001823115007181432_s1_p0/144943/0_5906/187_4856"
    unitig "utg2"
  ]
  node [
    id 752
    label "922"
    fastq "m140313_192416_42141_c100604482550000001823113706171467_s1_p0/107042/0_6508/0_6028"
    unitig "utg70"
  ]
  node [
    id 753
    label "10753"
    fastq "m140313_160032_42141_c100604482550000001823113706171466_s1_p0/88129/996_12952/0_7922"
    unitig "utg28"
  ]
  node [
    id 754
    label "14680"
    fastq "m140315_125940_42141_c100618232550000001823115007181435_s1_p0/147840/0_13784/140_13336"
    unitig "utg67"
  ]
  node [
    id 755
    label "7144"
    fastq "m140311_131333_42142_c100622202550000001823114507181454_s1_p0/92605/348_13579/0_12337"
    unitig "utg24"
  ]
  node [
    id 756
    label "7145"
    fastq "m140311_153755_42142_c100622202550000001823114507181455_s1_p0/100807/7489_17699/0_9569"
    unitig "utg79"
  ]
  node [
    id 757
    label "7147"
    fastq "m140311_131333_42142_c100622202550000001823114507181454_s1_p0/98878/2170_14697/0_11776"
    unitig "utg6"
  ]
  node [
    id 758
    label "7141"
    fastq "m140311_131333_42142_c100622202550000001823114507181454_s1_p0/99591/3497_14207/23_10165"
    unitig "utg9"
  ]
  node [
    id 759
    label "3015"
    fastq "m140321_120917_42142_c100618572550000001823115007181404_s1_p0/138674/9196_17386/310_7626"
    unitig "utg67"
  ]
  node [
    id 760
    label "511"
    fastq "m140311_131333_42142_c100622202550000001823114507181454_s1_p0/84778/2571_12671/0_9528"
    unitig "utg0"
  ]
  node [
    id 761
    label "1005"
    fastq "m140315_010920_42141_c100618232550000001823115007181430_s1_p0/125240/0_9722/0_9327"
    unitig "utg0"
  ]
  node [
    id 762
    label "927"
    fastq "m140313_192416_42141_c100604482550000001823113706171467_s1_p0/127396/0_9382/127_9431"
    unitig "utg0"
  ]
  node [
    id 763
    label "8724"
    fastq "m140316_074350_42141_c100618292550000001823115007181474_s1_p0/57589/0_10827/3_10390"
    unitig "utg67"
  ]
  node [
    id 764
    label "516"
    fastq "m140311_131333_42142_c100622202550000001823114507181454_s1_p0/89875/0_13000/0_11803"
    unitig "utg67"
  ]
  node [
    id 765
    label "4188"
    fastq "m140313_160032_42141_c100604482550000001823113706171466_s1_p0/24374/0_7555/0_7200"
    unitig "utg87"
  ]
  node [
    id 766
    label "8503"
    fastq "m140316_025917_42141_c100618292550000001823115007181472_s1_p0/103631/0_10705/0_9482"
    unitig "utg17"
  ]
  node [
    id 767
    label "8507"
    fastq "m140316_025917_42141_c100618292550000001823115007181472_s1_p0/115465/1119_8786/0_7143"
    unitig "utg69"
  ]
  node [
    id 768
    label "4183"
    fastq "m140313_160032_42141_c100604482550000001823113706171466_s1_p0/142271/0_16164/105_15808"
    unitig "utg0"
  ]
  node [
    id 769
    label "10993"
    fastq "m140315_033050_42141_c100618232550000001823115007181431_s1_p0/67471/16571_24224/0_7437"
    unitig "utg69"
  ]
  node [
    id 770
    label "5666"
    fastq "m140316_123054_42141_c100618292550000001823115007181476_s1_p0/80071/3612_8086/0_4134"
    unitig "utg67"
  ]
  node [
    id 771
    label "17430"
    fastq "m140315_010920_42141_c100618232550000001823115007181430_s1_p0/2400/0_10315/2303_10368"
    unitig "utg65"
  ]
  node [
    id 772
    label "4345"
    fastq "m140315_010920_42141_c100618232550000001823115007181430_s1_p0/19291/0_5940/12_5748"
    unitig "utg67"
  ]
  node [
    id 773
    label "2882"
    fastq "m140321_065934_42142_c100618572550000001823115007181402_s1_p0/53947/0_8543/0_7995"
    unitig "utg69"
  ]
  node [
    id 774
    label "15952"
    fastq "m140321_065934_42142_c100618572550000001823115007181402_s1_p0/160312/0_7979/18_7773"
    unitig "utg0"
  ]
  node [
    id 775
    label "14535"
    fastq "m140315_081523_42141_c100618232550000001823115007181433_s1_p0/98218/0_15225/477_13131"
    unitig "utg5"
  ]
  node [
    id 776
    label "11016"
    fastq "m140315_055221_42141_c100618232550000001823115007181432_s1_p0/111992/0_6964/0_6597"
    unitig "utg0"
  ]
  node [
    id 777
    label "11017"
    fastq "m140315_055221_42141_c100618232550000001823115007181432_s1_p0/105134/0_10569/34_10134"
    unitig "utg0"
  ]
  node [
    id 778
    label "7494"
    fastq "m140313_160032_42141_c100604482550000001823113706171466_s1_p0/60001/0_12526/0_12030"
    unitig "utg0"
  ]
  node [
    id 779
    label "17889"
    fastq "m140315_103700_42141_c100618232550000001823115007181434_s1_p0/87440/0_8237/5_7836"
    unitig "utg92"
  ]
  node [
    id 780
    label "3873"
    fastq "m140311_153755_42142_c100622202550000001823114507181455_s1_p0/13518/150_7951/802_7088"
    unitig "utg5"
  ]
  node [
    id 781
    label "11330"
    fastq "m140315_125940_42141_c100618232550000001823115007181435_s1_p0/121294/0_12446/0_11828"
    unitig "utg67"
  ]
  node [
    id 782
    label "11804"
    fastq "m140316_025917_42141_c100618292550000001823115007181472_s1_p0/137983/0_8147/0_7821"
    unitig "utg70"
  ]
  node [
    id 783
    label "11"
    fastq "m140309_015740_42141_c100633532550000001823121009121460_s1_p0/142391/0_10272/16_9647"
    unitig "utg67"
  ]
  node [
    id 784
    label "10"
    fastq "m140309_052058_42141_c100633532550000001823121009121461_s1_p0/125236/0_11093/0_10670"
    unitig "utg87"
  ]
  node [
    id 785
    label "6400"
    fastq "m140321_144411_42142_c100618572550000001823115007181405_s1_p0/38218/1916_9336/0_7217"
    unitig "utg24"
  ]
  node [
    id 786
    label "19101"
    fastq "m140321_042601_42142_c100618572550000001823115007181401_s1_p0/136181/0_12989/224_13000"
    unitig "utg0"
  ]
  node [
    id 787
    label "19107"
    fastq "m140321_042601_42142_c100618572550000001823115007181401_s1_p0/154461/2307_14315/0_10943"
    unitig "utg84"
  ]
  node [
    id 788
    label "17"
    fastq "m140309_084741_42141_c100633532550000001823121009121462_s1_p0/137914/0_7736/269_7262"
    unitig "utg65"
  ]
  node [
    id 789
    label "19"
    fastq "m140309_084741_42141_c100633532550000001823121009121462_s1_p0/123065/0_9353/13_8824"
    unitig "utg67"
  ]
  node [
    id 790
    label "19108"
    fastq "m140321_042601_42142_c100618572550000001823115007181401_s1_p0/25081/3916_11360/3134_5360"
    unitig "utg11"
  ]
  node [
    id 791
    label "8181"
    fastq "m140315_152532_42141_c100618232550000001823115007181436_s1_p0/141164/0_9698/0_9007"
    unitig "utg24"
  ]
  node [
    id 792
    label "7768"
    fastq "m140315_055221_42141_c100618232550000001823115007181432_s1_p0/120922/2882_14419/4735_11300"
    unitig "utg0"
  ]
  node [
    id 793
    label "3900"
    fastq "m140311_153755_42142_c100622202550000001823114507181455_s1_p0/150992/0_10252/7255_8122"
    unitig "utg42"
  ]
  node [
    id 794
    label "3903"
    fastq "m140311_153755_42142_c100622202550000001823114507181455_s1_p0/145999/0_11703/64_11106"
    unitig "utg69"
  ]
  node [
    id 795
    label "19321"
    fastq "m140321_065934_42142_c100618572550000001823115007181402_s1_p0/7072/0_8072/11_7693"
    unitig "utg67"
  ]
  node [
    id 796
    label "19324"
    fastq "m140321_065934_42142_c100618572550000001823115007181402_s1_p0/61415/0_11467/153_10880"
    unitig "utg0"
  ]
  node [
    id 797
    label "13650"
    fastq "m140311_131333_42142_c100622202550000001823114507181454_s1_p0/81594/4385_9774/593_5011"
    unitig "utg29"
  ]
  node [
    id 798
    label "4760"
    fastq "m140315_103700_42141_c100618232550000001823115007181434_s1_p0/34158/0_10590/153_10338"
    unitig "utg14"
  ]
  node [
    id 799
    label "4167"
    fastq "m140313_160032_42141_c100604482550000001823113706171466_s1_p0/118872/0_10165/26_10002"
    unitig "utg32"
  ]
  node [
    id 800
    label "13894"
    fastq "m140313_054807_42141_c100604482550000001823113706171463_s1_p0/139632/0_11205/0_10407"
    unitig "utg67"
  ]
  node [
    id 801
    label "13890"
    fastq "m140313_054807_42141_c100604482550000001823113706171463_s1_p0/145067/0_7926/0_7614"
    unitig "utg70"
  ]
  node [
    id 802
    label "11247"
    fastq "m140315_103700_42141_c100618232550000001823115007181434_s1_p0/262/0_11904/333_10468"
    unitig "utg67"
  ]
  node [
    id 803
    label "11246"
    fastq "m140315_103700_42141_c100618232550000001823115007181434_s1_p0/158923/0_12073/10_11515"
    unitig "utg0"
  ]
  node [
    id 804
    label "4169"
    fastq "m140313_160032_42141_c100604482550000001823113706171466_s1_p0/128871/1066_9638/52_8228"
    unitig "utg5"
  ]
  node [
    id 805
    label "4168"
    fastq "m140313_123524_42141_c100604482550000001823113706171465_s1_p0/95746/0_13444/156_13156"
    unitig "utg24"
  ]
  node [
    id 806
    label "19256"
    fastq "m140321_065934_42142_c100618572550000001823115007181402_s1_p0/141095/0_10131/0_9639"
    unitig "utg0"
  ]
  node [
    id 807
    label "200"
    fastq "m140309_223738_42141_c100633532550000001823121009121466_s1_p0/85347/0_14498/10_13779"
    unitig "utg17"
  ]
  node [
    id 808
    label "19255"
    fastq "m140321_065934_42142_c100618572550000001823115007181402_s1_p0/142947/1922_11427/0_9400"
    unitig "utg69"
  ]
  node [
    id 809
    label "207"
    fastq "m140310_020230_42141_c100633532550000001823121009121467_s1_p0/108952/0_8487/43_5653"
    unitig "utg70"
  ]
  node [
    id 810
    label "833"
    fastq "m140313_123524_42141_c100604482550000001823113706171465_s1_p0/30417/0_12311/26_11615"
    unitig "utg6"
  ]
  node [
    id 811
    label "209"
    fastq "m140310_020230_42141_c100633532550000001823121009121467_s1_p0/102815/3577_15533/0_8116"
    unitig "utg83"
  ]
  node [
    id 812
    label "17372"
    fastq "m140313_192416_42141_c100604482550000001823113706171467_s1_p0/56396/0_11535/0_11309"
    unitig "utg0"
  ]
  node [
    id 813
    label "17370"
    fastq "m140313_192416_42141_c100604482550000001823113706171467_s1_p0/53195/0_11834/26_11498"
    unitig "utg67"
  ]
  node [
    id 814
    label "17375"
    fastq "m140313_192416_42141_c100604482550000001823113706171467_s1_p0/72906/0_9496/11_9145"
    unitig "utg0"
  ]
  node [
    id 815
    label "19259"
    fastq "m140321_065934_42142_c100618572550000001823115007181402_s1_p0/149543/0_7692/0_7262"
    unitig "utg5"
  ]
  node [
    id 816
    label "16590"
    fastq "m140309_223738_42141_c100633532550000001823121009121466_s1_p0/55776/6634_16956/2108_10112"
    unitig "utg69"
  ]
  node [
    id 817
    label "16592"
    fastq "m140309_223738_42141_c100633532550000001823121009121466_s1_p0/70429/0_6020/536_5611"
    unitig "utg69"
  ]
  node [
    id 818
    label "16597"
    fastq "m140309_223738_42141_c100633532550000001823121009121466_s1_p0/67026/15837_26590/9_10057"
    unitig "utg0"
  ]
  node [
    id 819
    label "12681"
    fastq "m140321_065934_42142_c100618572550000001823115007181402_s1_p0/34597/0_7317/186_4928"
    unitig "utg28"
  ]
  node [
    id 820
    label "2230"
    fastq "m140316_100554_42141_c100618292550000001823115007181475_s1_p0/118835/0_9752/0_9344"
    unitig "utg69"
  ]
  node [
    id 821
    label "2237"
    fastq "m140316_100554_42141_c100618292550000001823115007181475_s1_p0/133748/0_8757/0_8478"
    unitig "utg70"
  ]
  node [
    id 822
    label "5933"
    fastq "m140321_042601_42142_c100618572550000001823115007181401_s1_p0/11534/0_9106/11_8703"
    unitig "utg1"
  ]
  node [
    id 823
    label "16111"
    fastq "m140321_120917_42142_c100618572550000001823115007181404_s1_p0/111644/1336_9000/9_7068"
    unitig "utg2"
  ]
  node [
    id 824
    label "10820"
    fastq "m140313_192416_42141_c100604482550000001823113706171467_s1_p0/91305/1580_9165/0_7130"
    unitig "utg70"
  ]
  node [
    id 825
    label "19638"
    fastq "m140321_172159_42142_c100618572550000001823115007181406_s1_p0/62719/0_9858/110_9350"
    unitig "utg87"
  ]
  node [
    id 826
    label "5939"
    fastq "m140321_042601_42142_c100618572550000001823115007181401_s1_p0/110824/0_13103/3656_11029"
    unitig "utg89"
  ]
  node [
    id 827
    label "17574"
    fastq "m140315_055221_42141_c100618232550000001823115007181432_s1_p0/120118/3173_10194/158_6615"
    unitig "utg67"
  ]
  node [
    id 828
    label "17438"
    fastq "m140315_010920_42141_c100618232550000001823115007181430_s1_p0/33478/0_10218/0_9872"
    unitig "utg0"
  ]
  node [
    id 829
    label "3499"
    fastq "m140310_020230_42141_c100633532550000001823121009121467_s1_p0/109134/11074_21596/1457_10373"
    unitig "utg0"
  ]
  node [
    id 830
    label "3496"
    fastq "m140310_020230_42141_c100633532550000001823121009121467_s1_p0/108263/360_10998/295_10039"
    unitig "utg10"
  ]
  node [
    id 831
    label "7364"
    fastq "m140313_054807_42141_c100604482550000001823113706171463_s1_p0/73296/0_17004/3644_15903"
    unitig "utg17"
  ]
  node [
    id 832
    label "3495"
    fastq "m140310_020230_42141_c100633532550000001823121009121467_s1_p0/111015/0_7671/47_7586"
    unitig "utg0"
  ]
  node [
    id 833
    label "4571"
    fastq "m140315_055221_42141_c100618232550000001823115007181432_s1_p0/58219/6145_12960/0_6430"
    unitig "utg9"
  ]
  node [
    id 834
    label "2096"
    fastq "m140316_052143_42141_c100618292550000001823115007181473_s1_p0/63843/8897_15392/398_6694"
    unitig "utg10"
  ]
  node [
    id 835
    label "3659"
    fastq "m140311_062557_42142_c100622202550000001823114507181452_s1_p0/62408/0_9987/12_9331"
    unitig "utg0"
  ]
  node [
    id 836
    label "13406"
    fastq "m140310_020230_42141_c100633532550000001823121009121467_s1_p0/159677/680_12439/0_10903"
    unitig "utg5"
  ]
  node [
    id 837
    label "3655"
    fastq "m140311_062557_42142_c100622202550000001823114507181452_s1_p0/27858/0_10942/13_10218"
    unitig "utg0"
  ]
  node [
    id 838
    label "3651"
    fastq "m140311_062557_42142_c100622202550000001823114507181452_s1_p0/121903/0_10711/0_10181"
    unitig "utg87"
  ]
  node [
    id 839
    label "2527"
    fastq "m140321_015151_42142_c100618572550000001823115007181400_s1_p0/149699/1274_10421/0_8897"
    unitig "utg0"
  ]
  node [
    id 840
    label "16221"
    fastq "m140321_144411_42142_c100618572550000001823115007181405_s1_p0/143888/0_7807/17_7267"
    unitig "utg24"
  ]
  node [
    id 841
    label "16680"
    fastq "m140310_020230_42141_c100633532550000001823121009121467_s1_p0/146749/719_11327/1574_9479"
    unitig "utg14"
  ]
  node [
    id 842
    label "11464"
    fastq "m140315_152532_42141_c100618232550000001823115007181436_s1_p0/62629/4728_13286/4_8354"
    unitig "utg87"
  ]
  node [
    id 843
    label "11460"
    fastq "m140315_152532_42141_c100618232550000001823115007181436_s1_p0/46507/980_10532/0_9257"
    unitig "utg67"
  ]
  node [
    id 844
    label "5065"
    fastq "m140315_174828_42141_c100618232550000001823115007181437_s1_p0/90247/0_9970/2763_8554"
    unitig "utg24"
  ]
  node [
    id 845
    label "5064"
    fastq "m140315_174828_42141_c100618232550000001823115007181437_s1_p0/69599/3971_18355/1965_12872"
    unitig "utg70"
  ]
  node [
    id 846
    label "10350"
    fastq "m140311_131333_42142_c100622202550000001823114507181454_s1_p0/89567/0_10507/0_10103"
    unitig "utg9"
  ]
  node [
    id 847
    label "2704"
    fastq "m140321_042601_42142_c100618572550000001823115007181401_s1_p0/19900/0_15233/5480_14784"
    unitig "utg0"
  ]
  node [
    id 848
    label "2706"
    fastq "m140321_042601_42142_c100618572550000001823115007181401_s1_p0/27071/0_11135/74_10674"
    unitig "utg87"
  ]
  node [
    id 849
    label "2702"
    fastq "m140321_042601_42142_c100618572550000001823115007181401_s1_p0/22582/222_10695/12_9338"
    unitig "utg0"
  ]
  node [
    id 850
    label "19658"
    fastq "m140321_195713_42142_c100618572550000001823115007181407_s1_p0/112250/193_8862/0_8221"
    unitig "utg87"
  ]
  node [
    id 851
    label "17154"
    fastq "m140313_054807_42141_c100604482550000001823113706171463_s1_p0/123214/8957_17395/0_8102"
    unitig "utg67"
  ]
  node [
    id 852
    label "10687"
    fastq "m140313_123524_42141_c100604482550000001823113706171465_s1_p0/51733/0_11723/0_11468"
    unitig "utg0"
  ]
  node [
    id 853
    label "1828"
    fastq "m140315_221622_42141_c100618292550000001823115007181470_s1_p0/42253/1330_15069/2607_13551"
    unitig "utg14"
  ]
  node [
    id 854
    label "16972"
    fastq "m140311_153755_42142_c100622202550000001823114507181455_s1_p0/100981/0_7974/6653_7348"
    unitig "utg13"
  ]
  node [
    id 855
    label "4402"
    fastq "m140315_010920_42141_c100618232550000001823115007181430_s1_p0/93742/0_7759/0_7158"
    unitig "utg17"
  ]
  node [
    id 856
    label "17081"
    fastq "m140311_153755_42142_c100622202550000001823114507181455_s1_p0/42768/0_15019/20_13974"
    unitig "utg79"
  ]
  node [
    id 857
    label "2416"
    fastq "m140316_145405_42141_c100618292550000001823115007181477_s1_p0/125976/2079_17028/172_13692"
    unitig "utg24"
  ]
  node [
    id 858
    label "10750"
    fastq "m140313_160032_42141_c100604482550000001823113706171466_s1_p0/76033/0_11148/0_10503"
    unitig "utg87"
  ]
  node [
    id 859
    label "4976"
    fastq "m140315_152532_42141_c100618232550000001823115007181436_s1_p0/96560/4780_12983/396_7718"
    unitig "utg69"
  ]
  node [
    id 860
    label "12261"
    fastq "m140316_145405_42141_c100618292550000001823115007181477_s1_p0/27251/3998_14125/0_9677"
    unitig "utg9"
  ]
  node [
    id 861
    label "926"
    fastq "m140313_192416_42141_c100604482550000001823113706171467_s1_p0/11128/0_11995/0_11795"
    unitig "utg67"
  ]
  node [
    id 862
    label "499"
    fastq "m140311_131333_42142_c100622202550000001823114507181454_s1_p0/70715/0_11338/0_10555"
    unitig "utg6"
  ]
  node [
    id 863
    label "10530"
    fastq "m140311_153755_42142_c100622202550000001823114507181455_s1_p0/819/0_6716/951_6568"
    unitig "utg67"
  ]
  node [
    id 864
    label "15887"
    fastq "m140321_042601_42142_c100618572550000001823115007181401_s1_p0/82453/0_14101/1237_11140"
    unitig "utg79"
  ]
  node [
    id 865
    label "5396"
    fastq "m140316_052143_42141_c100618292550000001823115007181473_s1_p0/158211/0_12761/2088_12028"
    unitig "utg87"
  ]
  node [
    id 866
    label "14836"
    fastq "m140315_174828_42141_c100618232550000001823115007181437_s1_p0/111992/0_11245/0_10521"
    unitig "utg0"
  ]
  node [
    id 867
    label "1920"
    fastq "m140316_003701_42141_c100618292550000001823115007181471_s1_p0/59133/10455_16227/231_5342"
    unitig "utg32"
  ]
  node [
    id 868
    label "3277"
    fastq "m140321_195713_42142_c100618572550000001823115007181407_s1_p0/44439/0_12063/13_11664"
    unitig "utg24"
  ]
  node [
    id 869
    label "14059"
    fastq "m140313_160032_42141_c100604482550000001823113706171466_s1_p0/69088/0_11851/0_11709"
    unitig "utg67"
  ]
  node [
    id 870
    label "1925"
    fastq "m140316_003701_42141_c100618292550000001823115007181471_s1_p0/52347/1666_11563/74_9503"
    unitig "utg0"
  ]
  node [
    id 871
    label "1926"
    fastq "m140316_003701_42141_c100618292550000001823115007181471_s1_p0/55788/5058_13123/0_7758"
    unitig "utg67"
  ]
  node [
    id 872
    label "5749"
    fastq "m140316_145405_42141_c100618292550000001823115007181477_s1_p0/76329/745_12580/0_9707"
    unitig "utg69"
  ]
  node [
    id 873
    label "832"
    fastq "m140313_123524_42141_c100604482550000001823113706171465_s1_p0/38737/0_8540/0_8316"
    unitig "utg14"
  ]
  node [
    id 874
    label "7369"
    fastq "m140313_090822_42141_c100604482550000001823113706171464_s1_p0/122362/0_7157/10_6573"
    unitig "utg0"
  ]
  node [
    id 875
    label "7361"
    fastq "m140313_090822_42141_c100604482550000001823113706171464_s1_p0/114886/0_6121/100_4628"
    unitig "utg24"
  ]
  node [
    id 876
    label "8880"
    fastq "m140316_123054_42141_c100618292550000001823115007181476_s1_p0/55278/0_6431/322_5882"
    unitig "utg0"
  ]
  node [
    id 877
    label "7366"
    fastq "m140313_054807_42141_c100604482550000001823113706171463_s1_p0/91855/0_10466/880_10016"
    unitig "utg0"
  ]
  node [
    id 878
    label "7367"
    fastq "m140313_054807_42141_c100604482550000001823113706171463_s1_p0/97116/0_9955/83_9437"
    unitig "utg0"
  ]
  node [
    id 879
    label "12317"
    fastq "m140321_015151_42142_c100618572550000001823115007181400_s1_p0/120530/0_9606/632_9136"
    unitig "utg67"
  ]
  node [
    id 880
    label "13221"
    fastq "m140309_223738_42141_c100633532550000001823121009121466_s1_p0/124948/1701_15903/1248_13039"
    unitig "utg5"
  ]
  node [
    id 881
    label "11930"
    fastq "m140316_052143_42141_c100618292550000001823115007181473_s1_p0/65075/0_13748/0_13505"
    unitig "utg69"
  ]
  node [
    id 882
    label "12914"
    fastq "m140321_144411_42142_c100618572550000001823115007181405_s1_p0/130811/0_8377/0_8169"
    unitig "utg40"
  ]
  node [
    id 883
    label "7020"
    fastq "m140311_131333_42142_c100622202550000001823114507181454_s1_p0/139488/4869_11587/1986_6220"
    unitig "utg24"
  ]
  node [
    id 884
    label "7026"
    fastq "m140311_131333_42142_c100622202550000001823114507181454_s1_p0/133689/0_12586/0_11907"
    unitig "utg67"
  ]
  node [
    id 885
    label "11433"
    fastq "m140315_152532_42141_c100618232550000001823115007181436_s1_p0/119306/885_10689/0_8820"
    unitig "utg30"
  ]
  node [
    id 886
    label "3310"
    fastq "m140309_084741_42141_c100633532550000001823121009121462_s1_p0/144340/0_9606/15_9240"
    unitig "utg70"
  ]
  node [
    id 887
    label "7028"
    fastq "m140311_131333_42142_c100622202550000001823114507181454_s1_p0/132977/0_12894/393_12517"
    unitig "utg0"
  ]
  node [
    id 888
    label "3315"
    fastq "m140309_121338_42141_c100633532550000001823121009121463_s1_p0/146628/0_13638/53_13059"
    unitig "utg14"
  ]
  node [
    id 889
    label "9009"
    fastq "m140321_015151_42142_c100618572550000001823115007181400_s1_p0/113688/1921_12118/0_5940"
    unitig "utg87"
  ]
  node [
    id 890
    label "9008"
    fastq "m140321_015151_42142_c100618572550000001823115007181400_s1_p0/105376/0_15389/12_14910"
    unitig "utg70"
  ]
  node [
    id 891
    label "9397"
    fastq "m140321_065934_42142_c100618572550000001823115007181402_s1_p0/49582/0_9914/2981_9188"
    unitig "utg69"
  ]
  node [
    id 892
    label "6574"
    fastq "m140309_052058_42141_c100633532550000001823121009121461_s1_p0/127131/0_7590/16_7343"
    unitig "utg65"
  ]
  node [
    id 893
    label "1728"
    fastq "m140315_174828_42141_c100618232550000001823115007181437_s1_p0/41821/0_8838/0_8525"
    unitig "utg67"
  ]
  node [
    id 894
    label "788"
    fastq "m140313_090822_42141_c100604482550000001823113706171464_s1_p0/37580/0_22453/14030_21758"
    unitig "utg69"
  ]
  node [
    id 895
    label "5240"
    fastq "m140316_003701_42141_c100618292550000001823115007181471_s1_p0/85449/0_10784/2523_10369"
    unitig "utg65"
  ]
  node [
    id 896
    label "9399"
    fastq "m140321_065934_42142_c100618572550000001823115007181402_s1_p0/45442/2326_14786/0_11601"
    unitig "utg67"
  ]
  node [
    id 897
    label "15830"
    fastq "m140321_042601_42142_c100618572550000001823115007181401_s1_p0/29907/0_12090/207_11737"
    unitig "utg0"
  ]
  node [
    id 898
    label "18577"
    fastq "m140316_074350_42141_c100618292550000001823115007181474_s1_p0/32365/0_12658/544_12570"
    unitig "utg69"
  ]
  node [
    id 899
    label "13133"
    fastq "m140309_052058_42141_c100633532550000001823121009121461_s1_p0/162237/0_19628/7060_19307"
    unitig "utg0"
  ]
  node [
    id 900
    label "13132"
    fastq "m140309_084741_42141_c100633532550000001823121009121462_s1_p0/134078/284_7440/0_6591"
    unitig "utg83"
  ]
  node [
    id 901
    label "12400"
    fastq "m140321_015151_42142_c100618572550000001823115007181400_s1_p0/44818/0_12238/11_11582"
    unitig "utg70"
  ]
  node [
    id 902
    label "15125"
    fastq "m140316_025917_42141_c100618292550000001823115007181472_s1_p0/129845/0_15810/0_15076"
    unitig "utg65"
  ]
  node [
    id 903
    label "9831"
    fastq "m140309_084741_42141_c100633532550000001823121009121462_s1_p0/145800/465_9888/1361_8676"
    unitig "utg17"
  ]
  node [
    id 904
    label "15123"
    fastq "m140316_025917_42141_c100618292550000001823115007181472_s1_p0/137000/1878_16995/7531_15313"
    unitig "utg67"
  ]
  node [
    id 905
    label "15942"
    fastq "m140321_065934_42142_c100618572550000001823115007181402_s1_p0/145341/0_9960/193_10126"
    unitig "utg0"
  ]
  node [
    id 906
    label "4056"
    fastq "m140313_054807_42141_c100604482550000001823113706171463_s1_p0/38990/0_9076/17_8889"
    unitig "utg4"
  ]
  node [
    id 907
    label "7799"
    fastq "m140315_055221_42141_c100618232550000001823115007181432_s1_p0/18427/0_9689/0_9582"
    unitig "utg70"
  ]
  node [
    id 908
    label "18359"
    fastq "m140316_025917_42141_c100618292550000001823115007181472_s1_p0/100730/2788_10253/552_6848"
    unitig "utg70"
  ]
  node [
    id 909
    label "14304"
    fastq "m140315_033050_42141_c100618232550000001823115007181431_s1_p0/49992/0_8086/17_7514"
    unitig "utg79"
  ]
  node [
    id 910
    label "18354"
    fastq "m140316_003701_42141_c100618292550000001823115007181471_s1_p0/79939/4773_14191/122_8642"
    unitig "utg0"
  ]
  node [
    id 911
    label "1584"
    fastq "m140315_152532_42141_c100618232550000001823115007181436_s1_p0/117817/0_7979/12_7637"
    unitig "utg67"
  ]
  node [
    id 912
    label "1039"
    fastq "m140315_010920_42141_c100618232550000001823115007181430_s1_p0/58391/3013_13983/17_10644"
    unitig "utg69"
  ]
  node [
    id 913
    label "505"
    fastq "m140311_131333_42142_c100622202550000001823114507181454_s1_p0/77778/4081_15683/0_11047"
    unitig "utg0"
  ]
  node [
    id 914
    label "1037"
    fastq "m140315_010920_42141_c100618232550000001823115007181430_s1_p0/32220/13212_23714/0_9958"
    unitig "utg87"
  ]
  node [
    id 915
    label "1035"
    fastq "m140315_010920_42141_c100618232550000001823115007181430_s1_p0/43658/3732_9006/0_5006"
    unitig "utg9"
  ]
  node [
    id 916
    label "10670"
    fastq "m140313_123524_42141_c100604482550000001823113706171465_s1_p0/138721/0_14723/21_14488"
    unitig "utg0"
  ]
  node [
    id 917
    label "8064"
    fastq "m140315_125940_42141_c100618232550000001823115007181435_s1_p0/10176/0_9671/521_9681"
    unitig "utg70"
  ]
  node [
    id 918
    label "7485"
    fastq "m140313_160032_42141_c100604482550000001823113706171466_s1_p0/39084/0_8635/228_8538"
    unitig "utg0"
  ]
  node [
    id 919
    label "7484"
    fastq "m140313_160032_42141_c100604482550000001823113706171466_s1_p0/28068/0_10148/11_9831"
    unitig "utg69"
  ]
  node [
    id 920
    label "8268"
    fastq "m140315_174828_42141_c100618232550000001823115007181437_s1_p0/134202/0_5582/287_5396"
    unitig "utg95"
  ]
  node [
    id 921
    label "15015"
    fastq "m140316_003701_42141_c100618292550000001823115007181471_s1_p0/105037/0_9897/8_9288"
    unitig "utg5"
  ]
  node [
    id 922
    label "8266"
    fastq "m140315_174828_42141_c100618232550000001823115007181437_s1_p0/130731/0_8768/0_8231"
    unitig "utg87"
  ]
  node [
    id 923
    label "5655"
    fastq "m140316_123054_42141_c100618292550000001823115007181476_s1_p0/38038/0_8227/512_7851"
    unitig "utg0"
  ]
  node [
    id 924
    label "14548"
    fastq "m140315_103700_42141_c100618232550000001823115007181434_s1_p0/123107/0_9138/49_8785"
    unitig "utg0"
  ]
  node [
    id 925
    label "11060"
    fastq "m140315_055221_42141_c100618232550000001823115007181432_s1_p0/152268/3369_16056/0_12274"
    unitig "utg0"
  ]
  node [
    id 926
    label "2890"
    fastq "m140321_065934_42142_c100618572550000001823115007181402_s1_p0/57120/0_12056/10_11389"
    unitig "utg87"
  ]
  node [
    id 927
    label "8660"
    fastq "m140316_074350_42141_c100618292550000001823115007181474_s1_p0/102852/0_15536/5_15438"
    unitig "utg67"
  ]
  node [
    id 928
    label "8662"
    fastq "m140316_074350_42141_c100618292550000001823115007181474_s1_p0/113148/4676_12879/119_7895"
    unitig "utg87"
  ]
  node [
    id 929
    label "17899"
    fastq "m140315_125940_42141_c100618232550000001823115007181435_s1_p0/103802/190_13421/2226_12577"
    unitig "utg67"
  ]
  node [
    id 930
    label "1453"
    fastq "m140315_103700_42141_c100618232550000001823115007181434_s1_p0/80066/0_10560/0_10106"
    unitig "utg70"
  ]
  node [
    id 931
    label "17892"
    fastq "m140315_103700_42141_c100618232550000001823115007181434_s1_p0/84961/0_11258/117_10755"
    unitig "utg70"
  ]
  node [
    id 932
    label "15499"
    fastq "m140316_123054_42141_c100618292550000001823115007181476_s1_p0/73782/0_8370/0_7984"
    unitig "utg67"
  ]
  node [
    id 933
    label "1108"
    fastq "m140315_033050_42141_c100618232550000001823115007181431_s1_p0/155074/0_8401/7_7879"
    unitig "utg69"
  ]
  node [
    id 934
    label "4080"
    fastq "m140313_090822_42141_c100604482550000001823113706171464_s1_p0/102742/0_13312/1163_12236"
    unitig "utg69"
  ]
  node [
    id 935
    label "4085"
    fastq "m140313_090822_42141_c100604482550000001823113706171464_s1_p0/140839/0_13723/15_13123"
    unitig "utg0"
  ]
  node [
    id 936
    label "4087"
    fastq "m140313_090822_42141_c100604482550000001823113706171464_s1_p0/130630/0_13138/142_12350"
    unitig "utg79"
  ]
  node [
    id 937
    label "3862"
    fastq "m140311_153755_42142_c100622202550000001823114507181455_s1_p0/110792/0_15079/23_11419"
    unitig "utg14"
  ]
  node [
    id 938
    label "11322"
    fastq "m140315_125940_42141_c100618232550000001823115007181435_s1_p0/12876/5008_10217/222_4745"
    unitig "utg83"
  ]
  node [
    id 939
    label "8409"
    fastq "m140315_221622_42141_c100618292550000001823115007181470_s1_p0/68951/0_14576/24_14089"
    unitig "utg0"
  ]
  node [
    id 940
    label "11327"
    fastq "m140315_125940_42141_c100618232550000001823115007181435_s1_p0/126220/7904_15730/151_6905"
    unitig "utg0"
  ]
  node [
    id 941
    label "8400"
    fastq "m140315_221622_42141_c100618292550000001823115007181470_s1_p0/70988/3639_15533/296_11474"
    unitig "utg70"
  ]
  node [
    id 942
    label "8407"
    fastq "m140315_221622_42141_c100618292550000001823115007181470_s1_p0/79036/0_14019/7_14044"
    unitig "utg67"
  ]
  node [
    id 943
    label "6419"
    fastq "m140321_144411_42142_c100618572550000001823115007181405_s1_p0/66512/2078_11795/41_9311"
    unitig "utg24"
  ]
  node [
    id 944
    label "16455"
    fastq "m140309_121338_42141_c100633532550000001823121009121463_s1_p0/108184/0_9413/863_9064"
    unitig "utg67"
  ]
  node [
    id 945
    label "9816"
    fastq "m140309_015740_42141_c100633532550000001823121009121460_s1_p0/58016/94_10388/749_9656"
    unitig "utg5"
  ]
  node [
    id 946
    label "12467"
    fastq "m140321_042601_42142_c100618572550000001823115007181401_s1_p0/111567/0_8820/28_8193"
    unitig "utg87"
  ]
  node [
    id 947
    label "12460"
    fastq "m140321_042601_42142_c100618572550000001823115007181401_s1_p0/106282/0_10747/151_10014"
    unitig "utg67"
  ]
  node [
    id 948
    label "7776"
    fastq "m140315_055221_42141_c100618232550000001823115007181432_s1_p0/118721/0_11028/0_10403"
    unitig "utg40"
  ]
  node [
    id 949
    label "7771"
    fastq "m140315_055221_42141_c100618232550000001823115007181432_s1_p0/107694/0_14260/3094_13719"
    unitig "utg14"
  ]
  node [
    id 950
    label "18908"
    fastq "m140321_015151_42142_c100618572550000001823115007181400_s1_p0/102355/3334_12624/0_8726"
    unitig "utg24"
  ]
  node [
    id 951
    label "3916"
    fastq "m140311_153755_42142_c100622202550000001823114507181455_s1_p0/153112/0_11271/0_9992"
    unitig "utg69"
  ]
  node [
    id 952
    label "13584"
    fastq "m140311_131333_42142_c100622202550000001823114507181454_s1_p0/147911/0_13813/1959_12925"
    unitig "utg67"
  ]
  node [
    id 953
    label "4796"
    fastq "m140315_125940_42141_c100618232550000001823115007181435_s1_p0/112378/0_6743/561_6281"
    unitig "utg70"
  ]
  node [
    id 954
    label "8318"
    fastq "m140315_174828_42141_c100618232550000001823115007181437_s1_p0/63174/0_14910/0_13380"
    unitig "utg14"
  ]
  node [
    id 955
    label "4792"
    fastq "m140315_125940_42141_c100618232550000001823115007181435_s1_p0/100836/8471_15747/2_6827"
    unitig "utg14"
  ]
  node [
    id 956
    label "4151"
    fastq "m140313_123524_42141_c100604482550000001823113706171465_s1_p0/80553/0_9515/0_9014"
    unitig "utg79"
  ]
  node [
    id 957
    label "5832"
    fastq "m140321_015151_42142_c100618572550000001823115007181400_s1_p0/22037/0_10856/11_9812"
    unitig "utg0"
  ]
  node [
    id 958
    label "4157"
    fastq "m140313_160032_42141_c100604482550000001823113706171466_s1_p0/105283/212_6110/259_5680"
    unitig "utg87"
  ]
  node [
    id 959
    label "11259"
    fastq "m140315_103700_42141_c100618232550000001823115007181434_s1_p0/42340/633_7996/672_6869"
    unitig "utg83"
  ]
  node [
    id 960
    label "13138"
    fastq "m140309_084741_42141_c100633532550000001823121009121462_s1_p0/130511/0_11930/0_11397"
    unitig "utg5"
  ]
  node [
    id 961
    label "19005"
    fastq "m140321_015151_42142_c100618572550000001823115007181400_s1_p0/52102/0_11569/66_11495"
    unitig "utg69"
  ]
  node [
    id 962
    label "13725"
    fastq "m140311_153755_42142_c100622202550000001823114507181455_s1_p0/135611/0_8910/14_8202"
    unitig "utg67"
  ]
  node [
    id 963
    label "217"
    fastq "m140310_020230_42141_c100633532550000001823121009121467_s1_p0/126102/0_12299/1749_6512"
    unitig "utg83"
  ]
  node [
    id 964
    label "19265"
    fastq "m140321_065934_42142_c100618572550000001823115007181402_s1_p0/161225/0_9200/4814_5676"
    unitig "utg16"
  ]
  node [
    id 965
    label "19268"
    fastq "m140321_065934_42142_c100618572550000001823115007181402_s1_p0/16419/0_4921/59_4754"
    unitig "utg10"
  ]
  node [
    id 966
    label "219"
    fastq "m140310_020230_42141_c100633532550000001823121009121467_s1_p0/124935/0_7401/0_5802"
    unitig "utg65"
  ]
  node [
    id 967
    label "6088"
    fastq "m140321_065934_42142_c100618572550000001823115007181402_s1_p0/122421/0_11832/2042_11536"
    unitig "utg69"
  ]
  node [
    id 968
    label "6086"
    fastq "m140321_065934_42142_c100618572550000001823115007181402_s1_p0/125592/290_11358/569_9828"
    unitig "utg24"
  ]
  node [
    id 969
    label "16567"
    fastq "m140309_223738_42141_c100633532550000001823121009121466_s1_p0/39183/2697_8193/1156_5072"
    unitig "utg83"
  ]
  node [
    id 970
    label "12673"
    fastq "m140321_065934_42142_c100618572550000001823115007181402_s1_p0/162677/0_9959/31_9949"
    unitig "utg14"
  ]
  node [
    id 971
    label "12672"
    fastq "m140321_065934_42142_c100618572550000001823115007181402_s1_p0/20929/0_7297/9_6992"
    unitig "utg69"
  ]
  node [
    id 972
    label "5902"
    fastq "m140321_015151_42142_c100618572550000001823115007181400_s1_p0/81497/0_11640/320_10702"
    unitig "utg9"
  ]
  node [
    id 973
    label "16163"
    fastq "m140321_120917_42142_c100618572550000001823115007181404_s1_p0/47747/4888_13529/0_7953"
    unitig "utg5"
  ]
  node [
    id 974
    label "10817"
    fastq "m140313_192416_42141_c100604482550000001823113706171467_s1_p0/85404/0_13529/0_13008"
    unitig "utg87"
  ]
  node [
    id 975
    label "18195"
    fastq "m140315_221622_42141_c100618292550000001823115007181470_s1_p0/132416/6879_16380/1710_6072"
    unitig "utg38"
  ]
  node [
    id 976
    label "7809"
    fastq "m140315_055221_42141_c100618232550000001823115007181432_s1_p0/19719/3310_12246/29_8060"
    unitig "utg67"
  ]
  node [
    id 977
    label "3482"
    fastq "m140309_223738_42141_c100633532550000001823121009121466_s1_p0/91657/0_10599/0_9808"
    unitig "utg9"
  ]
  node [
    id 978
    label "4563"
    fastq "m140315_055221_42141_c100618232550000001823115007181432_s1_p0/44928/5259_14124/3121_8710"
    unitig "utg87"
  ]
  node [
    id 979
    label "16308"
    fastq "m140321_172159_42142_c100618572550000001823115007181406_s1_p0/157324/0_7036/0_6678"
    unitig "utg24"
  ]
  node [
    id 980
    label "3649"
    fastq "m140311_030154_42142_c100622202550000001823114507181451_s1_p0/67736/0_14268/191_13755"
    unitig "utg67"
  ]
  node [
    id 981
    label "11640"
    fastq "m140315_221622_42141_c100618292550000001823115007181470_s1_p0/17201/0_13576/0_12153"
    unitig "utg0"
  ]
  node [
    id 982
    label "3647"
    fastq "m140311_062557_42142_c100622202550000001823114507181452_s1_p0/133657/276_9817/3341_3974"
    unitig "utg42"
  ]
  node [
    id 983
    label "3643"
    fastq "m140311_030154_42142_c100622202550000001823114507181451_s1_p0/106618/0_15170/5_14719"
    unitig "utg69"
  ]
  node [
    id 984
    label "3641"
    fastq "m140311_030154_42142_c100622202550000001823114507181451_s1_p0/30641/0_9279/396_8926"
    unitig "utg0"
  ]
  node [
    id 985
    label "3640"
    fastq "m140311_030154_42142_c100622202550000001823114507181451_s1_p0/100437/718_11365/403_10593"
    unitig "utg0"
  ]
  node [
    id 986
    label "11474"
    fastq "m140315_152532_42141_c100618232550000001823115007181436_s1_p0/56535/0_11707/13_11532"
    unitig "utg87"
  ]
  node [
    id 987
    label "2392"
    fastq "m140316_145405_42141_c100618292550000001823115007181477_s1_p0/12708/0_14962/8691_9473"
    unitig "utg23"
  ]
  node [
    id 988
    label "2393"
    fastq "m140316_145405_42141_c100618292550000001823115007181477_s1_p0/12708/0_14962/10489_10996"
    unitig "utg28"
  ]
  node [
    id 989
    label "17369"
    fastq "m140313_192416_42141_c100604482550000001823113706171467_s1_p0/63780/0_7487/213_6950"
    unitig "utg67"
  ]
  node [
    id 990
    label "4899"
    fastq "m140315_152532_42141_c100618232550000001823115007181436_s1_p0/111397/1897_12911/30_9250"
    unitig "utg28"
  ]
  node [
    id 991
    label "4893"
    fastq "m140315_125940_42141_c100618232550000001823115007181435_s1_p0/82000/0_10300/304_9907"
    unitig "utg67"
  ]
  node [
    id 992
    label "5019"
    fastq "m140315_174828_42141_c100618232550000001823115007181437_s1_p0/22421/320_6768/64_4528"
    unitig "utg87"
  ]
  node [
    id 993
    label "2773"
    fastq "m140321_042601_42142_c100618572550000001823115007181401_s1_p0/93606/0_12574/104_10655"
    unitig "utg28"
  ]
  node [
    id 994
    label "2774"
    fastq "m140321_042601_42142_c100618572550000001823115007181401_s1_p0/95484/1039_10852/0_9174"
    unitig "utg69"
  ]
  node [
    id 995
    label "16414"
    fastq "m140321_195713_42142_c100618572550000001823115007181407_s1_p0/71721/0_10030/10_8838"
    unitig "utg70"
  ]
  node [
    id 996
    label "16945"
    fastq "m140311_131333_42142_c100622202550000001823114507181454_s1_p0/79238/0_12555/144_11825"
    unitig "utg0"
  ]
  node [
    id 997
    label "16944"
    fastq "m140311_131333_42142_c100622202550000001823114507181454_s1_p0/79714/0_13001/4369_12805"
    unitig "utg67"
  ]
  node [
    id 998
    label "17149"
    fastq "m140311_153755_42142_c100622202550000001823114507181455_s1_p0/96985/4210_16402/0_10806"
    unitig "utg79"
  ]
  node [
    id 999
    label "17144"
    fastq "m140311_153755_42142_c100622202550000001823114507181455_s1_p0/9571/0_6785/9_6353"
    unitig "utg32"
  ]
  node [
    id 1000
    label "9140"
    fastq "m140321_015151_42142_c100618572550000001823115007181400_s1_p0/86832/2165_13089/0_10159"
    unitig "utg14"
  ]
  node [
    id 1001
    label "7976"
    fastq "m140315_103700_42141_c100618232550000001823115007181434_s1_p0/134166/4402_14622/36_9748"
    unitig "utg70"
  ]
  node [
    id 1002
    label "17140"
    fastq "m140311_153755_42142_c100622202550000001823114507181455_s1_p0/87516/0_7351/0_6980"
    unitig "utg14"
  ]
  node [
    id 1003
    label "9144"
    fastq "m140321_015151_42142_c100618572550000001823115007181400_s1_p0/92754/0_10667/23_10240"
    unitig "utg0"
  ]
  node [
    id 1004
    label "16948"
    fastq "m140311_131333_42142_c100622202550000001823114507181454_s1_p0/78058/0_12681/12_7958"
    unitig "utg89"
  ]
  node [
    id 1005
    label "4332"
    fastq "m140315_010920_42141_c100618232550000001823115007181430_s1_p0/130893/0_11465/0_5587"
    unitig "utg87"
  ]
  node [
    id 1006
    label "379"
    fastq "m140311_095017_42142_c100622202550000001823114507181453_s1_p0/85154/0_13492/21_13255"
    unitig "utg67"
  ]
  node [
    id 1007
    label "16787"
    fastq "m140311_062557_42142_c100622202550000001823114507181452_s1_p0/121518/184_9979/9_9191"
    unitig "utg67"
  ]
  node [
    id 1008
    label "16786"
    fastq "m140311_062557_42142_c100622202550000001823114507181452_s1_p0/130138/0_11844/0_11020"
    unitig "utg70"
  ]
  node [
    id 1009
    label "12253"
    fastq "m140316_145405_42141_c100618292550000001823115007181477_s1_p0/32511/0_5073/11_4416"
    unitig "utg17"
  ]
  node [
    id 1010
    label "12252"
    fastq "m140316_145405_42141_c100618292550000001823115007181477_s1_p0/157307/0_11676/16_11318"
    unitig "utg14"
  ]
  node [
    id 1011
    label "13306"
    fastq "m140309_223738_42141_c100633532550000001823121009121466_s1_p0/99632/0_8271/4632_5219"
    unitig "utg42"
  ]
  node [
    id 1012
    label "1855"
    fastq "m140315_221622_42141_c100618292550000001823115007181470_s1_p0/91026/0_8828/242_9034"
    unitig "utg5"
  ]
  node [
    id 1013
    label "6064"
    fastq "m140321_042601_42142_c100618572550000001823115007181401_s1_p0/95986/0_8682/32_8296"
    unitig "utg24"
  ]
  node [
    id 1014
    label "17090"
    fastq "m140311_153755_42142_c100622202550000001823114507181455_s1_p0/52901/398_11677/8_10646"
    unitig "utg69"
  ]
  node [
    id 1015
    label "17091"
    fastq "m140311_153755_42142_c100622202550000001823114507181455_s1_p0/5139/0_9040/0_8800"
    unitig "utg67"
  ]
  node [
    id 1016
    label "919"
    fastq "m140313_160032_42141_c100604482550000001823113706171466_s1_p0/83424/0_15386/36_12544"
    unitig "utg9"
  ]
  node [
    id 1017
    label "2641"
    fastq "m140321_042601_42142_c100618572550000001823115007181401_s1_p0/106456/1111_14168/181_11283"
    unitig "utg14"
  ]
  node [
    id 1018
    label "4961"
    fastq "m140315_152532_42141_c100618232550000001823115007181436_s1_p0/54971/0_9069/13_8800"
    unitig "utg79"
  ]
  node [
    id 1019
    label "10173"
    fastq "m140311_062557_42142_c100622202550000001823114507181452_s1_p0/15608/35_9240/0_8839"
    unitig "utg69"
  ]
  node [
    id 1020
    label "14041"
    fastq "m140313_160032_42141_c100604482550000001823113706171466_s1_p0/147106/0_14388/14_13559"
    unitig "utg0"
  ]
  node [
    id 1021
    label "14174"
    fastq "m140315_010920_42141_c100618232550000001823115007181430_s1_p0/148291/2969_18516/7761_15448"
    unitig "utg87"
  ]
  node [
    id 1022
    label "14822"
    fastq "m140315_152532_42141_c100618232550000001823115007181436_s1_p0/97448/14302_21856/0_7048"
    unitig "utg70"
  ]
  node [
    id 1023
    label "14823"
    fastq "m140315_152532_42141_c100618232550000001823115007181436_s1_p0/93128/7532_12672/0_4613"
    unitig "utg41"
  ]
  node [
    id 1024
    label "3262"
    fastq "m140321_195713_42142_c100618572550000001823115007181407_s1_p0/22773/0_10575/11_10531"
    unitig "utg87"
  ]
  node [
    id 1025
    label "10785"
    fastq "m140313_192416_42141_c100604482550000001823113706171467_s1_p0/14077/0_10517/13_10027"
    unitig "utg70"
  ]
  node [
    id 1026
    label "3266"
    fastq "m140321_195713_42142_c100618572550000001823115007181407_s1_p0/35151/0_5787/0_5649"
    unitig "utg0"
  ]
  node [
    id 1027
    label "5124"
    fastq "m140315_221622_42141_c100618292550000001823115007181470_s1_p0/42131/0_11184/0_10616"
    unitig "utg5"
  ]
  node [
    id 1028
    label "10789"
    fastq "m140313_192416_42141_c100604482550000001823113706171467_s1_p0/163338/0_11146/11_10288"
    unitig "utg87"
  ]
  node [
    id 1029
    label "10036"
    fastq "m140310_020230_42141_c100633532550000001823121009121467_s1_p0/121322/0_10031/101_9850"
    unitig "utg0"
  ]
  node [
    id 1030
    label "5120"
    fastq "m140315_221622_42141_c100618292550000001823115007181470_s1_p0/33183/2217_15626/3085_13233"
    unitig "utg0"
  ]
  node [
    id 1031
    label "5121"
    fastq "m140315_221622_42141_c100618292550000001823115007181470_s1_p0/60924/0_5634/0_4921"
    unitig "utg70"
  ]
  node [
    id 1032
    label "3466"
    fastq "m140309_223738_42141_c100633532550000001823121009121466_s1_p0/70429/6064_11061/0_4790"
    unitig "utg69"
  ]
  node [
    id 1033
    label "845"
    fastq "m140313_123524_42141_c100604482550000001823113706171465_s1_p0/58252/0_17995/9287_16394"
    unitig "utg70"
  ]
  node [
    id 1034
    label "844"
    fastq "m140313_123524_42141_c100604482550000001823113706171465_s1_p0/58252/0_17995/356_9286"
    unitig "utg70"
  ]
  node [
    id 1035
    label "12322"
    fastq "m140321_015151_42142_c100618572550000001823115007181400_s1_p0/113115/0_15626/13_15034"
    unitig "utg69"
  ]
  node [
    id 1036
    label "12324"
    fastq "m140321_015151_42142_c100618572550000001823115007181400_s1_p0/124527/0_11982/76_11046"
    unitig "utg70"
  ]
  node [
    id 1037
    label "13232"
    fastq "m140309_223738_42141_c100633532550000001823121009121466_s1_p0/147150/3922_13638/0_9399"
    unitig "utg67"
  ]
  node [
    id 1038
    label "9195"
    fastq "m140321_042601_42142_c100618572550000001823115007181401_s1_p0/145136/0_9878/191_9514"
    unitig "utg67"
  ]
  node [
    id 1039
    label "13231"
    fastq "m140309_223738_42141_c100633532550000001823121009121466_s1_p0/155428/0_7962/0_7448"
    unitig "utg0"
  ]
  node [
    id 1040
    label "13236"
    fastq "m140309_223738_42141_c100633532550000001823121009121466_s1_p0/18300/0_10351/147_10200"
    unitig "utg65"
  ]
  node [
    id 1041
    label "11925"
    fastq "m140316_052143_42141_c100618292550000001823115007181473_s1_p0/75497/0_8349/323_8320"
    unitig "utg83"
  ]
  node [
    id 1042
    label "9194"
    fastq "m140321_042601_42142_c100618572550000001823115007181401_s1_p0/146761/0_6489/10_5943"
    unitig "utg79"
  ]
  node [
    id 1043
    label "17173"
    fastq "m140313_054807_42141_c100604482550000001823113706171463_s1_p0/74436/0_9985/2392_4028"
    unitig "utg83"
  ]
  node [
    id 1044
    label "14229"
    fastq "m140315_010920_42141_c100618232550000001823115007181430_s1_p0/83421/0_8720/3824_8369"
    unitig "utg70"
  ]
  node [
    id 1045
    label "17172"
    fastq "m140313_054807_42141_c100604482550000001823113706171463_s1_p0/74436/0_9985/1148_2137"
    unitig "utg83"
  ]
  node [
    id 1046
    label "18212"
    fastq "m140315_221622_42141_c100618292550000001823115007181470_s1_p0/145820/2338_11701/7_9060"
    unitig "utg0"
  ]
  node [
    id 1047
    label "10259"
    fastq "m140311_131333_42142_c100622202550000001823114507181454_s1_p0/150400/2049_11193/637_8758"
    unitig "utg70"
  ]
  node [
    id 1048
    label "9035"
    fastq "m140321_015151_42142_c100618572550000001823115007181400_s1_p0/134209/2222_13855/748_10943"
    unitig "utg0"
  ]
  node [
    id 1049
    label "7017"
    fastq "m140311_131333_42142_c100622202550000001823114507181454_s1_p0/127062/0_11053/14_10765"
    unitig "utg67"
  ]
  node [
    id 1050
    label "7010"
    fastq "m140311_131333_42142_c100622202550000001823114507181454_s1_p0/123800/0_10094/129_9933"
    unitig "utg0"
  ]
  node [
    id 1051
    label "5230"
    fastq "m140316_003701_42141_c100618292550000001823115007181471_s1_p0/60832/3657_14496/10_10420"
    unitig "utg14"
  ]
  node [
    id 1052
    label "1730"
    fastq "m140315_174828_42141_c100618232550000001823115007181437_s1_p0/37802/1652_10358/0_8194"
    unitig "utg69"
  ]
  node [
    id 1053
    label "1737"
    fastq "m140315_174828_42141_c100618232550000001823115007181437_s1_p0/44657/4564_15267/1_10583"
    unitig "utg67"
  ]
  node [
    id 1054
    label "18502"
    fastq "m140316_052143_42141_c100618292550000001823115007181473_s1_p0/17198/0_15360/500_14916"
    unitig "utg87"
  ]
  node [
    id 1055
    label "15807"
    fastq "m140321_042601_42142_c100618572550000001823115007181401_s1_p0/151495/0_12469/16_11805"
    unitig "utg14"
  ]
  node [
    id 1056
    label "11819"
    fastq "m140316_025917_42141_c100618292550000001823115007181472_s1_p0/156236/0_10355/16_10139"
    unitig "utg0"
  ]
  node [
    id 1057
    label "15153"
    fastq "m140316_025917_42141_c100618292550000001823115007181472_s1_p0/48082/6493_10974/495_4029"
    unitig "utg9"
  ]
  node [
    id 1058
    label "750"
    fastq "m140313_054807_42141_c100604482550000001823113706171463_s1_p0/37731/0_11960/64_11660"
    unitig "utg0"
  ]
  node [
    id 1059
    label "759"
    fastq "m140313_054807_42141_c100604482550000001823113706171463_s1_p0/66959/0_10573/0_9816"
    unitig "utg0"
  ]
  node [
    id 1060
    label "758"
    fastq "m140313_054807_42141_c100604482550000001823113706171463_s1_p0/96144/0_9483/14_9266"
    unitig "utg0"
  ]
  node [
    id 1061
    label "15797"
    fastq "m140321_042601_42142_c100618572550000001823115007181401_s1_p0/148265/0_11904/0_11003"
    unitig "utg0"
  ]
  node [
    id 1062
    label "3073"
    fastq "m140321_120917_42142_c100618572550000001823115007181404_s1_p0/8786/0_9834/0_9255"
    unitig "utg70"
  ]
  node [
    id 1063
    label "6882"
    fastq "m140310_020230_42141_c100633532550000001823121009121467_s1_p0/45559/2369_9902/291_7333"
    unitig "utg0"
  ]
  node [
    id 1064
    label "15799"
    fastq "m140321_042601_42142_c100618572550000001823115007181401_s1_p0/163261/0_7084/11_6800"
    unitig "utg70"
  ]
  node [
    id 1065
    label "8269"
    fastq "m140315_174828_42141_c100618232550000001823115007181437_s1_p0/137106/13084_20927/1818_7507"
    unitig "utg0"
  ]
  node [
    id 1066
    label "7167"
    fastq "m140311_153755_42142_c100622202550000001823114507181455_s1_p0/112210/0_11059/298_10568"
    unitig "utg70"
  ]
  node [
    id 1067
    label "4367"
    fastq "m140315_010920_42141_c100618232550000001823115007181430_s1_p0/45537/0_10230/7995_9642"
    unitig "utg10"
  ]
  node [
    id 1068
    label "2759"
    fastq "m140321_042601_42142_c100618572550000001823115007181401_s1_p0/76948/3260_12884/0_9173"
    unitig "utg6"
  ]
  node [
    id 1069
    label "12897"
    fastq "m140321_120917_42142_c100618572550000001823115007181404_s1_p0/98210/0_12926/120_12085"
    unitig "utg10"
  ]
  node [
    id 1070
    label "1201"
    fastq "m140315_055221_42141_c100618232550000001823115007181432_s1_p0/153690/0_6825/81_6389"
    unitig "utg40"
  ]
  node [
    id 1071
    label "8076"
    fastq "m140315_125940_42141_c100618232550000001823115007181435_s1_p0/141836/10766_15941/174_4156"
    unitig "utg28"
  ]
  node [
    id 1072
    label "18037"
    fastq "m140315_152532_42141_c100618232550000001823115007181436_s1_p0/26621/0_8295/6_7739"
    unitig "utg35"
  ]
  node [
    id 1073
    label "5645"
    fastq "m140316_123054_42141_c100618292550000001823115007181476_s1_p0/4087/0_9144/0_8351"
    unitig "utg14"
  ]
  node [
    id 1074
    label "3106"
    fastq "m140321_144411_42142_c100618572550000001823115007181405_s1_p0/147922/8681_18243/0_8990"
    unitig "utg67"
  ]
  node [
    id 1075
    label "15977"
    fastq "m140321_065934_42142_c100618572550000001823115007181402_s1_p0/34359/3973_14434/389_9778"
    unitig "utg15"
  ]
  node [
    id 1076
    label "1443"
    fastq "m140315_103700_42141_c100618232550000001823115007181434_s1_p0/70373/0_16583/522_11359"
    unitig "utg14"
  ]
  node [
    id 1077
    label "4091"
    fastq "m140313_090822_42141_c100604482550000001823113706171464_s1_p0/24760/0_12212/0_11678"
    unitig "utg67"
  ]
  node [
    id 1078
    label "4090"
    fastq "m140313_090822_42141_c100604482550000001823113706171464_s1_p0/21448/0_10625/282_9998"
    unitig "utg28"
  ]
  node [
    id 1079
    label "4097"
    fastq "m140313_090822_42141_c100604482550000001823113706171464_s1_p0/26227/0_10015/38_9648"
    unitig "utg0"
  ]
  node [
    id 1080
    label "13789"
    fastq "m140311_153755_42142_c100622202550000001823114507181455_s1_p0/28158/0_10537/2_10218"
    unitig "utg67"
  ]
  node [
    id 1081
    label "11319"
    fastq "m140315_125940_42141_c100618232550000001823115007181435_s1_p0/115332/2942_9536/9_6127"
    unitig "utg69"
  ]
  node [
    id 1082
    label "5739"
    fastq "m140316_145405_42141_c100618292550000001823115007181477_s1_p0/58504/0_9487/1377_9020"
    unitig "utg67"
  ]
  node [
    id 1083
    label "19128"
    fastq "m140321_042601_42142_c100618572550000001823115007181401_s1_p0/29801/0_13589/13_9945"
    unitig "utg0"
  ]
  node [
    id 1084
    label "6521"
    fastq "m140321_195713_42142_c100618572550000001823115007181407_s1_p0/136670/0_10466/23_9689"
    unitig "utg0"
  ]
  node [
    id 1085
    label "9804"
    fastq "m140321_195713_42142_c100618572550000001823115007181407_s1_p0/6421/0_9166/0_8344"
    unitig "utg70"
  ]
  node [
    id 1086
    label "7581"
    fastq "m140313_192416_42141_c100604482550000001823113706171467_s1_p0/93109/0_14868/8_14004"
    unitig "utg0"
  ]
  node [
    id 1087
    label "7583"
    fastq "m140315_010920_42141_c100618232550000001823115007181430_s1_p0/110972/0_6304/0_6077"
    unitig "utg0"
  ]
  node [
    id 1088
    label "7744"
    fastq "m140315_033050_42141_c100618232550000001823115007181431_s1_p0/85144/0_10065/39_9452"
    unitig "utg87"
  ]
  node [
    id 1089
    label "15014"
    fastq "m140315_221622_42141_c100618292550000001823115007181470_s1_p0/99479/0_12583/412_12236"
    unitig "utg5"
  ]
  node [
    id 1090
    label "7480"
    fastq "m140313_160032_42141_c100604482550000001823113706171466_s1_p0/156834/0_12038/16_11833"
    unitig "utg0"
  ]
  node [
    id 1091
    label "3922"
    fastq "m140311_153755_42142_c100622202550000001823114507181455_s1_p0/20761/0_10664/10_10670"
    unitig "utg69"
  ]
  node [
    id 1092
    label "3923"
    fastq "m140311_153755_42142_c100622202550000001823114507181455_s1_p0/15829/0_10142/0_9940"
    unitig "utg0"
  ]
  node [
    id 1093
    label "3927"
    fastq "m140311_153755_42142_c100622202550000001823114507181455_s1_p0/21964/0_13361/2661_13258"
    unitig "utg9"
  ]
  node [
    id 1094
    label "8306"
    fastq "m140315_174828_42141_c100618232550000001823115007181437_s1_p0/44144/3737_16683/0_12704"
    unitig "utg10"
  ]
  node [
    id 1095
    label "8304"
    fastq "m140315_174828_42141_c100618232550000001823115007181437_s1_p0/49744/7949_18158/2834_9850"
    unitig "utg79"
  ]
  node [
    id 1096
    label "6726"
    fastq "m140309_223738_42141_c100633532550000001823121009121466_s1_p0/32154/14801_25682/0_10633"
    unitig "utg67"
  ]
  node [
    id 1097
    label "6665"
    fastq "m140309_223738_42141_c100633532550000001823121009121466_s1_p0/121562/528_13274/0_11347"
    unitig "utg67"
  ]
  node [
    id 1098
    label "12526"
    fastq "m140321_042601_42142_c100618572550000001823115007181401_s1_p0/23388/0_10272/95_10359"
    unitig "utg0"
  ]
  node [
    id 1099
    label "12521"
    fastq "m140321_042601_42142_c100618572550000001823115007181401_s1_p0/27474/0_4728/0_4414"
    unitig "utg87"
  ]
  node [
    id 1100
    label "5824"
    fastq "m140321_015151_42142_c100618572550000001823115007181400_s1_p0/16713/0_12987/14_12316"
    unitig "utg87"
  ]
  node [
    id 1101
    label "5828"
    fastq "m140321_015151_42142_c100618572550000001823115007181400_s1_p0/160673/0_14162/32_12124"
    unitig "utg0"
  ]
  node [
    id 1102
    label "9071"
    fastq "m140321_015151_42142_c100618572550000001823115007181400_s1_p0/22890/0_11410/1119_10825"
    unitig "utg24"
  ]
  node [
    id 1103
    label "3856"
    fastq "m140311_153755_42142_c100622202550000001823114507181455_s1_p0/101052/0_12511/10_12246"
    unitig "utg0"
  ]
  node [
    id 1104
    label "15467"
    fastq "m140316_123054_42141_c100618292550000001823115007181476_s1_p0/144591/7724_15144/1_7248"
    unitig "utg70"
  ]
  node [
    id 1105
    label "9932"
    fastq "m140309_223738_42141_c100633532550000001823121009121466_s1_p0/16053/0_9121/84_8754"
    unitig "utg67"
  ]
  node [
    id 1106
    label "14178"
    fastq "m140315_010920_42141_c100618232550000001823115007181430_s1_p0/147104/133_11928/186_11345"
    unitig "utg67"
  ]
  node [
    id 1107
    label "16772"
    fastq "m140311_030154_42142_c100622202550000001823114507181451_s1_p0/115204/0_10646/24_10219"
    unitig "utg0"
  ]
  node [
    id 1108
    label "16774"
    fastq "m140311_030154_42142_c100622202550000001823114507181451_s1_p0/22809/0_10468/12_9989"
    unitig "utg87"
  ]
  node [
    id 1109
    label "19271"
    fastq "m140321_065934_42142_c100618572550000001823115007181402_s1_p0/146202/0_13831/21_13621"
    unitig "utg67"
  ]
  node [
    id 1110
    label "6098"
    fastq "m140321_065934_42142_c100618572550000001823115007181402_s1_p0/134482/0_11773/338_11102"
    unitig "utg70"
  ]
  node [
    id 1111
    label "16573"
    fastq "m140309_223738_42141_c100633532550000001823121009121466_s1_p0/42060/5214_15364/3877_10292"
    unitig "utg70"
  ]
  node [
    id 1112
    label "16571"
    fastq "m140309_223738_42141_c100633532550000001823121009121466_s1_p0/30199/6226_17017/9_9953"
    unitig "utg5"
  ]
  node [
    id 1113
    label "16143"
    fastq "m140321_120917_42142_c100618572550000001823115007181404_s1_p0/161914/0_9432/15_9151"
    unitig "utg0"
  ]
  node [
    id 1114
    label "12662"
    fastq "m140321_065934_42142_c100618572550000001823115007181402_s1_p0/156093/0_11213/0_10717"
    unitig "utg0"
  ]
  node [
    id 1115
    label "19301"
    fastq "m140321_065934_42142_c100618572550000001823115007181402_s1_p0/53743/0_5838/1949_5328"
    unitig "utg79"
  ]
  node [
    id 1116
    label "19303"
    fastq "m140321_065934_42142_c100618572550000001823115007181402_s1_p0/48192/1424_9670/1785_7472"
    unitig "utg87"
  ]
  node [
    id 1117
    label "5918"
    fastq "m140321_015151_42142_c100618572550000001823115007181400_s1_p0/91151/0_14792/17_13948"
    unitig "utg6"
  ]
  node [
    id 1118
    label "19309"
    fastq "m140321_065934_42142_c100618572550000001823115007181402_s1_p0/44597/0_14025/17_11768"
    unitig "utg67"
  ]
  node [
    id 1119
    label "10806"
    fastq "m140313_192416_42141_c100604482550000001823113706171467_s1_p0/47891/499_18511/4521_16615"
    unitig "utg6"
  ]
  node [
    id 1120
    label "10800"
    fastq "m140313_192416_42141_c100604482550000001823113706171467_s1_p0/49279/0_7382/15_6814"
    unitig "utg69"
  ]
  node [
    id 1121
    label "17228"
    fastq "m140313_090822_42141_c100604482550000001823113706171464_s1_p0/93620/308_12968/325_11746"
    unitig "utg65"
  ]
  node [
    id 1122
    label "17549"
    fastq "m140315_033050_42141_c100618232550000001823115007181431_s1_p0/62644/0_8455/2_7775"
    unitig "utg24"
  ]
  node [
    id 1123
    label "195"
    fastq "m140309_223738_42141_c100633532550000001823121009121466_s1_p0/87209/0_11078/0_10294"
    unitig "utg70"
  ]
  node [
    id 1124
    label "17227"
    fastq "m140313_123524_42141_c100604482550000001823113706171465_s1_p0/103750/0_10380/12_10014"
    unitig "utg14"
  ]
  node [
    id 1125
    label "17220"
    fastq "m140313_090822_42141_c100604482550000001823113706171464_s1_p0/78457/0_11174/2105_11228"
    unitig "utg0"
  ]
  node [
    id 1126
    label "13429"
    fastq "m140310_020230_42141_c100633532550000001823121009121467_s1_p0/47331/17593_28396/0_10534"
    unitig "utg70"
  ]
  node [
    id 1127
    label "13427"
    fastq "m140310_020230_42141_c100633532550000001823121009121467_s1_p0/45658/0_9287/25_9043"
    unitig "utg0"
  ]
  node [
    id 1128
    label "3673"
    fastq "m140311_095017_42142_c100622202550000001823114507181453_s1_p0/37241/1225_9965/0_8517"
    unitig "utg67"
  ]
  node [
    id 1129
    label "3676"
    fastq "m140311_095017_42142_c100622202550000001823114507181453_s1_p0/49735/0_12369/0_8785"
    unitig "utg67"
  ]
  node [
    id 1130
    label "3674"
    fastq "m140311_095017_42142_c100622202550000001823114507181453_s1_p0/24598/0_14235/66_13201"
    unitig "utg6"
  ]
  node [
    id 1131
    label "4551"
    fastq "m140315_055221_42141_c100618232550000001823115007181432_s1_p0/3725/0_11191/125_7515"
    unitig "utg5"
  ]
  node [
    id 1132
    label "11689"
    fastq "m140316_003701_42141_c100618292550000001823115007181471_s1_p0/117357/408_17406/88_16045"
    unitig "utg67"
  ]
  node [
    id 1133
    label "17238"
    fastq "m140313_123524_42141_c100604482550000001823113706171465_s1_p0/139217/0_12852/12_12143"
    unitig "utg0"
  ]
  node [
    id 1134
    label "2549"
    fastq "m140321_015151_42142_c100618572550000001823115007181400_s1_p0/27441/657_7438/0_1525"
    unitig "utg8"
  ]
  node [
    id 1135
    label "16896"
    fastq "m140311_131333_42142_c100622202550000001823114507181454_s1_p0/34614/0_9373/9_9014"
    unitig "utg70"
  ]
  node [
    id 1136
    label "17898"
    fastq "m140315_103700_42141_c100618232550000001823115007181434_s1_p0/99851/0_10430/6_9387"
    unitig "utg0"
  ]
  node [
    id 1137
    label "17310"
    fastq "m140313_160032_42141_c100604482550000001823113706171466_s1_p0/71060/0_14089/9_11504"
    unitig "utg67"
  ]
  node [
    id 1138
    label "17313"
    fastq "m140313_160032_42141_c100604482550000001823113706171466_s1_p0/86004/0_11365/11_10666"
    unitig "utg67"
  ]
  node [
    id 1139
    label "11446"
    fastq "m140315_152532_42141_c100618232550000001823115007181436_s1_p0/155566/0_8787/12_8356"
    unitig "utg70"
  ]
  node [
    id 1140
    label "17316"
    fastq "m140313_160032_42141_c100604482550000001823113706171466_s1_p0/67991/0_14978/337_14725"
    unitig "utg17"
  ]
  node [
    id 1141
    label "12790"
    fastq "m140321_093325_42142_c100618572550000001823115007181403_s1_p0/65630/4993_9888/0_4386"
    unitig "utg69"
  ]
  node [
    id 1142
    label "12796"
    fastq "m140321_093325_42142_c100618572550000001823115007181403_s1_p0/73640/0_5291/10_4810"
    unitig "utg9"
  ]
  node [
    id 1143
    label "12797"
    fastq "m140321_093325_42142_c100618572550000001823115007181403_s1_p0/63674/0_15193/6118_15794"
    unitig "utg65"
  ]
  node [
    id 1144
    label "5002"
    fastq "m140315_174828_42141_c100618232550000001823115007181437_s1_p0/12871/3120_12712/385_9095"
    unitig "utg0"
  ]
  node [
    id 1145
    label "5001"
    fastq "m140315_174828_42141_c100618232550000001823115007181437_s1_p0/133182/207_7430/5594_6137"
    unitig "utg14"
  ]
  node [
    id 1146
    label "5000"
    fastq "m140315_174828_42141_c100618232550000001823115007181437_s1_p0/133182/207_7430/7_3873"
    unitig "utg14"
  ]
  node [
    id 1147
    label "9151"
    fastq "m140321_015151_42142_c100618572550000001823115007181400_s1_p0/83902/0_14471/13_13920"
    unitig "utg67"
  ]
  node [
    id 1148
    label "5006"
    fastq "m140315_174828_42141_c100618232550000001823115007181437_s1_p0/128717/0_8351/0_7967"
    unitig "utg67"
  ]
  node [
    id 1149
    label "3743"
    fastq "m140311_131333_42142_c100622202550000001823114507181454_s1_p0/14194/0_12859/7_12560"
    unitig "utg0"
  ]
  node [
    id 1150
    label "16951"
    fastq "m140311_131333_42142_c100622202550000001823114507181454_s1_p0/82763/0_13014/9_12454"
    unitig "utg0"
  ]
  node [
    id 1151
    label "9489"
    fastq "m140321_093325_42142_c100618572550000001823115007181403_s1_p0/43377/618_11279/523_10444"
    unitig "utg69"
  ]
  node [
    id 1152
    label "16954"
    fastq "m140311_131333_42142_c100622202550000001823114507181454_s1_p0/80652/0_12370/0_11835"
    unitig "utg24"
  ]
  node [
    id 1153
    label "17131"
    fastq "m140311_153755_42142_c100622202550000001823114507181455_s1_p0/8559/5019_15745/0_8207"
    unitig "utg0"
  ]
  node [
    id 1154
    label "13089"
    fastq "m140321_195713_42142_c100618572550000001823115007181407_s1_p0/44309/0_5919/221_5612"
    unitig "utg83"
  ]
  node [
    id 1155
    label "16796"
    fastq "m140311_095017_42142_c100622202550000001823114507181453_s1_p0/106273/0_12680/12_12130"
    unitig "utg87"
  ]
  node [
    id 1156
    label "16797"
    fastq "m140311_095017_42142_c100622202550000001823114507181453_s1_p0/11436/0_10071/0_9489"
    unitig "utg0"
  ]
  node [
    id 1157
    label "16792"
    fastq "m140311_062557_42142_c100622202550000001823114507181452_s1_p0/91862/0_12115/879_11406"
    unitig "utg0"
  ]
  node [
    id 1158
    label "907"
    fastq "m140313_160032_42141_c100604482550000001823113706171466_s1_p0/69127/0_11034/35_11067"
    unitig "utg87"
  ]
  node [
    id 1159
    label "4422"
    fastq "m140315_033050_42141_c100618232550000001823115007181431_s1_p0/119601/0_11832/0_11510"
    unitig "utg0"
  ]
  node [
    id 1160
    label "13334"
    fastq "m140310_020230_42141_c100633532550000001823121009121467_s1_p0/105816/3625_11348/76_7618"
    unitig "utg0"
  ]
  node [
    id 1161
    label "2168"
    fastq "m140316_074350_42141_c100618292550000001823115007181474_s1_p0/16869/0_7026/12_6817"
    unitig "utg69"
  ]
  node [
    id 1162
    label "2167"
    fastq "m140316_074350_42141_c100618292550000001823115007181474_s1_p0/1639/0_12729/0_11545"
    unitig "utg67"
  ]
  node [
    id 1163
    label "6079"
    fastq "m140321_065934_42142_c100618572550000001823115007181402_s1_p0/115667/2796_10815/0_7278"
    unitig "utg0"
  ]
  node [
    id 1164
    label "9735"
    fastq "m140321_172159_42142_c100618572550000001823115007181406_s1_p0/69153/0_10875/0_10592"
    unitig "utg0"
  ]
  node [
    id 1165
    label "2612"
    fastq "m140321_015151_42142_c100618572550000001823115007181400_s1_p0/6848/0_9571/0_9313"
    unitig "utg67"
  ]
  node [
    id 1166
    label "17040"
    fastq "m140311_153755_42142_c100622202550000001823114507181455_s1_p0/23675/0_7371/9_7028"
    unitig "utg87"
  ]
  node [
    id 1167
    label "10028"
    fastq "m140310_020230_42141_c100633532550000001823121009121467_s1_p0/111909/4750_16036/9_10589"
    unitig "utg0"
  ]
  node [
    id 1168
    label "10029"
    fastq "m140310_020230_42141_c100633532550000001823121009121467_s1_p0/117810/2842_19420/0_8069"
    unitig "utg5"
  ]
  node [
    id 1169
    label "10794"
    fastq "m140313_192416_42141_c100604482550000001823113706171467_s1_p0/28216/0_12039/15_11782"
    unitig "utg0"
  ]
  node [
    id 1170
    label "13082"
    fastq "m140321_195713_42142_c100618572550000001823115007181407_s1_p0/16511/935_10422/1035_9009"
    unitig "utg87"
  ]
  node [
    id 1171
    label "10022"
    fastq "m140310_020230_42141_c100633532550000001823121009121467_s1_p0/105846/3009_10977/110_7475"
    unitig "utg79"
  ]
  node [
    id 1172
    label "7349"
    fastq "m140313_054807_42141_c100604482550000001823113706171463_s1_p0/38195/2304_13623/635_10905"
    unitig "utg67"
  ]
  node [
    id 1173
    label "854"
    fastq "m140313_160032_42141_c100604482550000001823113706171466_s1_p0/102434/0_10960/187_10800"
    unitig "utg69"
  ]
  node [
    id 1174
    label "818"
    fastq "m140313_123524_42141_c100604482550000001823113706171465_s1_p0/138739/212_11278/63_10539"
    unitig "utg67"
  ]
  node [
    id 1175
    label "857"
    fastq "m140313_160032_42141_c100604482550000001823113706171466_s1_p0/115819/336_9823/0_9018"
    unitig "utg0"
  ]
  node [
    id 1176
    label "850"
    fastq "m140313_160032_42141_c100604482550000001823113706171466_s1_p0/100150/0_10545/0_10443"
    unitig "utg79"
  ]
  node [
    id 1177
    label "858"
    fastq "m140313_160032_42141_c100604482550000001823113706171466_s1_p0/113924/0_10713/12_10358"
    unitig "utg0"
  ]
  node [
    id 1178
    label "4089"
    fastq "m140313_090822_42141_c100604482550000001823113706171464_s1_p0/150603/0_8696/0_8192"
    unitig "utg14"
  ]
  node [
    id 1179
    label "12332"
    fastq "m140321_015151_42142_c100618572550000001823115007181400_s1_p0/130615/0_11514/12_11283"
    unitig "utg87"
  ]
  node [
    id 1180
    label "18092"
    fastq "m140315_174828_42141_c100618232550000001823115007181437_s1_p0/131407/5670_14172/4_7778"
    unitig "utg67"
  ]
  node [
    id 1181
    label "11756"
    fastq "m140316_003701_42141_c100618292550000001823115007181471_s1_p0/80353/2803_8018/0_5035"
    unitig "utg67"
  ]
  node [
    id 1182
    label "14785"
    fastq "m140315_152532_42141_c100618232550000001823115007181436_s1_p0/29317/2816_12728/5_9437"
    unitig "utg70"
  ]
  node [
    id 1183
    label "9021"
    fastq "m140321_015151_42142_c100618572550000001823115007181400_s1_p0/118612/0_8738/19_8199"
    unitig "utg79"
  ]
  node [
    id 1184
    label "13953"
    fastq "m140313_090822_42141_c100604482550000001823113706171464_s1_p0/3992/0_14443/26_14218"
    unitig "utg67"
  ]
  node [
    id 1185
    label "5225"
    fastq "m140316_003701_42141_c100618292550000001823115007181471_s1_p0/47319/0_13084/544_12896"
    unitig "utg10"
  ]
  node [
    id 1186
    label "11861"
    fastq "m140316_025917_42141_c100618292550000001823115007181472_s1_p0/87757/2535_9564/0_6652"
    unitig "utg67"
  ]
  node [
    id 1187
    label "8930"
    fastq "m140316_145405_42141_c100618292550000001823115007181477_s1_p0/142058/0_8898/0_8657"
    unitig "utg67"
  ]
  node [
    id 1188
    label "13116"
    fastq "m140321_195713_42142_c100618572550000001823115007181407_s1_p0/72687/0_9313/0_8955"
    unitig "utg69"
  ]
  node [
    id 1189
    label "15811"
    fastq "m140321_042601_42142_c100618572550000001823115007181401_s1_p0/159058/0_10794/0_10150"
    unitig "utg70"
  ]
  node [
    id 1190
    label "15813"
    fastq "m140321_042601_42142_c100618572550000001823115007181401_s1_p0/17107/0_12288/0_12168"
    unitig "utg65"
  ]
  node [
    id 1191
    label "12542"
    fastq "m140321_042601_42142_c100618572550000001823115007181401_s1_p0/47663/0_5536/862_5230"
    unitig "utg70"
  ]
  node [
    id 1192
    label "740"
    fastq "m140313_054807_42141_c100604482550000001823113706171463_s1_p0/156251/0_9841/0_9287"
    unitig "utg0"
  ]
  node [
    id 1193
    label "742"
    fastq "m140313_054807_42141_c100604482550000001823113706171463_s1_p0/19658/0_12434/972_10650"
    unitig "utg0"
  ]
  node [
    id 1194
    label "743"
    fastq "m140313_054807_42141_c100604482550000001823113706171463_s1_p0/31592/0_11700/825_9248"
    unitig "utg87"
  ]
  node [
    id 1195
    label "7177"
    fastq "m140311_153755_42142_c100622202550000001823114507181455_s1_p0/124767/1511_13779/0_11902"
    unitig "utg70"
  ]
  node [
    id 1196
    label "3060"
    fastq "m140321_120917_42142_c100618572550000001823115007181404_s1_p0/54561/3258_13372/35_9236"
    unitig "utg5"
  ]
  node [
    id 1197
    label "15784"
    fastq "m140321_042601_42142_c100618572550000001823115007181401_s1_p0/133884/827_9856/167_8576"
    unitig "utg70"
  ]
  node [
    id 1198
    label "7173"
    fastq "m140311_153755_42142_c100622202550000001823114507181455_s1_p0/12004/0_10683/0_10543"
    unitig "utg0"
  ]
  node [
    id 1199
    label "15787"
    fastq "m140321_042601_42142_c100618572550000001823115007181401_s1_p0/139009/0_9834/0_8984"
    unitig "utg67"
  ]
  node [
    id 1200
    label "2947"
    fastq "m140321_093325_42142_c100618572550000001823115007181403_s1_p0/143635/0_8766/295_9121"
    unitig "utg0"
  ]
  node [
    id 1201
    label "17948"
    fastq "m140315_125940_42141_c100618232550000001823115007181435_s1_p0/47074/1975_8540/924_6321"
    unitig "utg67"
  ]
  node [
    id 1202
    label "1050"
    fastq "m140315_010920_42141_c100618232550000001823115007181430_s1_p0/54619/1246_12817/0_10746"
    unitig "utg70"
  ]
  node [
    id 1203
    label "1051"
    fastq "m140315_010920_42141_c100618232550000001823115007181430_s1_p0/70688/7913_15166/0_6890"
    unitig "utg83"
  ]
  node [
    id 1204
    label "14356"
    fastq "m140315_055221_42141_c100618232550000001823115007181432_s1_p0/114061/382_13453/0_12094"
    unitig "utg67"
  ]
  node [
    id 1205
    label "12935"
    fastq "m140321_144411_42142_c100618572550000001823115007181405_s1_p0/157559/0_13268/1226_13392"
    unitig "utg67"
  ]
  node [
    id 1206
    label "1692"
    fastq "m140315_174828_42141_c100618232550000001823115007181437_s1_p0/129972/0_8035/0_7250"
    unitig "utg40"
  ]
  node [
    id 1207
    label "4310"
    fastq "m140315_010920_42141_c100618232550000001823115007181430_s1_p0/107106/6676_19868/5748_12385"
    unitig "utg87"
  ]
  node [
    id 1208
    label "618"
    fastq "m140311_153755_42142_c100622202550000001823114507181455_s1_p0/22906/255_13451/47_9187"
    unitig "utg17"
  ]
  node [
    id 1209
    label "12887"
    fastq "m140321_120917_42142_c100618572550000001823115007181404_s1_p0/63040/4165_17386/181_12483"
    unitig "utg67"
  ]
  node [
    id 1210
    label "1272"
    fastq "m140315_081523_42141_c100618232550000001823115007181433_s1_p0/112126/2400_12762/1007_10093"
    unitig "utg70"
  ]
  node [
    id 1211
    label "17305"
    fastq "m140313_160032_42141_c100604482550000001823113706171466_s1_p0/54822/1177_12206/655_10218"
    unitig "utg24"
  ]
  node [
    id 1212
    label "615"
    fastq "m140311_153755_42142_c100622202550000001823114507181455_s1_p0/19613/0_10717/11_9447"
    unitig "utg67"
  ]
  node [
    id 1213
    label "11046"
    fastq "m140315_055221_42141_c100618232550000001823115007181432_s1_p0/137626/0_13440/0_13013"
    unitig "utg87"
  ]
  node [
    id 1214
    label "18937"
    fastq "m140321_015151_42142_c100618572550000001823115007181400_s1_p0/131381/0_10460/19_10053"
    unitig "utg67"
  ]
  node [
    id 1215
    label "14562"
    fastq "m140315_103700_42141_c100618232550000001823115007181434_s1_p0/138683/268_10825/3127_9507"
    unitig "utg0"
  ]
  node [
    id 1216
    label "11040"
    fastq "m140315_055221_42141_c100618232550000001823115007181432_s1_p0/140516/0_10901/336_5278"
    unitig "utg67"
  ]
  node [
    id 1217
    label "8736"
    fastq "m140316_100554_42141_c100618292550000001823115007181475_s1_p0/107279/0_11418/0_11075"
    unitig "utg70"
  ]
  node [
    id 1218
    label "1490"
    fastq "m140315_125940_42141_c100618232550000001823115007181435_s1_p0/137591/793_7753/0_6374"
    unitig "utg10"
  ]
  node [
    id 1219
    label "14763"
    fastq "m140315_152532_42141_c100618232550000001823115007181436_s1_p0/118809/0_14082/4_13681"
    unitig "utg69"
  ]
  node [
    id 1220
    label "15961"
    fastq "m140321_065934_42142_c100618572550000001823115007181402_s1_p0/22010/0_10285/6_9446"
    unitig "utg14"
  ]
  node [
    id 1221
    label "15963"
    fastq "m140321_065934_42142_c100618572550000001823115007181402_s1_p0/2055/0_10255/0_9900"
    unitig "utg69"
  ]
  node [
    id 1222
    label "8649"
    fastq "m140316_052143_42141_c100618292550000001823115007181473_s1_p0/77604/1962_13207/492_10549"
    unitig "utg67"
  ]
  node [
    id 1223
    label "19135"
    fastq "m140321_042601_42142_c100618572550000001823115007181401_s1_p0/32754/0_10034/0_10069"
    unitig "utg67"
  ]
  node [
    id 1224
    label "1307"
    fastq "m140315_081523_42141_c100618232550000001823115007181433_s1_p0/20358/890_11295/5_9536"
    unitig "utg24"
  ]
  node [
    id 1225
    label "1309"
    fastq "m140315_081523_42141_c100618232550000001823115007181433_s1_p0/36170/2378_14659/0_10586"
    unitig "utg69"
  ]
  node [
    id 1226
    label "8428"
    fastq "m140316_003701_42141_c100618292550000001823115007181471_s1_p0/111326/1440_13762/0_11111"
    unitig "utg0"
  ]
  node [
    id 1227
    label "11308"
    fastq "m140315_125940_42141_c100618232550000001823115007181435_s1_p0/112378/13503_19688/0_5747"
    unitig "utg70"
  ]
  node [
    id 1228
    label "4229"
    fastq "m140313_192416_42141_c100604482550000001823113706171467_s1_p0/108158/150_14264/0_10161"
    unitig "utg87"
  ]
  node [
    id 1229
    label "13935"
    fastq "m140313_090822_42141_c100604482550000001823113706171464_s1_p0/121565/0_11794/16_11431"
    unitig "utg0"
  ]
  node [
    id 1230
    label "495"
    fastq "m140311_131333_42142_c100622202550000001823114507181454_s1_p0/69899/0_9406/0_9008"
    unitig "utg67"
  ]
  node [
    id 1231
    label "4227"
    fastq "m140313_192416_42141_c100604482550000001823113706171467_s1_p0/106738/0_9107/10_8905"
    unitig "utg24"
  ]
  node [
    id 1232
    label "11304"
    fastq "m140315_103700_42141_c100618232550000001823115007181434_s1_p0/92683/7868_17725/4_9889"
    unitig "utg14"
  ]
  node [
    id 1233
    label "4222"
    fastq "m140313_160032_42141_c100604482550000001823113706171466_s1_p0/83934/1158_11755/373_5318"
    unitig "utg71"
  ]
  node [
    id 1234
    label "3596"
    fastq "m140310_020230_42141_c100633532550000001823121009121467_s1_p0/47851/1665_14596/1840_11839"
    unitig "utg67"
  ]
  node [
    id 1235
    label "9838"
    fastq "m140309_121338_42141_c100633532550000001823121009121463_s1_p0/44220/1874_13230/0_10303"
    unitig "utg67"
  ]
  node [
    id 1236
    label "9839"
    fastq "m140309_121338_42141_c100633532550000001823121009121463_s1_p0/27421/0_10965/16_10676"
    unitig "utg24"
  ]
  node [
    id 1237
    label "22"
    fastq "m140309_084741_42141_c100633532550000001823121009121462_s1_p0/130522/0_11431/0_10097"
    unitig "utg67"
  ]
  node [
    id 1238
    label "5581"
    fastq "m140316_100554_42141_c100618292550000001823115007181475_s1_p0/87578/2191_8696/0_6237"
    unitig "utg9"
  ]
  node [
    id 1239
    label "9830"
    fastq "m140309_084741_42141_c100633532550000001823121009121462_s1_p0/46091/0_8587/15_5729"
    unitig "utg40"
  ]
  node [
    id 1240
    label "6470"
    fastq "m140321_172159_42142_c100618572550000001823115007181406_s1_p0/21134/850_11028/1768_9387"
    unitig "utg70"
  ]
  node [
    id 1241
    label "28"
    fastq "m140309_121338_42141_c100633532550000001823121009121463_s1_p0/128760/0_10561/10_9986"
    unitig "utg0"
  ]
  node [
    id 1242
    label "9837"
    fastq "m140309_084741_42141_c100633532550000001823121009121462_s1_p0/81509/0_12510/10_11934"
    unitig "utg0"
  ]
  node [
    id 1243
    label "6475"
    fastq "m140321_172159_42142_c100618572550000001823115007181406_s1_p0/37140/0_9813/15_8861"
    unitig "utg24"
  ]
  node [
    id 1244
    label "6474"
    fastq "m140321_172159_42142_c100618572550000001823115007181406_s1_p0/158742/0_11822/12_11637"
    unitig "utg24"
  ]
  node [
    id 1245
    label "19469"
    fastq "m140321_120917_42142_c100618572550000001823115007181404_s1_p0/23196/0_10892/827_10305"
    unitig "utg69"
  ]
  node [
    id 1246
    label "3934"
    fastq "m140311_153755_42142_c100622202550000001823114507181455_s1_p0/24959/0_14888/1827_14638"
    unitig "utg14"
  ]
  node [
    id 1247
    label "3936"
    fastq "m140311_153755_42142_c100622202550000001823114507181455_s1_p0/28108/480_10550/119_8570"
    unitig "utg0"
  ]
  node [
    id 1248
    label "11274"
    fastq "m140315_103700_42141_c100618232550000001823115007181434_s1_p0/60805/0_15210/343_12832"
    unitig "utg79"
  ]
  node [
    id 1249
    label "13689"
    fastq "m140311_153755_42142_c100622202550000001823114507181455_s1_p0/104769/5323_17307/0_11435"
    unitig "utg67"
  ]
  node [
    id 1250
    label "11271"
    fastq "m140315_103700_42141_c100618232550000001823115007181434_s1_p0/48556/0_13195/6_12704"
    unitig "utg24"
  ]
  node [
    id 1251
    label "8334"
    fastq "m140315_221622_42141_c100618292550000001823115007181470_s1_p0/108325/5868_11421/0_5426"
    unitig "utg87"
  ]
  node [
    id 1252
    label "10192"
    fastq "m140311_095017_42142_c100622202550000001823114507181453_s1_p0/81347/0_9179/0_4373"
    unitig "utg12"
  ]
  node [
    id 1253
    label "13681"
    fastq "m140311_153755_42142_c100622202550000001823114507181455_s1_p0/101301/0_7636/0_7164"
    unitig "utg67"
  ]
  node [
    id 1254
    label "8339"
    fastq "m140315_174828_42141_c100618232550000001823115007181437_s1_p0/91790/0_13178/3_11858"
    unitig "utg69"
  ]
  node [
    id 1255
    label "13684"
    fastq "m140311_153755_42142_c100622202550000001823114507181455_s1_p0/109387/6227_13190/337_6782"
    unitig "utg89"
  ]
  node [
    id 1256
    label "4139"
    fastq "m140313_123524_42141_c100604482550000001823113706171465_s1_p0/47734/0_9843/22_9605"
    unitig "utg0"
  ]
  node [
    id 1257
    label "12532"
    fastq "m140321_042601_42142_c100618572550000001823115007181401_s1_p0/30443/0_11372/34_10396"
    unitig "utg70"
  ]
  node [
    id 1258
    label "9901"
    fastq "m140309_223738_42141_c100633532550000001823121009121466_s1_p0/131279/11777_21648/0_9649"
    unitig "utg14"
  ]
  node [
    id 1259
    label "19069"
    fastq "m140321_042601_42142_c100618572550000001823115007181401_s1_p0/117791/0_12062/10_4367"
    unitig "utg79"
  ]
  node [
    id 1260
    label "4132"
    fastq "m140313_123524_42141_c100604482550000001823113706171465_s1_p0/127544/0_15333/0_14528"
    unitig "utg0"
  ]
  node [
    id 1261
    label "4134"
    fastq "m140313_123524_42141_c100604482550000001823113706171465_s1_p0/138427/0_11173/12_10737"
    unitig "utg70"
  ]
  node [
    id 1262
    label "4136"
    fastq "m140313_123524_42141_c100604482550000001823113706171465_s1_p0/35888/169_16302/429_15566"
    unitig "utg67"
  ]
  node [
    id 1263
    label "3841"
    fastq "m140311_131333_42142_c100622202550000001823114507181454_s1_p0/93561/5324_14613/0_8216"
    unitig "utg87"
  ]
  node [
    id 1264
    label "16823"
    fastq "m140311_131333_42142_c100622202550000001823114507181454_s1_p0/109414/0_15566/0_14825"
    unitig "utg67"
  ]
  node [
    id 1265
    label "19208"
    fastq "m140321_065934_42142_c100618572550000001823115007181402_s1_p0/101054/0_8347/804_7304"
    unitig "utg67"
  ]
  node [
    id 1266
    label "17284"
    fastq "m140313_160032_42141_c100604482550000001823113706171466_s1_p0/142100/0_10977/12_10703"
    unitig "utg5"
  ]
  node [
    id 1267
    label "19205"
    fastq "m140321_042601_42142_c100618572550000001823115007181401_s1_p0/96598/0_13086/451_11514"
    unitig "utg67"
  ]
  node [
    id 1268
    label "19206"
    fastq "m140321_042601_42142_c100618572550000001823115007181401_s1_p0/94961/0_11908/67_11901"
    unitig "utg69"
  ]
  node [
    id 1269
    label "16092"
    fastq "m140321_093325_42142_c100618572550000001823115007181403_s1_p0/81014/0_10136/0_9726"
    unitig "utg0"
  ]
  node [
    id 1270
    label "16094"
    fastq "m140321_093325_42142_c100618572550000001823115007181403_s1_p0/87666/2665_11053/276_8029"
    unitig "utg87"
  ]
  node [
    id 1271
    label "6668"
    fastq "m140309_223738_42141_c100633532550000001823121009121466_s1_p0/117839/2657_20806/236_16903"
    unitig "utg9"
  ]
  node [
    id 1272
    label "16438"
    fastq "m140309_015740_42141_c100633532550000001823121009121460_s1_p0/128890/0_12874/2157_11880"
    unitig "utg70"
  ]
  node [
    id 1273
    label "12650"
    fastq "m140321_065934_42142_c100618572550000001823115007181402_s1_p0/143033/3390_11781/8_7758"
    unitig "utg0"
  ]
  node [
    id 1274
    label "4048"
    fastq "m140313_054807_42141_c100604482550000001823113706171463_s1_p0/150549/0_11065/19_10232"
    unitig "utg5"
  ]
  node [
    id 1275
    label "12656"
    fastq "m140321_065934_42142_c100618572550000001823115007181402_s1_p0/141957/0_13480/15_12442"
    unitig "utg70"
  ]
  node [
    id 1276
    label "12654"
    fastq "m140321_065934_42142_c100618572550000001823115007181402_s1_p0/144038/86_12305/14_10573"
    unitig "utg0"
  ]
  node [
    id 1277
    label "16149"
    fastq "m140321_120917_42142_c100618572550000001823115007181404_s1_p0/31232/0_8061/11_7908"
    unitig "utg67"
  ]
  node [
    id 1278
    label "5960"
    fastq "m140321_042601_42142_c100618572550000001823115007181401_s1_p0/13390/0_10167/0_10025"
    unitig "utg67"
  ]
  node [
    id 1279
    label "10875"
    fastq "m140315_010920_42141_c100618232550000001823115007181430_s1_p0/17928/0_10018/636_9536"
    unitig "utg24"
  ]
  node [
    id 1280
    label "16150"
    fastq "m140321_120917_42142_c100618572550000001823115007181404_s1_p0/34367/5665_13157/0_4485"
    unitig "utg67"
  ]
  node [
    id 1281
    label "17548"
    fastq "m140315_033050_42141_c100618232550000001823115007181431_s1_p0/68590/4038_12838/0_8418"
    unitig "utg0"
  ]
  node [
    id 1282
    label "3664"
    fastq "m140311_095017_42142_c100622202550000001823114507181453_s1_p0/114329/0_11075/0_9047"
    unitig "utg67"
  ]
  node [
    id 1283
    label "16895"
    fastq "m140311_131333_42142_c100622202550000001823114507181454_s1_p0/38119/6589_16887/1125_9086"
    unitig "utg0"
  ]
  node [
    id 1284
    label "3663"
    fastq "m140311_062557_42142_c100622202550000001823114507181452_s1_p0/85474/0_12986/0_12152"
    unitig "utg69"
  ]
  node [
    id 1285
    label "3662"
    fastq "m140311_095017_42142_c100622202550000001823114507181453_s1_p0/17520/0_6181/0_4728"
    unitig "utg69"
  ]
  node [
    id 1286
    label "17541"
    fastq "m140315_033050_42141_c100618232550000001823115007181431_s1_p0/52597/3093_11417/0_7867"
    unitig "utg9"
  ]
  node [
    id 1287
    label "17234"
    fastq "m140313_123524_42141_c100604482550000001823113706171465_s1_p0/116146/0_11165/15_10707"
    unitig "utg67"
  ]
  node [
    id 1288
    label "3669"
    fastq "m140311_095017_42142_c100622202550000001823114507181453_s1_p0/120641/0_16060/823_15703"
    unitig "utg0"
  ]
  node [
    id 1289
    label "16329"
    fastq "m140321_172159_42142_c100618572550000001823115007181406_s1_p0/52341/0_7395/15_6342"
    unitig "utg79"
  ]
  node [
    id 1290
    label "4549"
    fastq "m140315_055221_42141_c100618232550000001823115007181432_s1_p0/22172/0_9093/0_8476"
    unitig "utg79"
  ]
  node [
    id 1291
    label "2573"
    fastq "m140321_015151_42142_c100618572550000001823115007181400_s1_p0/35011/0_11034/0_10429"
    unitig "utg0"
  ]
  node [
    id 1292
    label "2570"
    fastq "m140321_015151_42142_c100618572550000001823115007181400_s1_p0/38046/4230_15227/0_6394"
    unitig "utg0"
  ]
  node [
    id 1293
    label "17301"
    fastq "m140313_160032_42141_c100604482550000001823113706171466_s1_p0/46464/2164_14643/197_12203"
    unitig "utg69"
  ]
  node [
    id 1294
    label "2379"
    fastq "m140316_123054_42141_c100618292550000001823115007181476_s1_p0/57361/0_12452/7_11926"
    unitig "utg24"
  ]
  node [
    id 1295
    label "10903"
    fastq "m140315_010920_42141_c100618232550000001823115007181430_s1_p0/70574/0_10614/67_10037"
    unitig "utg67"
  ]
  node [
    id 1296
    label "10902"
    fastq "m140315_010920_42141_c100618232550000001823115007181430_s1_p0/80663/6209_15416/9_9277"
    unitig "utg0"
  ]
  node [
    id 1297
    label "11455"
    fastq "m140315_152532_42141_c100618232550000001823115007181436_s1_p0/28061/297_10882/0_10292"
    unitig "utg0"
  ]
  node [
    id 1298
    label "11456"
    fastq "m140315_152532_42141_c100618232550000001823115007181436_s1_p0/42997/0_8992/54_8172"
    unitig "utg0"
  ]
  node [
    id 1299
    label "10909"
    fastq "m140315_033050_42141_c100618232550000001823115007181431_s1_p0/101105/0_8364/187_8130"
    unitig "utg25"
  ]
  node [
    id 1300
    label "11452"
    fastq "m140315_152532_42141_c100618232550000001823115007181436_s1_p0/18954/0_12880/418_12626"
    unitig "utg0"
  ]
  node [
    id 1301
    label "17436"
    fastq "m140315_010920_42141_c100618232550000001823115007181430_s1_p0/30996/0_9364/23_9036"
    unitig "utg67"
  ]
  node [
    id 1302
    label "3693"
    fastq "m140311_131333_42142_c100622202550000001823114507181454_s1_p0/100028/0_11579/778_11031"
    unitig "utg67"
  ]
  node [
    id 1303
    label "10659"
    fastq "m140313_123524_42141_c100604482550000001823113706171465_s1_p0/126480/0_11445/0_10785"
    unitig "utg87"
  ]
  node [
    id 1304
    label "9125"
    fastq "m140321_015151_42142_c100618572550000001823115007181400_s1_p0/66543/0_11567/412_11507"
    unitig "utg0"
  ]
  node [
    id 1305
    label "10305"
    fastq "m140311_131333_42142_c100622202550000001823114507181454_s1_p0/48964/726_12289/553_11021"
    unitig "utg83"
  ]
  node [
    id 1306
    label "2598"
    fastq "m140321_015151_42142_c100618572550000001823115007181400_s1_p0/55638/1444_14728/2541_12688"
    unitig "utg67"
  ]
  node [
    id 1307
    label "6592"
    fastq "m140309_084741_42141_c100633532550000001823121009121462_s1_p0/126525/0_12611/0_12369"
    unitig "utg67"
  ]
  node [
    id 1308
    label "10653"
    fastq "m140313_123524_42141_c100604482550000001823113706171465_s1_p0/115064/639_10872/1297_9701"
    unitig "utg67"
  ]
  node [
    id 1309
    label "5031"
    fastq "m140315_174828_42141_c100618232550000001823115007181437_s1_p0/19675/6026_14215/164_8148"
    unitig "utg70"
  ]
  node [
    id 1310
    label "16828"
    fastq "m140311_131333_42142_c100622202550000001823114507181454_s1_p0/114897/0_11219/31_11093"
    unitig "utg14"
  ]
  node [
    id 1311
    label "16437"
    fastq "m140309_015740_42141_c100633532550000001823121009121460_s1_p0/21769/0_10267/191_9794"
    unitig "utg3"
  ]
  node [
    id 1312
    label "4820"
    fastq "m140315_125940_42141_c100618232550000001823115007181435_s1_p0/132695/12191_18528/746_6192"
    unitig "utg9"
  ]
  node [
    id 1313
    label "13322"
    fastq "m140309_223738_42141_c100633532550000001823121009121466_s1_p0/94589/0_9518/8_8926"
    unitig "utg67"
  ]
  node [
    id 1314
    label "4533"
    fastq "m140315_055221_42141_c100618232550000001823115007181432_s1_p0/153304/3032_10677/0_7361"
    unitig "utg5"
  ]
  node [
    id 1315
    label "13328"
    fastq "m140310_020230_42141_c100633532550000001823121009121467_s1_p0/102050/18823_27048/0_7675"
    unitig "utg0"
  ]
  node [
    id 1316
    label "973"
    fastq "m140313_192416_42141_c100604482550000001823113706171467_s1_p0/87994/0_9672/8_9264"
    unitig "utg65"
  ]
  node [
    id 1317
    label "972"
    fastq "m140313_192416_42141_c100604482550000001823113706171467_s1_p0/91995/0_11644/12_10947"
    unitig "utg0"
  ]
  node [
    id 1318
    label "6284"
    fastq "m140321_120917_42142_c100618572550000001823115007181404_s1_p0/138201/0_4180/0_3988"
    unitig "utg32"
  ]
  node [
    id 1319
    label "6597"
    fastq "m140309_084741_42141_c100633532550000001823121009121462_s1_p0/132398/3669_17891/1953_13861"
    unitig "utg69"
  ]
  node [
    id 1320
    label "182"
    fastq "m140309_223738_42141_c100633532550000001823121009121466_s1_p0/75638/5026_16933/18_11022"
    unitig "utg67"
  ]
  node [
    id 1321
    label "15925"
    fastq "m140321_065934_42142_c100618572550000001823115007181402_s1_p0/127718/0_8571/0_7670"
    unitig "utg24"
  ]
  node [
    id 1322
    label "2114"
    fastq "m140316_052143_42141_c100618292550000001823115007181473_s1_p0/81863/5809_14017/580_8369"
    unitig "utg69"
  ]
  node [
    id 1323
    label "2622"
    fastq "m140321_015151_42142_c100618572550000001823115007181400_s1_p0/92732/3442_11086/239_7195"
    unitig "utg87"
  ]
  node [
    id 1324
    label "2620"
    fastq "m140321_015151_42142_c100618572550000001823115007181400_s1_p0/90422/0_5454/12_5464"
    unitig "utg67"
  ]
  node [
    id 1325
    label "14027"
    fastq "m140313_160032_42141_c100604482550000001823113706171466_s1_p0/131081/0_11389/58_10811"
    unitig "utg0"
  ]
  node [
    id 1326
    label "2624"
    fastq "m140321_015151_42142_c100618572550000001823115007181400_s1_p0/88986/1440_10789/115_9187"
    unitig "utg67"
  ]
  node [
    id 1327
    label "11395"
    fastq "m140315_125940_42141_c100618232550000001823115007181435_s1_p0/75157/10579_21403/0_9583"
    unitig "utg0"
  ]
  node [
    id 1328
    label "7352"
    fastq "m140313_054807_42141_c100604482550000001823113706171463_s1_p0/82193/3366_7722/1914_4252"
    unitig "utg67"
  ]
  node [
    id 1329
    label "7355"
    fastq "m140313_054807_42141_c100604482550000001823113706171463_s1_p0/60731/0_10678/238_10066"
    unitig "utg67"
  ]
  node [
    id 1330
    label "7357"
    fastq "m140313_054807_42141_c100604482550000001823113706171463_s1_p0/51718/0_15422/61_14911"
    unitig "utg70"
  ]
  node [
    id 1331
    label "9585"
    fastq "m140321_120917_42142_c100618572550000001823115007181404_s1_p0/6485/0_13122/13_12562"
    unitig "utg69"
  ]
  node [
    id 1332
    label "10013"
    fastq "m140310_020230_42141_c100633532550000001823121009121467_s1_p0/100539/2914_11636/0_8225"
    unitig "utg67"
  ]
  node [
    id 1333
    label "7358"
    fastq "m140313_054807_42141_c100604482550000001823113706171463_s1_p0/54377/0_11731/11_10307"
    unitig "utg67"
  ]
  node [
    id 1334
    label "5100"
    fastq "m140315_221622_42141_c100618292550000001823115007181470_s1_p0/139419/1583_12704/71_10665"
    unitig "utg0"
  ]
  node [
    id 1335
    label "9230"
    fastq "m140321_042601_42142_c100618572550000001823115007181401_s1_p0/32672/0_8986/0_9028"
    unitig "utg0"
  ]
  node [
    id 1336
    label "9232"
    fastq "m140321_042601_42142_c100618572550000001823115007181401_s1_p0/33635/1122_11307/249_9485"
    unitig "utg70"
  ]
  node [
    id 1337
    label "3280"
    fastq "m140321_195713_42142_c100618572550000001823115007181407_s1_p0/81497/0_7570/26_4352"
    unitig "utg67"
  ]
  node [
    id 1338
    label "2025"
    fastq "m140316_025917_42141_c100618292550000001823115007181472_s1_p0/56141/4509_13246/54_8565"
    unitig "utg0"
  ]
  node [
    id 1339
    label "2755"
    fastq "m140321_042601_42142_c100618572550000001823115007181401_s1_p0/71353/0_10277/26_9513"
    unitig "utg5"
  ]
  node [
    id 1340
    label "2752"
    fastq "m140321_042601_42142_c100618572550000001823115007181401_s1_p0/62842/0_10601/201_10089"
    unitig "utg69"
  ]
  node [
    id 1341
    label "10499"
    fastq "m140311_153755_42142_c100622202550000001823114507181455_s1_p0/5300/10895_18201/160_6853"
    unitig "utg24"
  ]
  node [
    id 1342
    label "10498"
    fastq "m140311_153755_42142_c100622202550000001823114507181455_s1_p0/52489/5281_16799/372_5878"
    unitig "utg83"
  ]
  node [
    id 1343
    label "2029"
    fastq "m140316_025917_42141_c100618292550000001823115007181472_s1_p0/85196/0_5819/0_5303"
    unitig "utg87"
  ]
  node [
    id 1344
    label "12346"
    fastq "m140321_015151_42142_c100618572550000001823115007181400_s1_p0/143812/316_12689/3_12046"
    unitig "utg65"
  ]
  node [
    id 1345
    label "10277"
    fastq "m140311_131333_42142_c100622202550000001823114507181454_s1_p0/29614/0_12704/1308_12343"
    unitig "utg14"
  ]
  node [
    id 1346
    label "887"
    fastq "m140313_160032_42141_c100604482550000001823113706171466_s1_p0/27003/0_13078/424_12411"
    unitig "utg24"
  ]
  node [
    id 1347
    label "10272"
    fastq "m140311_131333_42142_c100622202550000001823114507181454_s1_p0/32261/0_8506/0_8257"
    unitig "utg67"
  ]
  node [
    id 1348
    label "884"
    fastq "m140313_160032_42141_c100604482550000001823113706171466_s1_p0/25046/0_8572/0_8247"
    unitig "utg67"
  ]
  node [
    id 1349
    label "18230"
    fastq "m140315_221622_42141_c100618292550000001823115007181470_s1_p0/38201/0_6732/0_6535"
    unitig "utg40"
  ]
  node [
    id 1350
    label "10278"
    fastq "m140311_131333_42142_c100622202550000001823114507181454_s1_p0/36497/0_6912/0_6401"
    unitig "utg24"
  ]
  node [
    id 1351
    label "9052"
    fastq "m140321_015151_42142_c100618572550000001823115007181400_s1_p0/146934/0_11642/12_10663"
    unitig "utg70"
  ]
  node [
    id 1352
    label "11875"
    fastq "m140316_052143_42141_c100618292550000001823115007181473_s1_p0/102949/0_7405/0_6819"
    unitig "utg0"
  ]
  node [
    id 1353
    label "7500"
    fastq "m140313_160032_42141_c100604482550000001823113706171466_s1_p0/76569/0_10317/0_10042"
    unitig "utg70"
  ]
  node [
    id 1354
    label "13106"
    fastq "m140321_195713_42142_c100618572550000001823115007181407_s1_p0/94929/1797_6215/839_1527"
    unitig "utg41"
  ]
  node [
    id 1355
    label "11879"
    fastq "m140316_052143_42141_c100618292550000001823115007181473_s1_p0/109845/1586_11922/1522_9163"
    unitig "utg0"
  ]
  node [
    id 1356
    label "18306"
    fastq "m140316_003701_42141_c100618292550000001823115007181471_s1_p0/143975/983_13575/8_12221"
    unitig "utg67"
  ]
  node [
    id 1357
    label "777"
    fastq "m140313_090822_42141_c100604482550000001823113706171464_s1_p0/120908/0_15079/26_14806"
    unitig "utg70"
  ]
  node [
    id 1358
    label "771"
    fastq "m140313_090822_42141_c100604482550000001823113706171464_s1_p0/114680/0_17087/2284_16469"
    unitig "utg69"
  ]
  node [
    id 1359
    label "770"
    fastq "m140313_090822_42141_c100604482550000001823113706171464_s1_p0/126542/0_14301/0_14129"
    unitig "utg67"
  ]
  node [
    id 1360
    label "772"
    fastq "m140313_090822_42141_c100604482550000001823113706171464_s1_p0/151918/0_7839/16_7080"
    unitig "utg0"
  ]
  node [
    id 1361
    label "779"
    fastq "m140313_090822_42141_c100604482550000001823113706171464_s1_p0/25793/0_8109/0_8115"
    unitig "utg0"
  ]
  node [
    id 1362
    label "18658"
    fastq "m140316_100554_42141_c100618292550000001823115007181475_s1_p0/13782/819_14696/2987_13598"
    unitig "utg24"
  ]
  node [
    id 1363
    label "17933"
    fastq "m140315_125940_42141_c100618232550000001823115007181435_s1_p0/154315/3846_12926/0_8360"
    unitig "utg24"
  ]
  node [
    id 1364
    label "74"
    fastq "m140309_223738_42141_c100633532550000001823121009121466_s1_p0/100005/2105_12812/7_9984"
    unitig "utg0"
  ]
  node [
    id 1365
    label "15779"
    fastq "m140321_042601_42142_c100618572550000001823115007181401_s1_p0/125222/0_10831/15_10499"
    unitig "utg0"
  ]
  node [
    id 1366
    label "6869"
    fastq "m140310_020230_42141_c100633532550000001823121009121467_s1_p0/36878/0_11700/0_11169"
    unitig "utg67"
  ]
  node [
    id 1367
    label "7106"
    fastq "m140311_131333_42142_c100622202550000001823114507181454_s1_p0/65868/0_9172/12_8870"
    unitig "utg24"
  ]
  node [
    id 1368
    label "3059"
    fastq "m140321_120917_42142_c100618572550000001823115007181404_s1_p0/65638/0_10681/0_10127"
    unitig "utg0"
  ]
  node [
    id 1369
    label "14373"
    fastq "m140315_055221_42141_c100618232550000001823115007181432_s1_p0/151670/0_11674/128_11501"
    unitig "utg69"
  ]
  node [
    id 1370
    label "6866"
    fastq "m140310_020230_42141_c100633532550000001823121009121467_s1_p0/42562/0_7485/1304_7252"
    unitig "utg5"
  ]
  node [
    id 1371
    label "15773"
    fastq "m140321_042601_42142_c100618572550000001823115007181401_s1_p0/120441/0_10799/0_10344"
    unitig "utg5"
  ]
  node [
    id 1372
    label "5364"
    fastq "m140316_052143_42141_c100618292550000001823115007181473_s1_p0/127161/1901_10672/1316_8342"
    unitig "utg67"
  ]
  node [
    id 1373
    label "1044"
    fastq "m140315_010920_42141_c100618232550000001823115007181430_s1_p0/53135/3772_12591/567_8581"
    unitig "utg0"
  ]
  node [
    id 1374
    label "1684"
    fastq "m140315_174828_42141_c100618232550000001823115007181437_s1_p0/108826/0_11569/0_10346"
    unitig "utg69"
  ]
  node [
    id 1375
    label "1688"
    fastq "m140315_174828_42141_c100618232550000001823115007181437_s1_p0/117263/0_12782/0_12342"
    unitig "utg67"
  ]
  node [
    id 1376
    label "18787"
    fastq "m140316_123054_42141_c100618292550000001823115007181476_s1_p0/88173/0_5874/12_5483"
    unitig "utg87"
  ]
  node [
    id 1377
    label "18785"
    fastq "m140316_123054_42141_c100618292550000001823115007181476_s1_p0/39027/0_15336/148_15028"
    unitig "utg69"
  ]
  node [
    id 1378
    label "4306"
    fastq "m140315_010920_42141_c100618232550000001823115007181430_s1_p0/108011/0_8116/165_7138"
    unitig "utg67"
  ]
  node [
    id 1379
    label "4305"
    fastq "m140313_192416_42141_c100604482550000001823113706171467_s1_p0/95202/0_11385/10_11167"
    unitig "utg67"
  ]
  node [
    id 1380
    label "1267"
    fastq "m140315_081523_42141_c100618232550000001823115007181433_s1_p0/108420/0_7372/7_7134"
    unitig "utg67"
  ]
  node [
    id 1381
    label "1266"
    fastq "m140315_081523_42141_c100618232550000001823115007181433_s1_p0/106309/6286_18222/2_11693"
    unitig "utg87"
  ]
  node [
    id 1382
    label "7359"
    fastq "m140313_054807_42141_c100604482550000001823113706171463_s1_p0/65391/0_13413/780_12833"
    unitig "utg67"
  ]
  node [
    id 1383
    label "8788"
    fastq "m140316_100554_42141_c100618292550000001823115007181475_s1_p0/20890/4556_16159/28_9602"
    unitig "utg87"
  ]
  node [
    id 1384
    label "3286"
    fastq "m140321_195713_42142_c100618572550000001823115007181407_s1_p0/98756/0_6174/0_5929"
    unitig "utg87"
  ]
  node [
    id 1385
    label "18019"
    fastq "m140315_152532_42141_c100618232550000001823115007181436_s1_p0/142087/0_11737/0_11203"
    unitig "utg24"
  ]
  node [
    id 1386
    label "14774"
    fastq "m140315_152532_42141_c100618232550000001823115007181436_s1_p0/34078/0_4611/0_4455"
    unitig "utg87"
  ]
  node [
    id 1387
    label "7618"
    fastq "m140315_010920_42141_c100618232550000001823115007181430_s1_p0/142285/1318_12477/576_10875"
    unitig "utg5"
  ]
  node [
    id 1388
    label "9627"
    fastq "m140321_144411_42142_c100618572550000001823115007181405_s1_p0/144874/0_11950/0_11460"
    unitig "utg0"
  ]
  node [
    id 1389
    label "3120"
    fastq "m140321_144411_42142_c100618572550000001823115007181405_s1_p0/36088/5632_14086/201_8328"
    unitig "utg5"
  ]
  node [
    id 1390
    label "17846"
    fastq "m140315_103700_42141_c100618232550000001823115007181434_s1_p0/37886/0_10660/224_10317"
    unitig "utg67"
  ]
  node [
    id 1391
    label "18086"
    fastq "m140315_174828_42141_c100618232550000001823115007181437_s1_p0/12418/3640_14698/13_10515"
    unitig "utg67"
  ]
  node [
    id 1392
    label "8659"
    fastq "m140316_052143_42141_c100618292550000001823115007181473_s1_p0/96258/0_14988/0_14639"
    unitig "utg0"
  ]
  node [
    id 1393
    label "15999"
    fastq "m140321_065934_42142_c100618572550000001823115007181402_s1_p0/58336/0_10437/11_8588"
    unitig "utg69"
  ]
  node [
    id 1394
    label "1464"
    fastq "m140315_103700_42141_c100618232550000001823115007181434_s1_p0/9116/3367_14824/11_10605"
    unitig "utg67"
  ]
  node [
    id 1395
    label "8655"
    fastq "m140316_052143_42141_c100618292550000001823115007181473_s1_p0/96665/331_14604/0_13033"
    unitig "utg67"
  ]
  node [
    id 1396
    label "8654"
    fastq "m140316_052143_42141_c100618292550000001823115007181473_s1_p0/98667/767_15572/93_13312"
    unitig "utg67"
  ]
  node [
    id 1397
    label "8430"
    fastq "m140316_003701_42141_c100618292550000001823115007181471_s1_p0/116682/0_13585/196_12686"
    unitig "utg67"
  ]
  node [
    id 1398
    label "1319"
    fastq "m140315_081523_42141_c100618232550000001823115007181433_s1_p0/55682/12806_21708/0_7764"
    unitig "utg17"
  ]
  node [
    id 1399
    label "12436"
    fastq "m140321_015151_42142_c100618572550000001823115007181400_s1_p0/78076/0_8624/0_8147"
    unitig "utg69"
  ]
  node [
    id 1400
    label "12435"
    fastq "m140321_015151_42142_c100618572550000001823115007181400_s1_p0/76544/783_11666/0_10019"
    unitig "utg0"
  ]
  node [
    id 1401
    label "15426"
    fastq "m140316_100554_42141_c100618292550000001823115007181475_s1_p0/95609/255_7275/264_6513"
    unitig "utg32"
  ]
  node [
    id 1402
    label "15353"
    fastq "m140316_100554_42141_c100618292550000001823115007181475_s1_p0/120533/5893_17737/87_6084"
    unitig "utg79"
  ]
  node [
    id 1403
    label "15423"
    fastq "m140316_100554_42141_c100618292550000001823115007181475_s1_p0/87781/0_6700/0_6487"
    unitig "utg70"
  ]
  node [
    id 1404
    label "15350"
    fastq "m140316_100554_42141_c100618292550000001823115007181475_s1_p0/112740/0_9018/0_8746"
    unitig "utg0"
  ]
  node [
    id 1405
    label "4237"
    fastq "m140313_192416_42141_c100604482550000001823113706171467_s1_p0/117531/1242_13822/2_12199"
    unitig "utg69"
  ]
  node [
    id 1406
    label "13923"
    fastq "m140313_090822_42141_c100604482550000001823113706171464_s1_p0/112677/1109_8762/0_7469"
    unitig "utg67"
  ]
  node [
    id 1407
    label "13921"
    fastq "m140313_054807_42141_c100604482550000001823113706171463_s1_p0/69932/0_12718/10_11192"
    unitig "utg67"
  ]
  node [
    id 1408
    label "15194"
    fastq "m140316_052143_42141_c100618292550000001823115007181473_s1_p0/112076/0_9740/101_9361"
    unitig "utg69"
  ]
  node [
    id 1409
    label "15191"
    fastq "m140316_025917_42141_c100618292550000001823115007181472_s1_p0/91758/0_10310/0_9836"
    unitig "utg70"
  ]
  node [
    id 1410
    label "15193"
    fastq "m140316_052143_42141_c100618292550000001823115007181473_s1_p0/117258/0_6802/142_6291"
    unitig "utg69"
  ]
  node [
    id 1411
    label "18088"
    fastq "m140315_174828_42141_c100618232550000001823115007181437_s1_p0/113967/0_15347/8_14610"
    unitig "utg5"
  ]
  node [
    id 1412
    label "12772"
    fastq "m140321_093325_42142_c100618572550000001823115007181403_s1_p0/155150/2425_9745/6_6940"
    unitig "utg0"
  ]
  node [
    id 1413
    label "3940"
    fastq "m140311_153755_42142_c100622202550000001823114507181455_s1_p0/30865/0_12443/0_11540"
    unitig "utg70"
  ]
  node [
    id 1414
    label "317"
    fastq "m140310_020230_42141_c100633532550000001823121009121467_s1_p0/73080/13737_23088/0_9291"
    unitig "utg67"
  ]
  node [
    id 1415
    label "4217"
    fastq "m140313_160032_42141_c100604482550000001823113706171466_s1_p0/74055/0_10776/14_10163"
    unitig "utg67"
  ]
  node [
    id 1416
    label "19471"
    fastq "m140321_120917_42142_c100618572550000001823115007181404_s1_p0/30089/6845_17526/403_10439"
    unitig "utg87"
  ]
  node [
    id 1417
    label "16565"
    fastq "m140309_223738_42141_c100633532550000001823121009121466_s1_p0/28877/12017_22755/345_10429"
    unitig "utg9"
  ]
  node [
    id 1418
    label "11202"
    fastq "m140315_103700_42141_c100618232550000001823115007181434_s1_p0/106916/6272_18208/7121_11375"
    unitig "utg87"
  ]
  node [
    id 1419
    label "9911"
    fastq "m140309_223738_42141_c100633532550000001823121009121466_s1_p0/12961/855_18380/631_16685"
    unitig "utg67"
  ]
  node [
    id 1420
    label "12502"
    fastq "m140321_042601_42142_c100618572550000001823115007181401_s1_p0/135639/788_8746/1305_7551"
    unitig "utg32"
  ]
  node [
    id 1421
    label "19074"
    fastq "m140321_042601_42142_c100618572550000001823115007181401_s1_p0/120234/2305_14084/1812_11816"
    unitig "utg69"
  ]
  node [
    id 1422
    label "19075"
    fastq "m140321_042601_42142_c100618572550000001823115007181401_s1_p0/116658/0_12228/0_10636"
    unitig "utg24"
  ]
  node [
    id 1423
    label "12509"
    fastq "m140321_042601_42142_c100618572550000001823115007181401_s1_p0/157676/0_9602/10_9380"
    unitig "utg0"
  ]
  node [
    id 1424
    label "4120"
    fastq "m140313_123524_42141_c100604482550000001823113706171465_s1_p0/101757/0_12434/18_12106"
    unitig "utg67"
  ]
  node [
    id 1425
    label "7436"
    fastq "m140313_123524_42141_c100604482550000001823113706171465_s1_p0/20169/0_11928/0_11577"
    unitig "utg0"
  ]
  node [
    id 1426
    label "7438"
    fastq "m140313_123524_42141_c100604482550000001823113706171465_s1_p0/38757/472_10762/36_9486"
    unitig "utg14"
  ]
  node [
    id 1427
    label "16552"
    fastq "m140309_223738_42141_c100633532550000001823121009121466_s1_p0/18924/9924_19338/292_8676"
    unitig "utg87"
  ]
  node [
    id 1428
    label "6675"
    fastq "m140309_223738_42141_c100633532550000001823121009121466_s1_p0/137640/4986_14154/0_8822"
    unitig "utg14"
  ]
  node [
    id 1429
    label "12647"
    fastq "m140321_065934_42142_c100618572550000001823115007181402_s1_p0/152114/0_5073/2_4838"
    unitig "utg9"
  ]
  node [
    id 1430
    label "12643"
    fastq "m140321_065934_42142_c100618572550000001823115007181402_s1_p0/141597/0_4310/151_3900"
    unitig "utg13"
  ]
  node [
    id 1431
    label "6932"
    fastq "m140311_030154_42142_c100622202550000001823114507181451_s1_p0/106144/0_11126/7_10749"
    unitig "utg69"
  ]
  node [
    id 1432
    label "4054"
    fastq "m140313_054807_42141_c100604482550000001823113706171463_s1_p0/21767/0_13812/25_13498"
    unitig "utg0"
  ]
  node [
    id 1433
    label "4052"
    fastq "m140313_054807_42141_c100604482550000001823113706171463_s1_p0/32633/0_7578/28_7238"
    unitig "utg17"
  ]
  node [
    id 1434
    label "4051"
    fastq "m140313_054807_42141_c100604482550000001823113706171463_s1_p0/29072/0_9901/13_8836"
    unitig "utg0"
  ]
  node [
    id 1435
    label "16158"
    fastq "m140321_120917_42142_c100618572550000001823115007181404_s1_p0/38612/0_10307/14_9549"
    unitig "utg87"
  ]
  node [
    id 1436
    label "19670"
    fastq "m140321_195713_42142_c100618572550000001823115007181407_s1_p0/142852/0_8767/92_8168"
    unitig "utg83"
  ]
  node [
    id 1437
    label "5674"
    fastq "m140316_123054_42141_c100618292550000001823115007181476_s1_p0/73777/4074_13842/71_9340"
    unitig "utg65"
  ]
  node [
    id 1438
    label "19673"
    fastq "m140321_195713_42142_c100618572550000001823115007181407_s1_p0/131041/0_15012/4639_14580"
    unitig "utg0"
  ]
  node [
    id 1439
    label "3611"
    fastq "m140310_020230_42141_c100633532550000001823121009121467_s1_p0/72404/0_10655/17_9893"
    unitig "utg14"
  ]
  node [
    id 1440
    label "17209"
    fastq "m140313_090822_42141_c100604482550000001823113706171464_s1_p0/21374/0_11342/0_10642"
    unitig "utg0"
  ]
  node [
    id 1441
    label "3615"
    fastq "m140310_020230_42141_c100633532550000001823121009121467_s1_p0/64014/5485_24427/2610_17390"
    unitig "utg14"
  ]
  node [
    id 1442
    label "19500"
    fastq "m140321_120917_42142_c100618572550000001823115007181404_s1_p0/73618/0_8488/39_7971"
    unitig "utg67"
  ]
  node [
    id 1443
    label "16888"
    fastq "m140311_131333_42142_c100622202550000001823114507181454_s1_p0/31590/0_10840/1337_8938"
    unitig "utg17"
  ]
  node [
    id 1444
    label "2290"
    fastq "m140316_100554_42141_c100618292550000001823115007181475_s1_p0/69385/0_9501/0_8996"
    unitig "utg0"
  ]
  node [
    id 1445
    label "2296"
    fastq "m140316_100554_42141_c100618292550000001823115007181475_s1_p0/86981/0_10370/9_10036"
    unitig "utg0"
  ]
  node [
    id 1446
    label "19695"
    fastq "m140321_195713_42142_c100618572550000001823115007181407_s1_p0/33098/0_12724/1965_11733"
    unitig "utg0"
  ]
  node [
    id 1447
    label "10273"
    fastq "m140311_131333_42142_c100622202550000001823114507181454_s1_p0/25831/374_16174/0_14847"
    unitig "utg69"
  ]
  node [
    id 1448
    label "2566"
    fastq "m140321_015151_42142_c100618572550000001823115007181400_s1_p0/36619/0_9087/0_7989"
    unitig "utg28"
  ]
  node [
    id 1449
    label "17336"
    fastq "m140313_192416_42141_c100604482550000001823113706171467_s1_p0/128823/0_11460/1429_10931"
    unitig "utg67"
  ]
  node [
    id 1450
    label "17334"
    fastq "m140313_192416_42141_c100604482550000001823113706171467_s1_p0/137958/0_5249/1663_4820"
    unitig "utg83"
  ]
  node [
    id 1451
    label "7291"
    fastq "m140311_153755_42142_c100622202550000001823114507181455_s1_p0/76213/1439_9926/144_7957"
    unitig "utg67"
  ]
  node [
    id 1452
    label "7293"
    fastq "m140311_153755_42142_c100622202550000001823114507181455_s1_p0/77387/8001_20673/1246_9476"
    unitig "utg14"
  ]
  node [
    id 1453
    label "7299"
    fastq "m140311_153755_42142_c100622202550000001823114507181455_s1_p0/75405/634_13204/0_11677"
    unitig "utg0"
  ]
  node [
    id 1454
    label "10645"
    fastq "m140313_090822_42141_c100604482550000001823113706171464_s1_p0/84070/0_10457/585_9625"
    unitig "utg67"
  ]
  node [
    id 1455
    label "5026"
    fastq "m140315_174828_42141_c100618232550000001823115007181437_s1_p0/155555/788_11636/0_10254"
    unitig "utg67"
  ]
  node [
    id 1456
    label "13350"
    fastq "m140310_020230_42141_c100633532550000001823121009121467_s1_p0/109967/0_21390/1042_19838"
    unitig "utg69"
  ]
  node [
    id 1457
    label "16428"
    fastq "m140309_015740_42141_c100633532550000001823121009121460_s1_p0/32620/0_10643/16_10179"
    unitig "utg67"
  ]
  node [
    id 1458
    label "1869"
    fastq "m140316_003701_42141_c100618292550000001823115007181471_s1_p0/108947/0_10644/712_10413"
    unitig "utg70"
  ]
  node [
    id 1459
    label "3725"
    fastq "m140311_131333_42142_c100622202550000001823114507181454_s1_p0/128254/0_13184/11_11068"
    unitig "utg0"
  ]
  node [
    id 1460
    label "16420"
    fastq "m140321_195713_42142_c100618572550000001823115007181407_s1_p0/94347/0_9495/33_8888"
    unitig "utg3"
  ]
  node [
    id 1461
    label "3723"
    fastq "m140311_131333_42142_c100622202550000001823114507181454_s1_p0/133319/11665_18408/19_5699"
    unitig "utg5"
  ]
  node [
    id 1462
    label "966"
    fastq "m140313_192416_42141_c100604482550000001823113706171467_s1_p0/54713/0_15570/8_15289"
    unitig "utg67"
  ]
  node [
    id 1463
    label "2109"
    fastq "m140316_052143_42141_c100618292550000001823115007181473_s1_p0/58214/0_16069/265_13491"
    unitig "utg69"
  ]
  node [
    id 1464
    label "6058"
    fastq "m140321_042601_42142_c100618572550000001823115007181401_s1_p0/79063/0_11900/15_10705"
    unitig "utg67"
  ]
  node [
    id 1465
    label "6057"
    fastq "m140321_042601_42142_c100618572550000001823115007181401_s1_p0/87580/0_7272/10_6918"
    unitig "utg5"
  ]
  node [
    id 1466
    label "6053"
    fastq "m140321_042601_42142_c100618572550000001823115007181401_s1_p0/96886/0_6461/2064_3179"
    unitig "utg14"
  ]
  node [
    id 1467
    label "10579"
    fastq "m140313_054807_42141_c100604482550000001823113706171463_s1_p0/33225/0_8420/262_8374"
    unitig "utg70"
  ]
  node [
    id 1468
    label "5114"
    fastq "m140315_221622_42141_c100618292550000001823115007181470_s1_p0/37463/3322_8695/0_4479"
    unitig "utg0"
  ]
  node [
    id 1469
    label "5111"
    fastq "m140315_221622_42141_c100618292550000001823115007181470_s1_p0/151067/6066_16458/10_9482"
    unitig "utg70"
  ]
  node [
    id 1470
    label "5110"
    fastq "m140315_221622_42141_c100618292550000001823115007181470_s1_p0/159465/8738_17027/0_8195"
    unitig "utg24"
  ]
  node [
    id 1471
    label "14019"
    fastq "m140313_160032_42141_c100604482550000001823113706171466_s1_p0/123783/9807_19301/0_9154"
    unitig "utg0"
  ]
  node [
    id 1472
    label "2635"
    fastq "m140321_042601_42142_c100618572550000001823115007181401_s1_p0/10570/0_12677/213_12182"
    unitig "utg67"
  ]
  node [
    id 1473
    label "2634"
    fastq "m140321_042601_42142_c100618572550000001823115007181401_s1_p0/103754/6999_17469/3100_9770"
    unitig "utg87"
  ]
  node [
    id 1474
    label "14015"
    fastq "m140313_160032_42141_c100604482550000001823113706171466_s1_p0/112947/0_12049/163_11670"
    unitig "utg9"
  ]
  node [
    id 1475
    label "14090"
    fastq "m140313_192416_42141_c100604482550000001823113706171467_s1_p0/121743/0_13751/19_12993"
    unitig "utg0"
  ]
  node [
    id 1476
    label "2631"
    fastq "m140321_015151_42142_c100618572550000001823115007181400_s1_p0/96201/0_9305/34_8616"
    unitig "utg0"
  ]
  node [
    id 1477
    label "9227"
    fastq "m140321_042601_42142_c100618572550000001823115007181401_s1_p0/26016/0_12230/0_11720"
    unitig "utg67"
  ]
  node [
    id 1478
    label "9226"
    fastq "m140321_042601_42142_c100618572550000001823115007181401_s1_p0/27076/0_13358/1242_12575"
    unitig "utg67"
  ]
  node [
    id 1479
    label "9592"
    fastq "m140321_120917_42142_c100618572550000001823115007181404_s1_p0/84428/0_10053/129_10378"
    unitig "utg5"
  ]
  node [
    id 1480
    label "3438"
    fastq "m140309_223738_42141_c100633532550000001823121009121466_s1_p0/40515/14037_24816/375_9953"
    unitig "utg0"
  ]
  node [
    id 1481
    label "17592"
    fastq "m140315_055221_42141_c100618232550000001823115007181432_s1_p0/131629/7652_16975/1396_9383"
    unitig "utg0"
  ]
  node [
    id 1482
    label "17590"
    fastq "m140315_055221_42141_c100618232550000001823115007181432_s1_p0/124286/0_10870/0_10206"
    unitig "utg0"
  ]
  node [
    id 1483
    label "3432"
    fastq "m140309_223738_42141_c100633532550000001823121009121466_s1_p0/33535/25436_35559/0_9648"
    unitig "utg87"
  ]
  node [
    id 1484
    label "3433"
    fastq "m140309_223738_42141_c100633532550000001823121009121466_s1_p0/37125/0_10187/25_10026"
    unitig "utg69"
  ]
  node [
    id 1485
    label "872"
    fastq "m140313_160032_42141_c100604482550000001823113706171466_s1_p0/138705/0_11233/0_10759"
    unitig "utg0"
  ]
  node [
    id 1486
    label "3435"
    fastq "m140309_223738_42141_c100633532550000001823121009121466_s1_p0/32901/0_18347/0_17348"
    unitig "utg0"
  ]
  node [
    id 1487
    label "870"
    fastq "m140313_160032_42141_c100604482550000001823113706171466_s1_p0/129138/0_9673/8_9159"
    unitig "utg67"
  ]
  node [
    id 1488
    label "10488"
    fastq "m140311_153755_42142_c100622202550000001823114507181455_s1_p0/40758/7644_18980/1796_10677"
    unitig "utg67"
  ]
  node [
    id 1489
    label "2745"
    fastq "m140321_042601_42142_c100618572550000001823115007181401_s1_p0/59352/0_11671/0_10565"
    unitig "utg0"
  ]
  node [
    id 1490
    label "2747"
    fastq "m140321_042601_42142_c100618572550000001823115007181401_s1_p0/61597/581_16532/3153_15305"
    unitig "utg67"
  ]
  node [
    id 1491
    label "9"
    fastq "m140309_015740_42141_c100633532550000001823121009121460_s1_p0/46542/1527_12763/183_10708"
    unitig "utg0"
  ]
  node [
    id 1492
    label "12353"
    fastq "m140321_015151_42142_c100618572550000001823115007181400_s1_p0/150656/0_10192/12_9982"
    unitig "utg0"
  ]
  node [
    id 1493
    label "4846"
    fastq "m140315_125940_42141_c100618232550000001823115007181435_s1_p0/45127/0_4210/18_4018"
    unitig "utg24"
  ]
  node [
    id 1494
    label "10260"
    fastq "m140311_131333_42142_c100622202550000001823114507181454_s1_p0/148076/0_12799/16_12186"
    unitig "utg70"
  ]
  node [
    id 1495
    label "17569"
    fastq "m140315_033050_42141_c100618232550000001823115007181431_s1_p0/84190/1906_15067/0_12415"
    unitig "utg24"
  ]
  node [
    id 1496
    label "10265"
    fastq "m140311_131333_42142_c100622202550000001823114507181454_s1_p0/23732/785_8718/15_7946"
    unitig "utg0"
  ]
  node [
    id 1497
    label "10267"
    fastq "m140311_131333_42142_c100622202550000001823114507181454_s1_p0/19216/0_12168/9_11609"
    unitig "utg67"
  ]
  node [
    id 1498
    label "898"
    fastq "m140313_160032_42141_c100604482550000001823113706171466_s1_p0/5253/0_9499/14_9234"
    unitig "utg67"
  ]
  node [
    id 1499
    label "14905"
    fastq "m140315_174828_42141_c100618232550000001823115007181437_s1_p0/47110/0_13851/8_13150"
    unitig "utg67"
  ]
  node [
    id 1500
    label "13065"
    fastq "m140321_195713_42142_c100618572550000001823115007181407_s1_p0/142033/0_11076/2173_10810"
    unitig "utg0"
  ]
  node [
    id 1501
    label "5202"
    fastq "m140316_003701_42141_c100618292550000001823115007181471_s1_p0/3204/0_8646/73_8248"
    unitig "utg28"
  ]
  node [
    id 1502
    label "9041"
    fastq "m140321_015151_42142_c100618572550000001823115007181400_s1_p0/13586/0_10321/2_10352"
    unitig "utg67"
  ]
  node [
    id 1503
    label "9047"
    fastq "m140321_015151_42142_c100618572550000001823115007181400_s1_p0/146021/3323_14002/1056_9660"
    unitig "utg67"
  ]
  node [
    id 1504
    label "14165"
    fastq "m140315_010920_42141_c100618232550000001823115007181430_s1_p0/139702/0_6990/11_6757"
    unitig "utg41"
  ]
  node [
    id 1505
    label "9044"
    fastq "m140321_015151_42142_c100618572550000001823115007181400_s1_p0/141571/0_9459/9_8882"
    unitig "utg69"
  ]
  node [
    id 1506
    label "3549"
    fastq "m140310_020230_42141_c100633532550000001823121009121467_s1_p0/154986/0_10412/0_9686"
    unitig "utg0"
  ]
  node [
    id 1507
    label "8911"
    fastq "m140316_123054_42141_c100618292550000001823115007181476_s1_p0/99704/6532_16798/0_9635"
    unitig "utg65"
  ]
  node [
    id 1508
    label "13171"
    fastq "m140309_154110_42141_c100633532550000001823121009121464_s1_p0/74467/519_16142/4061_8254"
    unitig "utg11"
  ]
  node [
    id 1509
    label "13172"
    fastq "m140309_154110_42141_c100633532550000001823121009121464_s1_p0/74467/519_16142/10952_12864"
    unitig "utg13"
  ]
  node [
    id 1510
    label "13175"
    fastq "m140309_190708_42141_c100633532550000001823121009121465_s1_p0/114778/0_12392/0_11616"
    unitig "utg17"
  ]
  node [
    id 1511
    label "18535"
    fastq "m140316_074350_42141_c100618292550000001823115007181474_s1_p0/105822/5811_16970/17_10758"
    unitig "utg0"
  ]
  node [
    id 1512
    label "18537"
    fastq "m140316_052143_42141_c100618292550000001823115007181473_s1_p0/99119/0_11428/105_10936"
    unitig "utg67"
  ]
  node [
    id 1513
    label "18310"
    fastq "m140316_003701_42141_c100618292550000001823115007181471_s1_p0/153620/0_12714/27_11485"
    unitig "utg0"
  ]
  node [
    id 1514
    label "11190"
    fastq "m140315_081523_42141_c100618232550000001823115007181433_s1_p0/85003/0_12417/1_11448"
    unitig "utg69"
  ]
  node [
    id 1515
    label "769"
    fastq "m140313_090822_42141_c100604482550000001823113706171464_s1_p0/119347/0_12775/361_12380"
    unitig "utg0"
  ]
  node [
    id 1516
    label "14342"
    fastq "m140315_055221_42141_c100618232550000001823115007181432_s1_p0/102120/0_12662/0_12162"
    unitig "utg70"
  ]
  node [
    id 1517
    label "2963"
    fastq "m140321_093325_42142_c100618572550000001823115007181403_s1_p0/35611/1609_11223/2996_8877"
    unitig "utg67"
  ]
  node [
    id 1518
    label "762"
    fastq "m140313_054807_42141_c100604482550000001823113706171463_s1_p0/81855/0_13412/0_12948"
    unitig "utg17"
  ]
  node [
    id 1519
    label "1781"
    fastq "m140315_221622_42141_c100618292550000001823115007181470_s1_p0/119375/0_8613/14_8339"
    unitig "utg0"
  ]
  node [
    id 1520
    label "1783"
    fastq "m140315_221622_42141_c100618292550000001823115007181470_s1_p0/121174/0_8150/0_8002"
    unitig "utg67"
  ]
  node [
    id 1521
    label "1963"
    fastq "m140316_025917_42141_c100618292550000001823115007181472_s1_p0/117814/4398_16436/1265_10957"
    unitig "utg87"
  ]
  node [
    id 1522
    label "6871"
    fastq "m140310_020230_42141_c100633532550000001823121009121467_s1_p0/40091/4189_17222/5072_12505"
    unitig "utg14"
  ]
  node [
    id 1523
    label "17392"
    fastq "m140313_192416_42141_c100604482550000001823113706171467_s1_p0/93180/0_9533/178_9302"
    unitig "utg67"
  ]
  node [
    id 1524
    label "5370"
    fastq "m140316_052143_42141_c100618292550000001823115007181473_s1_p0/149940/0_7845/3316_7506"
    unitig "utg14"
  ]
  node [
    id 1525
    label "18223"
    fastq "m140315_221622_42141_c100618292550000001823115007181470_s1_p0/159195/0_11058/2697_10684"
    unitig "utg67"
  ]
  node [
    id 1526
    label "7522"
    fastq "m140313_192416_42141_c100604482550000001823113706171467_s1_p0/124691/0_12715/149_12525"
    unitig "utg67"
  ]
  node [
    id 1527
    label "8220"
    fastq "m140315_152532_42141_c100618232550000001823115007181436_s1_p0/66771/0_10495/709_9675"
    unitig "utg70"
  ]
  node [
    id 1528
    label "1097"
    fastq "m140315_033050_42141_c100618232550000001823115007181431_s1_p0/123994/0_13252/0_12280"
    unitig "utg67"
  ]
  node [
    id 1529
    label "675"
    fastq "m140311_153755_42142_c100622202550000001823114507181455_s1_p0/59586/1591_11467/467_9325"
    unitig "utg67"
  ]
  node [
    id 1530
    label "670"
    fastq "m140311_153755_42142_c100622202550000001823114507181455_s1_p0/53283/5646_17035/0_10521"
    unitig "utg67"
  ]
  node [
    id 1531
    label "15508"
    fastq "m140316_123054_42141_c100618292550000001823115007181476_s1_p0/70339/0_13931/0_13371"
    unitig "utg69"
  ]
  node [
    id 1532
    label "15509"
    fastq "m140316_123054_42141_c100618292550000001823115007181476_s1_p0/82334/3163_11649/49_8125"
    unitig "utg0"
  ]
  node [
    id 1533
    label "18000"
    fastq "m140315_152532_42141_c100618232550000001823115007181436_s1_p0/118648/3317_10355/0_6857"
    unitig "utg0"
  ]
  node [
    id 1534
    label "18001"
    fastq "m140315_152532_42141_c100618232550000001823115007181436_s1_p0/113842/2138_13043/204_10317"
    unitig "utg67"
  ]
  node [
    id 1535
    label "14743"
    fastq "m140315_152532_42141_c100618232550000001823115007181436_s1_p0/101061/0_14876/0_14588"
    unitig "utg0"
  ]
  node [
    id 1536
    label "15691"
    fastq "m140321_015151_42142_c100618572550000001823115007181400_s1_p0/47895/2865_9487/0_6162"
    unitig "utg70"
  ]
  node [
    id 1537
    label "7603"
    fastq "m140315_010920_42141_c100618232550000001823115007181430_s1_p0/123536/3320_18440/1240_13122"
    unitig "utg69"
  ]
  node [
    id 1538
    label "6451"
    fastq "m140321_144411_42142_c100618572550000001823115007181405_s1_p0/82465/0_11803/5386_10671"
    unitig "utg39"
  ]
  node [
    id 1539
    label "9851"
    fastq "m140309_154110_42141_c100633532550000001823121009121464_s1_p0/111732/0_13442/2031_11965"
    unitig "utg0"
  ]
  node [
    id 1540
    label "9853"
    fastq "m140309_121338_42141_c100633532550000001823121009121463_s1_p0/59687/0_19371/0_18252"
    unitig "utg17"
  ]
  node [
    id 1541
    label "9857"
    fastq "m140309_154110_42141_c100633532550000001823121009121464_s1_p0/26875/0_11640/0_11089"
    unitig "utg70"
  ]
  node [
    id 1542
    label "6459"
    fastq "m140321_172159_42142_c100618572550000001823115007181406_s1_p0/150931/0_11374/14_11021"
    unitig "utg28"
  ]
  node [
    id 1543
    label "9859"
    fastq "m140309_154110_42141_c100633532550000001823121009121464_s1_p0/35499/0_11211/11_10995"
    unitig "utg9"
  ]
  node [
    id 1544
    label "5764"
    fastq "m140321_015151_42142_c100618572550000001823115007181400_s1_p0/106981/0_9109/0_8125"
    unitig "utg24"
  ]
  node [
    id 1545
    label "5765"
    fastq "m140316_145405_42141_c100618292550000001823115007181477_s1_p0/77474/0_13526/0_13127"
    unitig "utg0"
  ]
  node [
    id 1546
    label "5812"
    fastq "m140321_015151_42142_c100618572550000001823115007181400_s1_p0/15079/0_11797/0_11408"
    unitig "utg67"
  ]
  node [
    id 1547
    label "4205"
    fastq "m140313_160032_42141_c100604482550000001823113706171466_s1_p0/49589/777_11084/799_9970"
    unitig "utg24"
  ]
  node [
    id 1548
    label "15181"
    fastq "m140316_025917_42141_c100618292550000001823115007181472_s1_p0/85091/5563_17003/0_10932"
    unitig "utg67"
  ]
  node [
    id 1549
    label "7739"
    fastq "m140315_033050_42141_c100618232550000001823115007181431_s1_p0/64294/0_9296/953_8970"
    unitig "utg37"
  ]
  node [
    id 1550
    label "19111"
    fastq "m140321_042601_42142_c100618572550000001823115007181401_s1_p0/155494/0_13414/0_12048"
    unitig "utg87"
  ]
  node [
    id 1551
    label "15678"
    fastq "m140321_015151_42142_c100618572550000001823115007181400_s1_p0/27081/0_7905/0_7617"
    unitig "utg70"
  ]
  node [
    id 1552
    label "19194"
    fastq "m140321_042601_42142_c100618572550000001823115007181401_s1_p0/75590/0_13394/15_11591"
    unitig "utg5"
  ]
  node [
    id 1553
    label "4117"
    fastq "m140313_123524_42141_c100604482550000001823113706171465_s1_p0/113322/284_9731/0_8944"
    unitig "utg67"
  ]
  node [
    id 1554
    label "4114"
    fastq "m140313_123524_42141_c100604482550000001823113706171465_s1_p0/111511/0_7397/77_6949"
    unitig "utg26"
  ]
  node [
    id 1555
    label "11216"
    fastq "m140315_103700_42141_c100618232550000001823115007181434_s1_p0/121032/2601_10134/0_7174"
    unitig "utg87"
  ]
  node [
    id 1556
    label "4113"
    fastq "m140313_090822_42141_c100604482550000001823113706171464_s1_p0/84868/0_8449/541_8301"
    unitig "utg24"
  ]
  node [
    id 1557
    label "13506"
    fastq "m140311_062557_42142_c100622202550000001823114507181452_s1_p0/135834/0_18542/0_17320"
    unitig "utg67"
  ]
  node [
    id 1558
    label "8350"
    fastq "m140315_221622_42141_c100618292550000001823115007181470_s1_p0/123649/7001_17623/0_7960"
    unitig "utg92"
  ]
  node [
    id 1559
    label "8354"
    fastq "m140315_221622_42141_c100618292550000001823115007181470_s1_p0/130815/1017_11252/45_10330"
    unitig "utg0"
  ]
  node [
    id 1560
    label "4118"
    fastq "m140313_090822_42141_c100604482550000001823113706171464_s1_p0/98234/0_15710/248_14732"
    unitig "utg0"
  ]
  node [
    id 1561
    label "8357"
    fastq "m140315_221622_42141_c100618292550000001823115007181470_s1_p0/134019/1967_14733/0_12234"
    unitig "utg0"
  ]
  node [
    id 1562
    label "17239"
    fastq "m140313_123524_42141_c100604482550000001823113706171465_s1_p0/138299/0_12220/0_11589"
    unitig "utg0"
  ]
  node [
    id 1563
    label "14379"
    fastq "m140315_055221_42141_c100618232550000001823115007181432_s1_p0/161575/378_11762/0_10569"
    unitig "utg67"
  ]
  node [
    id 1564
    label "7421"
    fastq "m140313_123524_42141_c100604482550000001823113706171465_s1_p0/136341/0_9532/16_9278"
    unitig "utg14"
  ]
  node [
    id 1565
    label "72"
    fastq "m140309_190708_42141_c100633532550000001823121009121465_s1_p0/98212/0_15723/6356_15397"
    unitig "utg86"
  ]
  node [
    id 1566
    label "16528"
    fastq "m140309_223738_42141_c100633532550000001823121009121466_s1_p0/138730/5476_17071/201_9886"
    unitig "utg14"
  ]
  node [
    id 1567
    label "10323"
    fastq "m140311_131333_42142_c100622202550000001823114507181454_s1_p0/64862/0_10769/296_10469"
    unitig "utg0"
  ]
  node [
    id 1568
    label "6601"
    fastq "m140309_084741_42141_c100633532550000001823121009121462_s1_p0/108669/0_21537/3394_21270"
    unitig "utg87"
  ]
  node [
    id 1569
    label "12632"
    fastq "m140321_065934_42142_c100618572550000001823115007181402_s1_p0/130226/894_13883/3062_12164"
    unitig "utg67"
  ]
  node [
    id 1570
    label "6604"
    fastq "m140309_084741_42141_c100633532550000001823121009121462_s1_p0/40787/0_15803/16_11496"
    unitig "utg14"
  ]
  node [
    id 1571
    label "12634"
    fastq "m140321_065934_42142_c100618572550000001823115007181402_s1_p0/127978/0_15362/14_13823"
    unitig "utg28"
  ]
  node [
    id 1572
    label "7109"
    fastq "m140311_131333_42142_c100622202550000001823114507181454_s1_p0/72021/0_8579/2471_6829"
    unitig "utg65"
  ]
  node [
    id 1573
    label "14370"
    fastq "m140315_055221_42141_c100618232550000001823115007181432_s1_p0/157348/0_9117/0_6387"
    unitig "utg0"
  ]
  node [
    id 1574
    label "4062"
    fastq "m140313_054807_42141_c100604482550000001823113706171463_s1_p0/66493/0_10439/0_9917"
    unitig "utg67"
  ]
  node [
    id 1575
    label "4063"
    fastq "m140313_054807_42141_c100604482550000001823113706171463_s1_p0/84770/0_10379/0_6093"
    unitig "utg67"
  ]
  node [
    id 1576
    label "2471"
    fastq "m140316_145405_42141_c100618292550000001823115007181477_s1_p0/92290/1648_9852/1521_7784"
    unitig "utg24"
  ]
  node [
    id 1577
    label "13774"
    fastq "m140311_153755_42142_c100622202550000001823114507181455_s1_p0/29844/1167_10518/1748_8135"
    unitig "utg0"
  ]
  node [
    id 1578
    label "17237"
    fastq "m140313_123524_42141_c100604482550000001823113706171465_s1_p0/20659/0_5556/0_5231"
    unitig "utg26"
  ]
  node [
    id 1579
    label "4069"
    fastq "m140313_054807_42141_c100604482550000001823113706171463_s1_p0/68685/0_16388/702_14543"
    unitig "utg0"
  ]
  node [
    id 1580
    label "5785"
    fastq "m140321_015151_42142_c100618572550000001823115007181400_s1_p0/124969/0_9003/13_8671"
    unitig "utg0"
  ]
  node [
    id 1581
    label "5786"
    fastq "m140321_015151_42142_c100618572550000001823115007181400_s1_p0/126255/0_13229/0_13041"
    unitig "utg0"
  ]
  node [
    id 1582
    label "5783"
    fastq "m140321_015151_42142_c100618572550000001823115007181400_s1_p0/125764/0_9404/9_9078"
    unitig "utg67"
  ]
  node [
    id 1583
    label "19136"
    fastq "m140321_042601_42142_c100618572550000001823115007181401_s1_p0/33898/0_8190/12_7982"
    unitig "utg67"
  ]
  node [
    id 1584
    label "16636"
    fastq "m140310_020230_42141_c100633532550000001823121009121467_s1_p0/103231/0_12002/14_10891"
    unitig "utg67"
  ]
  node [
    id 1585
    label "12182"
    fastq "m140316_123054_42141_c100618292550000001823115007181476_s1_p0/41234/0_8792/567_8701"
    unitig "utg26"
  ]
  node [
    id 1586
    label "6118"
    fastq "m140321_065934_42142_c100618572550000001823115007181402_s1_p0/157177/0_9414/12_8933"
    unitig "utg85"
  ]
  node [
    id 1587
    label "6115"
    fastq "m140321_065934_42142_c100618572550000001823115007181402_s1_p0/149728/0_11392/9_10628"
    unitig "utg67"
  ]
  node [
    id 1588
    label "17321"
    fastq "m140313_160032_42141_c100604482550000001823113706171466_s1_p0/9293/0_11592/20_11278"
    unitig "utg67"
  ]
  node [
    id 1589
    label "17322"
    fastq "m140313_160032_42141_c100604482550000001823113706171466_s1_p0/99025/0_9564/15_8967"
    unitig "utg5"
  ]
  node [
    id 1590
    label "17100"
    fastq "m140311_153755_42142_c100622202550000001823114507181455_s1_p0/61269/0_12183/13_12059"
    unitig "utg24"
  ]
  node [
    id 1591
    label "17453"
    fastq "m140315_010920_42141_c100618232550000001823115007181430_s1_p0/53413/0_12118/120_11438"
    unitig "utg70"
  ]
  node [
    id 1592
    label "7281"
    fastq "m140311_153755_42142_c100622202550000001823114507181455_s1_p0/6327/0_11411/10_11011"
    unitig "utg67"
  ]
  node [
    id 1593
    label "17103"
    fastq "m140311_153755_42142_c100622202550000001823114507181455_s1_p0/63810/3748_15231/572_8640"
    unitig "utg67"
  ]
  node [
    id 1594
    label "7934"
    fastq "m140315_081523_42141_c100618232550000001823115007181433_s1_p0/69742/2939_11311/18_8112"
    unitig "utg0"
  ]
  node [
    id 1595
    label "17106"
    fastq "m140311_153755_42142_c100622202550000001823114507181455_s1_p0/64939/2526_12112/0_8976"
    unitig "utg70"
  ]
  node [
    id 1596
    label "7289"
    fastq "m140311_153755_42142_c100622202550000001823114507181455_s1_p0/73794/0_8692/0_7642"
    unitig "utg67"
  ]
  node [
    id 1597
    label "9105"
    fastq "m140321_015151_42142_c100618572550000001823115007181400_s1_p0/5142/0_7576/18_7189"
    unitig "utg0"
  ]
  node [
    id 1598
    label "14978"
    fastq "m140315_221622_42141_c100618292550000001823115007181470_s1_p0/53717/2222_11304/4335_8595"
    unitig "utg3"
  ]
  node [
    id 1599
    label "17692"
    fastq "m140315_081523_42141_c100618232550000001823115007181433_s1_p0/110691/0_11112/6_10532"
    unitig "utg14"
  ]
  node [
    id 1600
    label "17693"
    fastq "m140315_081523_42141_c100618232550000001823115007181433_s1_p0/133120/0_4931/281_4590"
    unitig "utg0"
  ]
  node [
    id 1601
    label "3738"
    fastq "m140311_131333_42142_c100622202550000001823114507181454_s1_p0/153723/2863_12206/1733_8881"
    unitig "utg0"
  ]
  node [
    id 1602
    label "17698"
    fastq "m140315_081523_42141_c100618232550000001823115007181433_s1_p0/112848/1582_14520/1453_12487"
    unitig "utg67"
  ]
  node [
    id 1603
    label "3735"
    fastq "m140311_131333_42142_c100622202550000001823114507181454_s1_p0/145244/0_10341/8_9520"
    unitig "utg70"
  ]
  node [
    id 1604
    label "16452"
    fastq "m140309_084741_42141_c100633532550000001823121009121462_s1_p0/14431/0_14032/232_13714"
    unitig "utg87"
  ]
  node [
    id 1605
    label "3733"
    fastq "m140311_131333_42142_c100622202550000001823114507181454_s1_p0/126889/0_12535/1772_11683"
    unitig "utg89"
  ]
  node [
    id 1606
    label "16456"
    fastq "m140309_121338_42141_c100633532550000001823121009121463_s1_p0/114308/0_11465/0_10573"
    unitig "utg40"
  ]
  node [
    id 1607
    label "2132"
    fastq "m140316_052143_42141_c100618292550000001823115007181473_s1_p0/98581/0_7938/7_7765"
    unitig "utg83"
  ]
  node [
    id 1608
    label "2133"
    fastq "m140316_074350_42141_c100618292550000001823115007181474_s1_p0/110650/0_8439/0_8152"
    unitig "utg0"
  ]
  node [
    id 1609
    label "13587"
    fastq "m140311_131333_42142_c100622202550000001823114507181454_s1_p0/20432/0_11613/600_10933"
    unitig "utg69"
  ]
  node [
    id 1610
    label "951"
    fastq "m140313_192416_42141_c100604482550000001823113706171467_s1_p0/3082/0_12347/22_12194"
    unitig "utg24"
  ]
  node [
    id 1611
    label "950"
    fastq "m140313_192416_42141_c100604482550000001823113706171467_s1_p0/24094/5243_23361/6395_18204"
    unitig "utg70"
  ]
  node [
    id 1612
    label "955"
    fastq "m140313_192416_42141_c100604482550000001823113706171467_s1_p0/49575/0_7701/0_7387"
    unitig "utg9"
  ]
  node [
    id 1613
    label "12294"
    fastq "m140316_145405_42141_c100618292550000001823115007181477_s1_p0/74490/0_11835/191_11279"
    unitig "utg14"
  ]
  node [
    id 1614
    label "6028"
    fastq "m140321_042601_42142_c100618572550000001823115007181401_s1_p0/53449/0_13003/201_12732"
    unitig "utg69"
  ]
  node [
    id 1615
    label "17210"
    fastq "m140313_090822_42141_c100604482550000001823113706171464_s1_p0/148125/0_12782/0_12082"
    unitig "utg0"
  ]
  node [
    id 1616
    label "17212"
    fastq "m140313_090822_42141_c100604482550000001823113706171464_s1_p0/144096/0_12235/0_11140"
    unitig "utg0"
  ]
  node [
    id 1617
    label "6024"
    fastq "m140321_042601_42142_c100618572550000001823115007181401_s1_p0/64975/0_10341/0_6114"
    unitig "utg70"
  ]
  node [
    id 1618
    label "16785"
    fastq "m140311_062557_42142_c100622202550000001823114507181452_s1_p0/50076/0_7505/1481_7178"
    unitig "utg41"
  ]
  node [
    id 1619
    label "10077"
    fastq "m140310_020230_42141_c100633532550000001823121009121467_s1_p0/154279/0_8783/0_7256"
    unitig "utg70"
  ]
  node [
    id 1620
    label "5169"
    fastq "m140316_003701_42141_c100618292550000001823115007181471_s1_p0/111807/0_11380/317_9947"
    unitig "utg69"
  ]
  node [
    id 1621
    label "6264"
    fastq "m140321_093325_42142_c100618572550000001823115007181403_s1_p0/84706/429_8539/193_7805"
    unitig "utg69"
  ]
  node [
    id 1622
    label "17077"
    fastq "m140311_153755_42142_c100622202550000001823114507181455_s1_p0/47934/0_9582/2272_8703"
    unitig "utg67"
  ]
  node [
    id 1623
    label "17072"
    fastq "m140311_153755_42142_c100622202550000001823114507181455_s1_p0/40557/7688_16587/228_7888"
    unitig "utg70"
  ]
  node [
    id 1624
    label "12362"
    fastq "m140321_015151_42142_c100618572550000001823115007181400_s1_p0/157555/0_10133/34_9917"
    unitig "utg0"
  ]
  node [
    id 1625
    label "16852"
    fastq "m140311_131333_42142_c100622202550000001823114507181454_s1_p0/133002/0_8253/5_7829"
    unitig "utg67"
  ]
  node [
    id 1626
    label "17584"
    fastq "m140315_055221_42141_c100618232550000001823115007181432_s1_p0/129606/6110_12121/3183_5817"
    unitig "utg41"
  ]
  node [
    id 1627
    label "16859"
    fastq "m140311_131333_42142_c100622202550000001823114507181454_s1_p0/143532/0_7339/0_6785"
    unitig "utg24"
  ]
  node [
    id 1628
    label "16858"
    fastq "m140311_131333_42142_c100622202550000001823114507181454_s1_p0/136295/0_13259/0_12555"
    unitig "utg24"
  ]
  node [
    id 1629
    label "9234"
    fastq "m140321_042601_42142_c100618572550000001823115007181401_s1_p0/36580/0_8659/307_8620"
    unitig "utg14"
  ]
  node [
    id 1630
    label "12166"
    fastq "m140316_123054_42141_c100618292550000001823115007181476_s1_p0/140847/0_12952/0_12369"
    unitig "utg0"
  ]
  node [
    id 1631
    label "4585"
    fastq "m140315_055221_42141_c100618232550000001823115007181432_s1_p0/74425/5338_10812/130_5054"
    unitig "utg83"
  ]
  node [
    id 1632
    label "2009"
    fastq "m140316_025917_42141_c100618292550000001823115007181472_s1_p0/32683/6301_15568/16_8796"
    unitig "utg67"
  ]
  node [
    id 1633
    label "4853"
    fastq "m140315_125940_42141_c100618232550000001823115007181435_s1_p0/30645/0_10622/14_9679"
    unitig "utg67"
  ]
  node [
    id 1634
    label "9690"
    fastq "m140321_172159_42142_c100618572550000001823115007181406_s1_p0/139042/0_8640/15_7981"
    unitig "utg14"
  ]
  node [
    id 1635
    label "18497"
    fastq "m140316_052143_42141_c100618292550000001823115007181473_s1_p0/29838/0_11619/214_11371"
    unitig "utg0"
  ]
  node [
    id 1636
    label "9077"
    fastq "m140321_015151_42142_c100618572550000001823115007181400_s1_p0/26356/0_11894/27_11810"
    unitig "utg87"
  ]
  node [
    id 1637
    label "18492"
    fastq "m140316_052143_42141_c100618292550000001823115007181473_s1_p0/35689/4229_10870/5_5874"
    unitig "utg0"
  ]
  node [
    id 1638
    label "18491"
    fastq "m140316_052143_42141_c100618292550000001823115007181473_s1_p0/157631/0_12761/25_11440"
    unitig "utg67"
  ]
  node [
    id 1639
    label "12483"
    fastq "m140321_042601_42142_c100618572550000001823115007181401_s1_p0/129131/0_13407/0_10037"
    unitig "utg0"
  ]
  node [
    id 1640
    label "10291"
    fastq "m140311_131333_42142_c100622202550000001823114507181454_s1_p0/45641/0_10526/0_5731"
    unitig "utg83"
  ]
  node [
    id 1641
    label "13421"
    fastq "m140310_020230_42141_c100633532550000001823121009121467_s1_p0/44098/0_9997/1270_9627"
    unitig "utg69"
  ]
  node [
    id 1642
    label "9079"
    fastq "m140321_015151_42142_c100618572550000001823115007181400_s1_p0/24993/0_10241/0_9794"
    unitig "utg67"
  ]
  node [
    id 1643
    label "11989"
    fastq "m140316_074350_42141_c100618292550000001823115007181474_s1_p0/29116/524_14171/0_13280"
    unitig "utg67"
  ]
  node [
    id 1644
    label "10457"
    fastq "m140311_153755_42142_c100622202550000001823114507181455_s1_p0/25668/8957_19584/4663_6717"
    unitig "utg42"
  ]
  node [
    id 1645
    label "10456"
    fastq "m140311_153755_42142_c100622202550000001823114507181455_s1_p0/25668/8957_19584/3125_4472"
    unitig "utg42"
  ]
  node [
    id 1646
    label "10454"
    fastq "m140311_153755_42142_c100622202550000001823114507181455_s1_p0/26484/654_7880/26_6751"
    unitig "utg87"
  ]
  node [
    id 1647
    label "10458"
    fastq "m140311_153755_42142_c100622202550000001823114507181455_s1_p0/25668/8957_19584/6718_10181"
    unitig "utg42"
  ]
  node [
    id 1648
    label "3557"
    fastq "m140310_020230_42141_c100633532550000001823121009121467_s1_p0/22550/0_7904/13_7860"
    unitig "utg67"
  ]
  node [
    id 1649
    label "3559"
    fastq "m140310_020230_42141_c100633532550000001823121009121467_s1_p0/36033/17500_21782/0_4066"
    unitig "utg95"
  ]
  node [
    id 1650
    label "8624"
    fastq "m140316_052143_42141_c100618292550000001823115007181473_s1_p0/130852/0_9936/9_9602"
    unitig "utg0"
  ]
  node [
    id 1651
    label "10583"
    fastq "m140313_054807_42141_c100604482550000001823113706171463_s1_p0/56710/0_6308/62_6175"
    unitig "utg21"
  ]
  node [
    id 1652
    label "10582"
    fastq "m140313_054807_42141_c100604482550000001823113706171463_s1_p0/31293/0_11409/0_10833"
    unitig "utg5"
  ]
  node [
    id 1653
    label "10584"
    fastq "m140313_054807_42141_c100604482550000001823113706171463_s1_p0/17980/0_12491/0_12176"
    unitig "utg67"
  ]
  node [
    id 1654
    label "10586"
    fastq "m140313_054807_42141_c100604482550000001823113706171463_s1_p0/51427/0_9664/986_9779"
    unitig "utg0"
  ]
  node [
    id 1655
    label "18813"
    fastq "m140316_145405_42141_c100618292550000001823115007181477_s1_p0/129215/7352_12788/0_5064"
    unitig "utg67"
  ]
  node [
    id 1656
    label "8904"
    fastq "m140316_123054_42141_c100618292550000001823115007181476_s1_p0/96137/0_7046/0_6875"
    unitig "utg67"
  ]
  node [
    id 1657
    label "18811"
    fastq "m140316_145405_42141_c100618292550000001823115007181477_s1_p0/134679/0_5830/1089_5530"
    unitig "utg43"
  ]
  node [
    id 1658
    label "18810"
    fastq "m140316_145405_42141_c100618292550000001823115007181477_s1_p0/134679/0_5830/7_1008"
    unitig "utg43"
  ]
  node [
    id 1659
    label "11857"
    fastq "m140316_025917_42141_c100618292550000001823115007181472_s1_p0/75395/0_10658/8_10325"
    unitig "utg0"
  ]
  node [
    id 1660
    label "2911"
    fastq "m140321_065934_42142_c100618572550000001823115007181402_s1_p0/95797/1593_10645/30_8327"
    unitig "utg0"
  ]
  node [
    id 1661
    label "2912"
    fastq "m140321_065934_42142_c100618572550000001823115007181402_s1_p0/92136/0_14683/4599_13102"
    unitig "utg67"
  ]
  node [
    id 1662
    label "18677"
    fastq "m140316_100554_42141_c100618292550000001823115007181475_s1_p0/30191/2473_15356/1171_10369"
    unitig "utg0"
  ]
  node [
    id 1663
    label "719"
    fastq "m140311_153755_42142_c100622202550000001823114507181455_s1_p0/96345/6930_18607/0_10939"
    unitig "utg0"
  ]
  node [
    id 1664
    label "1790"
    fastq "m140315_221622_42141_c100618292550000001823115007181470_s1_p0/126395/1217_10700/0_9134"
    unitig "utg79"
  ]
  node [
    id 1665
    label "712"
    fastq "m140311_153755_42142_c100622202550000001823114507181455_s1_p0/83858/1223_13562/183_11523"
    unitig "utg67"
  ]
  node [
    id 1666
    label "1795"
    fastq "m140315_221622_42141_c100618292550000001823115007181470_s1_p0/144851/3743_10842/23_6432"
    unitig "utg69"
  ]
  node [
    id 1667
    label "15758"
    fastq "m140321_042601_42142_c100618572550000001823115007181401_s1_p0/110434/0_9830/0_9314"
    unitig "utg67"
  ]
  node [
    id 1668
    label "17915"
    fastq "m140315_125940_42141_c100618232550000001823115007181435_s1_p0/122505/1280_15372/0_13256"
    unitig "utg70"
  ]
  node [
    id 1669
    label "17912"
    fastq "m140315_125940_42141_c100618232550000001823115007181435_s1_p0/131685/6112_15194/17_8816"
    unitig "utg1"
  ]
  node [
    id 1670
    label "15754"
    fastq "m140321_015151_42142_c100618572550000001823115007181400_s1_p0/92936/0_9453/13_9288"
    unitig "utg67"
  ]
  node [
    id 1671
    label "1669"
    fastq "m140315_152532_42141_c100618232550000001823115007181436_s1_p0/98155/0_8232/0_7843"
    unitig "utg87"
  ]
  node [
    id 1672
    label "5958"
    fastq "m140321_042601_42142_c100618572550000001823115007181401_s1_p0/130727/0_8405/13_8019"
    unitig "utg0"
  ]
  node [
    id 1673
    label "13019"
    fastq "m140321_172159_42142_c100618572550000001823115007181406_s1_p0/4480/0_13913/57_12692"
    unitig "utg70"
  ]
  node [
    id 1674
    label "1085"
    fastq "m140315_010920_42141_c100618232550000001823115007181430_s1_p0/90391/0_13262/2_12974"
    unitig "utg67"
  ]
  node [
    id 1675
    label "15533"
    fastq "m140316_145405_42141_c100618292550000001823115007181477_s1_p0/129598/0_11959/136_11475"
    unitig "utg69"
  ]
  node [
    id 1676
    label "15531"
    fastq "m140316_145405_42141_c100618292550000001823115007181477_s1_p0/131100/5704_15286/3_9242"
    unitig "utg69"
  ]
  node [
    id 1677
    label "8234"
    fastq "m140315_152532_42141_c100618232550000001823115007181436_s1_p0/94247/742_7808/0_6271"
    unitig "utg87"
  ]
  node [
    id 1678
    label "6599"
    fastq "m140309_084741_42141_c100633532550000001823121009121462_s1_p0/150741/0_13083/66_12342"
    unitig "utg14"
  ]
  node [
    id 1679
    label "18014"
    fastq "m140315_152532_42141_c100618232550000001823115007181436_s1_p0/149400/0_6911/951_6472"
    unitig "utg37"
  ]
  node [
    id 1680
    label "13517"
    fastq "m140311_095017_42142_c100622202550000001823114507181453_s1_p0/6012/0_9341/141_8925"
    unitig "utg0"
  ]
  node [
    id 1681
    label "14595"
    fastq "m140315_103700_42141_c100618232550000001823115007181434_s1_p0/38026/0_12128/486_7109"
    unitig "utg0"
  ]
  node [
    id 1682
    label "15513"
    fastq "m140316_145405_42141_c100618292550000001823115007181477_s1_p0/107366/0_7549/27_7036"
    unitig "utg67"
  ]
  node [
    id 1683
    label "12988"
    fastq "m140321_172159_42142_c100618572550000001823115007181406_s1_p0/142831/0_10817/9_10366"
    unitig "utg67"
  ]
  node [
    id 1684
    label "3384"
    fastq "m140309_223738_42141_c100633532550000001823121009121466_s1_p0/126770/16102_24598/0_7128"
    unitig "utg0"
  ]
  node [
    id 1685
    label "7639"
    fastq "m140315_010920_42141_c100618232550000001823115007181430_s1_p0/49747/4027_12877/105_8470"
    unitig "utg0"
  ]
  node [
    id 1686
    label "14042"
    fastq "m140313_160032_42141_c100604482550000001823113706171466_s1_p0/24748/0_10816/39_10464"
    unitig "utg70"
  ]
  node [
    id 1687
    label "7637"
    fastq "m140315_010920_42141_c100618232550000001823115007181430_s1_p0/42793/0_9369/1783_9174"
    unitig "utg17"
  ]
  node [
    id 1688
    label "17864"
    fastq "m140315_103700_42141_c100618232550000001823115007181434_s1_p0/56022/1185_13077/2270_11446"
    unitig "utg70"
  ]
  node [
    id 1689
    label "1401"
    fastq "m140315_103700_42141_c100618232550000001823115007181434_s1_p0/38747/0_8188/9_8010"
    unitig "utg19"
  ]
  node [
    id 1690
    label "13905"
    fastq "m140313_054807_42141_c100604482550000001823113706171463_s1_p0/131148/0_13560/4449_12702"
    unitig "utg67"
  ]
  node [
    id 1691
    label "449"
    fastq "m140311_131333_42142_c100622202550000001823114507181454_s1_p0/31869/0_7970/0_7358"
    unitig "utg79"
  ]
  node [
    id 1692
    label "448"
    fastq "m140311_131333_42142_c100622202550000001823114507181454_s1_p0/30519/977_11177/0_9786"
    unitig "utg69"
  ]
  node [
    id 1693
    label "4211"
    fastq "m140313_160032_42141_c100604482550000001823113706171466_s1_p0/66210/0_10699/14_9944"
    unitig "utg69"
  ]
  node [
    id 1694
    label "13902"
    fastq "m140313_054807_42141_c100604482550000001823113706171463_s1_p0/150782/0_13374/4199_12567"
    unitig "utg83"
  ]
  node [
    id 1695
    label "440"
    fastq "m140311_131333_42142_c100622202550000001823114507181454_s1_p0/23048/0_11616/0_10623"
    unitig "utg70"
  ]
  node [
    id 1696
    label "4218"
    fastq "m140313_160032_42141_c100604482550000001823113706171466_s1_p0/75419/0_10376/385_9673"
    unitig "utg0"
  ]
  node [
    id 1697
    label "11950"
    fastq "m140316_074350_42141_c100618292550000001823115007181474_s1_p0/112077/5334_16152/535_10837"
    unitig "utg70"
  ]
  node [
    id 1698
    label "18105"
    fastq "m140315_174828_42141_c100618232550000001823115007181437_s1_p0/13887/0_14642/92_14266"
    unitig "utg0"
  ]
  node [
    id 1699
    label "5778"
    fastq "m140321_015151_42142_c100618572550000001823115007181400_s1_p0/12050/2526_16289/1780_13020"
    unitig "utg14"
  ]
  node [
    id 1700
    label "9845"
    fastq "m140309_121338_42141_c100633532550000001823121009121463_s1_p0/51754/0_10218/16_9618"
    unitig "utg67"
  ]
  node [
    id 1701
    label "18109"
    fastq "m140315_174828_42141_c100618232550000001823115007181437_s1_p0/156426/0_14337/0_13880"
    unitig "utg70"
  ]
  node [
    id 1702
    label "18108"
    fastq "m140315_174828_42141_c100618232550000001823115007181437_s1_p0/137384/5883_17327/4470_10503"
    unitig "utg36"
  ]
  node [
    id 1703
    label "5777"
    fastq "m140321_015151_42142_c100618572550000001823115007181400_s1_p0/118914/0_10478/274_9663"
    unitig "utg0"
  ]
  node [
    id 1704
    label "5776"
    fastq "m140321_015151_42142_c100618572550000001823115007181400_s1_p0/11426/0_14231/12_13585"
    unitig "utg0"
  ]
  node [
    id 1705
    label "19026"
    fastq "m140321_015151_42142_c100618572550000001823115007181400_s1_p0/83939/0_10202/164_4672"
    unitig "utg70"
  ]
  node [
    id 1706
    label "7398"
    fastq "m140313_090822_42141_c100604482550000001823113706171464_s1_p0/56905/0_9281/0_9022"
    unitig "utg17"
  ]
  node [
    id 1707
    label "34"
    fastq "m140309_084741_42141_c100633532550000001823121009121462_s1_p0/93081/0_12828/1295_12274"
    unitig "utg70"
  ]
  node [
    id 1708
    label "19023"
    fastq "m140321_015151_42142_c100618572550000001823115007181400_s1_p0/75332/0_11145/6033_10198"
    unitig "utg17"
  ]
  node [
    id 1709
    label "17844"
    fastq "m140315_103700_42141_c100618232550000001823115007181434_s1_p0/36340/0_9630/12_9471"
    unitig "utg69"
  ]
  node [
    id 1710
    label "649"
    fastq "m140311_153755_42142_c100622202550000001823114507181455_s1_p0/31652/2025_13655/0_10206"
    unitig "utg24"
  ]
  node [
    id 1711
    label "15682"
    fastq "m140321_015151_42142_c100618572550000001823115007181400_s1_p0/30654/0_12367/862_11506"
    unitig "utg70"
  ]
  node [
    id 1712
    label "19186"
    fastq "m140321_042601_42142_c100618572550000001823115007181401_s1_p0/77039/0_8743/21_6490"
    unitig "utg0"
  ]
  node [
    id 1713
    label "19184"
    fastq "m140321_042601_42142_c100618572550000001823115007181401_s1_p0/7824/0_6360/1444_5409"
    unitig "utg22"
  ]
  node [
    id 1714
    label "8348"
    fastq "m140315_221622_42141_c100618292550000001823115007181470_s1_p0/117336/0_12391/6057_12092"
    unitig "utg87"
  ]
  node [
    id 1715
    label "4107"
    fastq "m140313_090822_42141_c100604482550000001823113706171464_s1_p0/70386/0_10063/0_9434"
    unitig "utg70"
  ]
  node [
    id 1716
    label "12560"
    fastq "m140321_042601_42142_c100618572550000001823115007181401_s1_p0/52651/0_11152/18_10633"
    unitig "utg0"
  ]
  node [
    id 1717
    label "12562"
    fastq "m140321_042601_42142_c100618572550000001823115007181401_s1_p0/59277/0_7652/22_7053"
    unitig "utg24"
  ]
  node [
    id 1718
    label "10030"
    fastq "m140310_020230_42141_c100633532550000001823121009121467_s1_p0/117251/638_10212/0_8777"
    unitig "utg0"
  ]
  node [
    id 1719
    label "7416"
    fastq "m140313_123524_42141_c100604482550000001823113706171465_s1_p0/118464/0_9797/16_9507"
    unitig "utg67"
  ]
  node [
    id 1720
    label "7417"
    fastq "m140313_123524_42141_c100604482550000001823113706171465_s1_p0/119777/0_12580/21_12257"
    unitig "utg0"
  ]
  node [
    id 1721
    label "7512"
    fastq "m140313_192416_42141_c100604482550000001823113706171467_s1_p0/108027/0_10552/11_10508"
    unitig "utg67"
  ]
  node [
    id 1722
    label "16530"
    fastq "m140309_223738_42141_c100633532550000001823121009121466_s1_p0/146535/0_5823/738_5489"
    unitig "utg28"
  ]
  node [
    id 1723
    label "10757"
    fastq "m140313_160032_42141_c100604482550000001823113706171466_s1_p0/79240/0_12992/14_12404"
    unitig "utg67"
  ]
  node [
    id 1724
    label "6613"
    fastq "m140309_121338_42141_c100633532550000001823121009121463_s1_p0/64971/0_11927/2424_11479"
    unitig "utg0"
  ]
  node [
    id 1725
    label "7378"
    fastq "m140313_090822_42141_c100604482550000001823113706171464_s1_p0/127747/0_12601/0_11971"
    unitig "utg0"
  ]
  node [
    id 1726
    label "12626"
    fastq "m140321_065934_42142_c100618572550000001823115007181402_s1_p0/125848/7789_17785/0_9054"
    unitig "utg67"
  ]
  node [
    id 1727
    label "6615"
    fastq "m140309_121338_42141_c100633532550000001823121009121463_s1_p0/55712/0_10315/119_9800"
    unitig "utg30"
  ]
  node [
    id 1728
    label "15994"
    fastq "m140321_065934_42142_c100618572550000001823115007181402_s1_p0/52794/2615_14666/0_11300"
    unitig "utg69"
  ]
  node [
    id 1729
    label "6618"
    fastq "m140309_121338_42141_c100633532550000001823121009121463_s1_p0/81312/0_12953/0_12285"
    unitig "utg87"
  ]
  node [
    id 1730
    label "5951"
    fastq "m140321_042601_42142_c100618572550000001823115007181401_s1_p0/129994/0_7069/0_6469"
    unitig "utg9"
  ]
  node [
    id 1731
    label "10843"
    fastq "m140313_192416_42141_c100604482550000001823113706171467_s1_p0/98400/0_12665/659_12310"
    unitig "utg83"
  ]
  node [
    id 1732
    label "5955"
    fastq "m140321_042601_42142_c100618572550000001823115007181401_s1_p0/127141/0_11385/32_10934"
    unitig "utg87"
  ]
  node [
    id 1733
    label "4078"
    fastq "m140313_090822_42141_c100604482550000001823113706171464_s1_p0/112351/0_9663/0_8984"
    unitig "utg69"
  ]
  node [
    id 1734
    label "13764"
    fastq "m140311_153755_42142_c100622202550000001823114507181455_s1_p0/20761/10706_16566/0_5839"
    unitig "utg69"
  ]
  node [
    id 1735
    label "13765"
    fastq "m140311_153755_42142_c100622202550000001823114507181455_s1_p0/21246/355_7970/97_7195"
    unitig "utg67"
  ]
  node [
    id 1736
    label "11536"
    fastq "m140315_174828_42141_c100618232550000001823115007181437_s1_p0/133931/0_13776/0_13609"
    unitig "utg0"
  ]
  node [
    id 1737
    label "19456"
    fastq "m140321_120917_42142_c100618572550000001823115007181404_s1_p0/149150/0_12138/7_11795"
    unitig "utg87"
  ]
  node [
    id 1738
    label "5794"
    fastq "m140321_015151_42142_c100618572550000001823115007181400_s1_p0/134463/0_11933/0_11004"
    unitig "utg69"
  ]
  node [
    id 1739
    label "5791"
    fastq "m140321_015151_42142_c100618572550000001823115007181400_s1_p0/133301/0_12753/218_9844"
    unitig "utg26"
  ]
  node [
    id 1740
    label "5799"
    fastq "m140321_015151_42142_c100618572550000001823115007181400_s1_p0/148229/0_5587/465_5312"
    unitig "utg80"
  ]
  node [
    id 1741
    label "3969"
    fastq "m140311_153755_42142_c100622202550000001823114507181455_s1_p0/42843/1919_10574/0_6781"
    unitig "utg17"
  ]
  node [
    id 1742
    label "3638"
    fastq "m140311_030154_42142_c100622202550000001823114507181451_s1_p0/48228/558_8318/840_7150"
    unitig "utg32"
  ]
  node [
    id 1743
    label "3634"
    fastq "m140311_030154_42142_c100622202550000001823114507181451_s1_p0/81718/0_12861/9799_10553"
    unitig "utg70"
  ]
  node [
    id 1744
    label "3374"
    fastq "m140309_223738_42141_c100633532550000001823121009121466_s1_p0/103708/5836_19083/0_11980"
    unitig "utg69"
  ]
  node [
    id 1745
    label "12058"
    fastq "m140316_100554_42141_c100618292550000001823115007181475_s1_p0/120688/0_13432/0_13044"
    unitig "utg67"
  ]
  node [
    id 1746
    label "16626"
    fastq "m140309_223738_42141_c100633532550000001823121009121466_s1_p0/97266/11643_21368/49_9305"
    unitig "utg5"
  ]
  node [
    id 1747
    label "16622"
    fastq "m140309_223738_42141_c100633532550000001823121009121466_s1_p0/98396/11060_21084/0_7909"
    unitig "utg14"
  ]
  node [
    id 1748
    label "16621"
    fastq "m140309_223738_42141_c100633532550000001823121009121466_s1_p0/97899/2168_10557/85_7505"
    unitig "utg24"
  ]
  node [
    id 1749
    label "2345"
    fastq "m140316_123054_42141_c100618292550000001823115007181476_s1_p0/146244/0_9586/0_9065"
    unitig "utg0"
  ]
  node [
    id 1750
    label "2346"
    fastq "m140316_123054_42141_c100618292550000001823115007181476_s1_p0/152741/0_12190/2482_11640"
    unitig "utg87"
  ]
  node [
    id 1751
    label "6108"
    fastq "m140321_065934_42142_c100618572550000001823115007181402_s1_p0/146491/0_10774/64_10065"
    unitig "utg87"
  ]
  node [
    id 1752
    label "12756"
    fastq "m140321_093325_42142_c100618572550000001823115007181403_s1_p0/125672/0_8841/0_5772"
    unitig "utg41"
  ]
  node [
    id 1753
    label "6105"
    fastq "m140321_065934_42142_c100618572550000001823115007181402_s1_p0/147332/265_12190/2_8563"
    unitig "utg83"
  ]
  node [
    id 1754
    label "6102"
    fastq "m140321_065934_42142_c100618572550000001823115007181402_s1_p0/140552/0_9687/10_9692"
    unitig "utg5"
  ]
  node [
    id 1755
    label "16589"
    fastq "m140309_223738_42141_c100633532550000001823121009121466_s1_p0/49519/5046_15690/8_10592"
    unitig "utg79"
  ]
  node [
    id 1756
    label "19237"
    fastq "m140321_065934_42142_c100618572550000001823115007181402_s1_p0/127358/0_9215/22_9135"
    unitig "utg28"
  ]
  node [
    id 1757
    label "16990"
    fastq "m140311_153755_42142_c100622202550000001823114507181455_s1_p0/10956/0_13507/0_12633"
    unitig "utg70"
  ]
  node [
    id 1758
    label "9449"
    fastq "m140321_093325_42142_c100618572550000001823115007181403_s1_p0/124080/0_8771/0_7862"
    unitig "utg0"
  ]
  node [
    id 1759
    label "15652"
    fastq "m140321_015151_42142_c100618572550000001823115007181400_s1_p0/153878/0_6607/612_6104"
    unitig "utg9"
  ]
  node [
    id 1760
    label "10739"
    fastq "m140313_160032_42141_c100604482550000001823113706171466_s1_p0/45238/0_14488/197_14366"
    unitig "utg67"
  ]
  node [
    id 1761
    label "9117"
    fastq "m140321_015151_42142_c100618572550000001823115007181400_s1_p0/56823/0_12249/14_11463"
    unitig "utg9"
  ]
  node [
    id 1762
    label "3709"
    fastq "m140311_131333_42142_c100622202550000001823114507181454_s1_p0/124778/352_6755/0_6050"
    unitig "utg67"
  ]
  node [
    id 1763
    label "15863"
    fastq "m140321_042601_42142_c100618572550000001823115007181401_s1_p0/75347/0_4657/48_4129"
    unitig "utg14"
  ]
  node [
    id 1764
    label "13379"
    fastq "m140310_020230_42141_c100633532550000001823121009121467_s1_p0/151815/8287_21894/3312_12323"
    unitig "utg69"
  ]
  node [
    id 1765
    label "16443"
    fastq "m140309_052058_42141_c100633532550000001823121009121461_s1_p0/90871/0_15351/51_14944"
    unitig "utg24"
  ]
  node [
    id 1766
    label "4464"
    fastq "m140315_033050_42141_c100618232550000001823115007181431_s1_p0/54331/384_8112/383_6703"
    unitig "utg69"
  ]
  node [
    id 1767
    label "13374"
    fastq "m140310_020230_42141_c100633532550000001823121009121467_s1_p0/141809/7267_15197/0_7619"
    unitig "utg67"
  ]
  node [
    id 1768
    label "16445"
    fastq "m140309_084741_42141_c100633532550000001823121009121462_s1_p0/117608/0_19782/22_14811"
    unitig "utg69"
  ]
  node [
    id 1769
    label "2123"
    fastq "m140316_052143_42141_c100618292550000001823115007181473_s1_p0/91798/0_13516/6865_13093"
    unitig "utg69"
  ]
  node [
    id 1770
    label "2125"
    fastq "m140316_052143_42141_c100618292550000001823115007181473_s1_p0/84759/0_14794/149_10820"
    unitig "utg9"
  ]
  node [
    id 1771
    label "6915"
    fastq "m140310_020230_42141_c100633532550000001823121009121467_s1_p0/92428/4157_10515/693_5725"
    unitig "utg14"
  ]
  node [
    id 1772
    label "944"
    fastq "m140313_192416_42141_c100604482550000001823113706171467_s1_p0/25540/0_12609/0_12405"
    unitig "utg0"
  ]
  node [
    id 1773
    label "4667"
    fastq "m140315_081523_42141_c100618232550000001823115007181433_s1_p0/67633/0_9014/24_8945"
    unitig "utg87"
  ]
  node [
    id 1774
    label "13573"
    fastq "m140311_131333_42142_c100622202550000001823114507181454_s1_p0/139557/0_11413/216_6623"
    unitig "utg44"
  ]
  node [
    id 1775
    label "941"
    fastq "m140313_192416_42141_c100604482550000001823113706171467_s1_p0/21473/0_11456/427_11263"
    unitig "utg0"
  ]
  node [
    id 1776
    label "6917"
    fastq "m140310_020230_42141_c100633532550000001823121009121467_s1_p0/85784/4333_16325/0_11215"
    unitig "utg69"
  ]
  node [
    id 1777
    label "17265"
    fastq "m140313_123524_42141_c100604482550000001823113706171465_s1_p0/87531/347_11942/0_10931"
    unitig "utg5"
  ]
  node [
    id 1778
    label "17267"
    fastq "m140313_123524_42141_c100604482550000001823113706171465_s1_p0/80519/242_13128/0_10424"
    unitig "utg6"
  ]
  node [
    id 1779
    label "17269"
    fastq "m140313_160032_42141_c100604482550000001823113706171466_s1_p0/114192/0_7524/0_7188"
    unitig "utg0"
  ]
  node [
    id 1780
    label "6032"
    fastq "m140321_042601_42142_c100618572550000001823115007181401_s1_p0/6646/0_8844/9_8859"
    unitig "utg0"
  ]
  node [
    id 1781
    label "6030"
    fastq "m140321_042601_42142_c100618572550000001823115007181401_s1_p0/61220/1366_13775/123_11672"
    unitig "utg7"
  ]
  node [
    id 1782
    label "6037"
    fastq "m140321_042601_42142_c100618572550000001823115007181401_s1_p0/71529/0_13522/5093_12114"
    unitig "utg24"
  ]
  node [
    id 1783
    label "2659"
    fastq "m140321_042601_42142_c100618572550000001823115007181401_s1_p0/120888/2702_15728/705_12494"
    unitig "utg0"
  ]
  node [
    id 1784
    label "5170"
    fastq "m140316_003701_42141_c100618292550000001823115007181471_s1_p0/105637/3700_15382/154_11082"
    unitig "utg67"
  ]
  node [
    id 1785
    label "9201"
    fastq "m140321_042601_42142_c100618572550000001823115007181401_s1_p0/14645/0_11630/0_10633"
    unitig "utg24"
  ]
  node [
    id 1786
    label "9202"
    fastq "m140321_042601_42142_c100618572550000001823115007181401_s1_p0/152125/0_11015/0_10066"
    unitig "utg87"
  ]
  node [
    id 1787
    label "9209"
    fastq "m140321_042601_42142_c100618572550000001823115007181401_s1_p0/155458/0_10939/46_10013"
    unitig "utg0"
  ]
  node [
    id 1788
    label "9208"
    fastq "m140321_042601_42142_c100618572550000001823115007181401_s1_p0/160502/0_7462/15_7298"
    unitig "utg0"
  ]
  node [
    id 1789
    label "3413"
    fastq "m140309_223738_42141_c100633532550000001823121009121466_s1_p0/146951/11988_26042/0_13757"
    unitig "utg0"
  ]
  node [
    id 1790
    label "17001"
    fastq "m140311_153755_42142_c100622202550000001823114507181455_s1_p0/130836/12759_19315/106_6618"
    unitig "utg0"
  ]
  node [
    id 1791
    label "7381"
    fastq "m140313_090822_42141_c100604482550000001823113706171464_s1_p0/139160/0_12918/9_11863"
    unitig "utg69"
  ]
  node [
    id 1792
    label "7386"
    fastq "m140313_090822_42141_c100604482550000001823113706171464_s1_p0/147227/0_15848/0_14779"
    unitig "utg67"
  ]
  node [
    id 1793
    label "7384"
    fastq "m140313_090822_42141_c100604482550000001823113706171464_s1_p0/133213/0_11708/17_10924"
    unitig "utg69"
  ]
  node [
    id 1794
    label "3419"
    fastq "m140309_223738_42141_c100633532550000001823121009121466_s1_p0/28365/735_9232/0_8069"
    unitig "utg70"
  ]
  node [
    id 1795
    label "16841"
    fastq "m140311_131333_42142_c100622202550000001823114507181454_s1_p0/126868/0_7441/0_6973"
    unitig "utg67"
  ]
  node [
    id 1796
    label "16801"
    fastq "m140311_095017_42142_c100622202550000001823114507181453_s1_p0/113361/0_17074/3010_16660"
    unitig "utg70"
  ]
  node [
    id 1797
    label "9828"
    fastq "m140309_052058_42141_c100633532550000001823121009121461_s1_p0/58635/0_12034/0_10624"
    unitig "utg87"
  ]
  node [
    id 1798
    label "10664"
    fastq "m140313_123524_42141_c100604482550000001823113706171465_s1_p0/140183/0_10226/361_9796"
    unitig "utg20"
  ]
  node [
    id 1799
    label "13488"
    fastq "m140311_062557_42142_c100622202550000001823114507181452_s1_p0/104065/0_11140/1521_11209"
    unitig "utg67"
  ]
  node [
    id 1800
    label "12173"
    fastq "m140316_123054_42141_c100618292550000001823115007181476_s1_p0/148600/0_12756/0_12455"
    unitig "utg5"
  ]
  node [
    id 1801
    label "10662"
    fastq "m140313_123524_42141_c100604482550000001823113706171465_s1_p0/123245/0_10367/11_9827"
    unitig "utg0"
  ]
  node [
    id 1802
    label "13481"
    fastq "m140311_030154_42142_c100622202550000001823114507181451_s1_p0/126520/0_12893/373_12188"
    unitig "utg67"
  ]
  node [
    id 1803
    label "13483"
    fastq "m140311_030154_42142_c100622202550000001823114507181451_s1_p0/39350/0_12264/189_11666"
    unitig "utg0"
  ]
  node [
    id 1804
    label "13484"
    fastq "m140311_030154_42142_c100622202550000001823114507181451_s1_p0/52516/0_9131/0_8722"
    unitig "utg67"
  ]
  node [
    id 1805
    label "14101"
    fastq "m140313_192416_42141_c100604482550000001823113706171467_s1_p0/148800/0_13086/187_12726"
    unitig "utg67"
  ]
  node [
    id 1806
    label "9063"
    fastq "m140321_015151_42142_c100618572550000001823115007181400_s1_p0/17402/0_4159/12_3330"
    unitig "utg65"
  ]
  node [
    id 1807
    label "14105"
    fastq "m140313_192416_42141_c100604482550000001823113706171467_s1_p0/29706/317_12744/4591_11422"
    unitig "utg70"
  ]
  node [
    id 1808
    label "9066"
    fastq "m140321_015151_42142_c100618572550000001823115007181400_s1_p0/154066/0_13692/14_10397"
    unitig "utg9"
  ]
  node [
    id 1809
    label "18488"
    fastq "m140316_052143_42141_c100618292550000001823115007181473_s1_p0/152016/0_7866/0_7525"
    unitig "utg0"
  ]
  node [
    id 1810
    label "14108"
    fastq "m140313_192416_42141_c100604482550000001823113706171467_s1_p0/39802/0_10459/28_10309"
    unitig "utg79"
  ]
  node [
    id 1811
    label "10449"
    fastq "m140311_153755_42142_c100622202550000001823114507181455_s1_p0/20773/137_10327/0_8952"
    unitig "utg24"
  ]
  node [
    id 1812
    label "10115"
    fastq "m140310_020230_42141_c100633532550000001823121009121467_s1_p0/32683/11325_26915/7_14652"
    unitig "utg87"
  ]
  node [
    id 1813
    label "17719"
    fastq "m140315_081523_42141_c100618232550000001823115007181433_s1_p0/147877/9243_18944/105_9475"
    unitig "utg70"
  ]
  node [
    id 1814
    label "7255"
    fastq "m140311_153755_42142_c100622202550000001823114507181455_s1_p0/49222/0_7781/0_7516"
    unitig "utg69"
  ]
  node [
    id 1815
    label "17480"
    fastq "m140315_010920_42141_c100618232550000001823115007181430_s1_p0/93697/0_12632/0_11740"
    unitig "utg67"
  ]
  node [
    id 1816
    label "17483"
    fastq "m140315_033050_42141_c100618232550000001823115007181431_s1_p0/11338/0_9640/0_9442"
    unitig "utg87"
  ]
  node [
    id 1817
    label "13158"
    fastq "m140309_121338_42141_c100633532550000001823121009121463_s1_p0/83914/0_8136/33_7533"
    unitig "utg24"
  ]
  node [
    id 1818
    label "10596"
    fastq "m140313_054807_42141_c100604482550000001823113706171463_s1_p0/62557/0_20184/19_19270"
    unitig "utg5"
  ]
  node [
    id 1819
    label "4482"
    fastq "m140315_033050_42141_c100618232550000001823115007181431_s1_p0/83755/0_12734/9_12218"
    unitig "utg0"
  ]
  node [
    id 1820
    label "8971"
    fastq "m140316_145405_42141_c100618292550000001823115007181477_s1_p0/45766/0_10460/0_9949"
    unitig "utg24"
  ]
  node [
    id 1821
    label "8972"
    fastq "m140316_145405_42141_c100618292550000001823115007181477_s1_p0/52477/0_14444/19_9659"
    unitig "utg87"
  ]
  node [
    id 1822
    label "10599"
    fastq "m140313_054807_42141_c100604482550000001823113706171463_s1_p0/90581/0_10103/0_9631"
    unitig "utg70"
  ]
  node [
    id 1823
    label "5610"
    fastq "m140316_123054_42141_c100618292550000001823115007181476_s1_p0/115569/6107_16389/21_9737"
    unitig "utg24"
  ]
  node [
    id 1824
    label "8977"
    fastq "m140316_145405_42141_c100618292550000001823115007181477_s1_p0/62891/3083_14511/64_11192"
    unitig "utg0"
  ]
  node [
    id 1825
    label "7139"
    fastq "m140311_131333_42142_c100622202550000001823114507181454_s1_p0/98065/0_11288/35_11442"
    unitig "utg24"
  ]
  node [
    id 1826
    label "7134"
    fastq "m140311_131333_42142_c100622202550000001823114507181454_s1_p0/88441/164_7794/451_7178"
    unitig "utg72"
  ]
  node [
    id 1827
    label "5312"
    fastq "m140316_025917_42141_c100618292550000001823115007181472_s1_p0/39128/0_8719/0_8953"
    unitig "utg67"
  ]
  node [
    id 1828
    label "14926"
    fastq "m140315_174828_42141_c100618232550000001823115007181437_s1_p0/83123/0_11607/0_11303"
    unitig "utg70"
  ]
  node [
    id 1829
    label "1659"
    fastq "m140315_152532_42141_c100618232550000001823115007181436_s1_p0/7243/0_10196/330_9812"
    unitig "utg67"
  ]
  node [
    id 1830
    label "8801"
    fastq "m140316_100554_42141_c100618292550000001823115007181475_s1_p0/69575/3277_8078/0_4436"
    unitig "utg67"
  ]
  node [
    id 1831
    label "18595"
    fastq "m140316_074350_42141_c100618292550000001823115007181474_s1_p0/74059/2977_10924/0_7372"
    unitig "utg87"
  ]
  node [
    id 1832
    label "15520"
    fastq "m140316_145405_42141_c100618292550000001823115007181477_s1_p0/11061/3282_12549/0_8951"
    unitig "utg67"
  ]
  node [
    id 1833
    label "15521"
    fastq "m140316_145405_42141_c100618292550000001823115007181477_s1_p0/117954/6733_15620/0_8789"
    unitig "utg79"
  ]
  node [
    id 1834
    label "763"
    fastq "m140313_054807_42141_c100604482550000001823113706171463_s1_p0/77159/0_15349/241_14464"
    unitig "utg69"
  ]
  node [
    id 1835
    label "6586"
    fastq "m140309_015740_42141_c100633532550000001823121009121460_s1_p0/143071/0_17252/974_9392"
    unitig "utg24"
  ]
  node [
    id 1836
    label "6584"
    fastq "m140309_015740_42141_c100633532550000001823121009121460_s1_p0/65908/0_12123/0_11640"
    unitig "utg0"
  ]
  node [
    id 1837
    label "8205"
    fastq "m140315_152532_42141_c100618232550000001823115007181436_s1_p0/49156/0_11121/0_10381"
    unitig "utg24"
  ]
  node [
    id 1838
    label "12990"
    fastq "m140321_172159_42142_c100618572550000001823115007181406_s1_p0/137584/0_8063/207_7611"
    unitig "utg92"
  ]
  node [
    id 1839
    label "12998"
    fastq "m140321_172159_42142_c100618572550000001823115007181406_s1_p0/153494/0_8038/0_7516"
    unitig "utg67"
  ]
  node [
    id 1840
    label "3394"
    fastq "m140309_223738_42141_c100633532550000001823121009121466_s1_p0/135446/15680_27512/0_10896"
    unitig "utg69"
  ]
  node [
    id 1841
    label "3398"
    fastq "m140309_223738_42141_c100633532550000001823121009121466_s1_p0/141618/0_9942/0_9469"
    unitig "utg24"
  ]
  node [
    id 1842
    label "4260"
    fastq "m140313_192416_42141_c100604482550000001823113706171467_s1_p0/25086/0_10620/0_9943"
    unitig "utg87"
  ]
  node [
    id 1843
    label "4264"
    fastq "m140313_192416_42141_c100604482550000001823113706171467_s1_p0/25877/853_11402/0_9761"
    unitig "utg69"
  ]
  node [
    id 1844
    label "4265"
    fastq "m140313_192416_42141_c100604482550000001823113706171467_s1_p0/46114/0_8368/0_8093"
    unitig "utg67"
  ]
  node [
    id 1845
    label "13977"
    fastq "m140313_123524_42141_c100604482550000001823113706171465_s1_p0/125895/0_10155/23_9491"
    unitig "utg67"
  ]
  node [
    id 1846
    label "13976"
    fastq "m140313_123524_42141_c100604482550000001823113706171465_s1_p0/138461/0_9734/22_8492"
    unitig "utg67"
  ]
  node [
    id 1847
    label "4268"
    fastq "m140313_192416_42141_c100604482550000001823113706171467_s1_p0/43348/2418_13556/408_10984"
    unitig "utg87"
  ]
  node [
    id 1848
    label "452"
    fastq "m140311_131333_42142_c100622202550000001823114507181454_s1_p0/31249/0_10493/7_9767"
    unitig "utg0"
  ]
  node [
    id 1849
    label "8119"
    fastq "m140315_125940_42141_c100618232550000001823115007181435_s1_p0/41183/0_13918/4403_14378"
    unitig "utg67"
  ]
  node [
    id 1850
    label "15418"
    fastq "m140316_100554_42141_c100618292550000001823115007181475_s1_p0/72895/4922_14691/0_9143"
    unitig "utg87"
  ]
  node [
    id 1851
    label "8112"
    fastq "m140315_125940_42141_c100618232550000001823115007181435_s1_p0/37015/630_8755/364_7240"
    unitig "utg87"
  ]
  node [
    id 1852
    label "15416"
    fastq "m140316_100554_42141_c100618292550000001823115007181475_s1_p0/82367/5023_11590/0_6312"
    unitig "utg67"
  ]
  node [
    id 1853
    label "8114"
    fastq "m140315_125940_42141_c100618232550000001823115007181435_s1_p0/21122/0_15210/0_13302"
    unitig "utg69"
  ]
  node [
    id 1854
    label "11155"
    fastq "m140315_081523_42141_c100618232550000001823115007181433_s1_p0/21343/0_6191/0_5814"
    unitig "utg32"
  ]
  node [
    id 1855
    label "14430"
    fastq "m140315_081523_42141_c100618232550000001823115007181433_s1_p0/10162/0_5423/0_5194"
    unitig "utg18"
  ]
  node [
    id 1856
    label "13479"
    fastq "m140311_030154_42142_c100622202550000001823114507181451_s1_p0/32716/4_10455/0_9882"
    unitig "utg67"
  ]
  node [
    id 1857
    label "657"
    fastq "m140311_153755_42142_c100622202550000001823114507181455_s1_p0/45660/7361_17015/0_9258"
    unitig "utg24"
  ]
  node [
    id 1858
    label "17025"
    fastq "m140311_153755_42142_c100622202550000001823114507181455_s1_p0/17433/258_8616/0_8004"
    unitig "utg10"
  ]
  node [
    id 1859
    label "3085"
    fastq "m140321_144411_42142_c100618572550000001823115007181405_s1_p0/142516/0_4577/15_4276"
    unitig "utg69"
  ]
  node [
    id 1860
    label "3086"
    fastq "m140321_144411_42142_c100618572550000001823115007181405_s1_p0/130669/3492_10160/29_5970"
    unitig "utg67"
  ]
  node [
    id 1861
    label "8375"
    fastq "m140315_221622_42141_c100618292550000001823115007181470_s1_p0/148580/837_12937/0_10854"
    unitig "utg0"
  ]
  node [
    id 1862
    label "5891"
    fastq "m140321_015151_42142_c100618572550000001823115007181400_s1_p0/70034/0_14031/93_13709"
    unitig "utg70"
  ]
  node [
    id 1863
    label "13801"
    fastq "m140311_153755_42142_c100622202550000001823114507181455_s1_p0/35749/203_13352/0_12467"
    unitig "utg67"
  ]
  node [
    id 1864
    label "13800"
    fastq "m140311_153755_42142_c100622202550000001823114507181455_s1_p0/34566/0_12431/20_11547"
    unitig "utg79"
  ]
  node [
    id 1865
    label "3884"
    fastq "m140311_153755_42142_c100622202550000001823114507181455_s1_p0/133258/10223_20096/0_8829"
    unitig "utg24"
  ]
  node [
    id 1866
    label "15258"
    fastq "m140316_052143_42141_c100618292550000001823115007181473_s1_p0/99842/0_6247/261_5812"
    unitig "utg77"
  ]
  node [
    id 1867
    label "15253"
    fastq "m140316_074350_42141_c100618292550000001823115007181474_s1_p0/102617/0_12512/566_5403"
    unitig "utg87"
  ]
  node [
    id 1868
    label "15250"
    fastq "m140316_052143_42141_c100618292550000001823115007181473_s1_p0/76970/2221_14671/392_7844"
    unitig "utg9"
  ]
  node [
    id 1869
    label "12577"
    fastq "m140321_042601_42142_c100618572550000001823115007181401_s1_p0/72964/0_10699/0_10015"
    unitig "utg69"
  ]
  node [
    id 1870
    label "12574"
    fastq "m140321_042601_42142_c100618572550000001823115007181401_s1_p0/70210/0_16748/629_11981"
    unitig "utg87"
  ]
  node [
    id 1871
    label "12575"
    fastq "m140321_042601_42142_c100618572550000001823115007181401_s1_p0/76044/1700_10227/0_8016"
    unitig "utg0"
  ]
  node [
    id 1872
    label "7409"
    fastq "m140313_090822_42141_c100604482550000001823113706171464_s1_p0/96702/0_14096/19_12644"
    unitig "utg70"
  ]
  node [
    id 1873
    label "7407"
    fastq "m140313_090822_42141_c100604482550000001823113706171464_s1_p0/93298/0_11313/0_10830"
    unitig "utg70"
  ]
  node [
    id 1874
    label "7406"
    fastq "m140313_090822_42141_c100604482550000001823113706171464_s1_p0/88580/0_9439/8_9141"
    unitig "utg69"
  ]
  node [
    id 1875
    label "16505"
    fastq "m140309_223738_42141_c100633532550000001823121009121466_s1_p0/106136/311_9607/13_8245"
    unitig "utg69"
  ]
  node [
    id 1876
    label "16501"
    fastq "m140309_223738_42141_c100633532550000001823121009121466_s1_p0/104648/10661_20218/0_8098"
    unitig "utg0"
  ]
  node [
    id 1877
    label "8779"
    fastq "m140316_100554_42141_c100618292550000001823115007181475_s1_p0/144382/0_13406/0_12592"
    unitig "utg65"
  ]
  node [
    id 1878
    label "6628"
    fastq "m140309_154110_42141_c100633532550000001823121009121464_s1_p0/70793/0_11974/835_11504"
    unitig "utg69"
  ]
  node [
    id 1879
    label "6627"
    fastq "m140309_190708_42141_c100633532550000001823121009121465_s1_p0/120632/0_9510/0_8830"
    unitig "utg69"
  ]
  node [
    id 1880
    label "6625"
    fastq "m140309_190708_42141_c100633532550000001823121009121465_s1_p0/103371/0_9580/12_8642"
    unitig "utg70"
  ]
  node [
    id 1881
    label "12613"
    fastq "m140321_065934_42142_c100618572550000001823115007181402_s1_p0/11124/0_11854/0_10982"
    unitig "utg0"
  ]
  node [
    id 1882
    label "6623"
    fastq "m140309_154110_42141_c100633532550000001823121009121464_s1_p0/102220/1119_15823/0_13725"
    unitig "utg0"
  ]
  node [
    id 1883
    label "4005"
    fastq "m140311_153755_42142_c100622202550000001823114507181455_s1_p0/70468/0_9477/8_9221"
    unitig "utg0"
  ]
  node [
    id 1884
    label "3970"
    fastq "m140311_153755_42142_c100622202550000001823114507181455_s1_p0/41683/8196_17423/0_8619"
    unitig "utg67"
  ]
  node [
    id 1885
    label "3976"
    fastq "m140311_153755_42142_c100622202550000001823114507181455_s1_p0/53029/1609_12941/3536_10437"
    unitig "utg70"
  ]
  node [
    id 1886
    label "328"
    fastq "m140310_020230_42141_c100633532550000001823121009121467_s1_p0/92418/8458_14498/0_5831"
    unitig "utg87"
  ]
  node [
    id 1887
    label "3629"
    fastq "m140310_020230_42141_c100633532550000001823121009121467_s1_p0/94363/7749_17676/1270_9496"
    unitig "utg67"
  ]
  node [
    id 1888
    label "2330"
    fastq "m140316_123054_42141_c100618292550000001823115007181476_s1_p0/119951/7087_18619/5_11160"
    unitig "utg70"
  ]
  node [
    id 1889
    label "4717"
    fastq "m140315_103700_42141_c100618232550000001823115007181434_s1_p0/138344/0_10135/7_9447"
    unitig "utg6"
  ]
  node [
    id 1890
    label "13621"
    fastq "m140311_131333_42142_c100622202550000001823114507181454_s1_p0/50075/0_14584/0_12336"
    unitig "utg24"
  ]
  node [
    id 1891
    label "13620"
    fastq "m140311_131333_42142_c100622202550000001823114507181454_s1_p0/48488/0_13422/13_12282"
    unitig "utg67"
  ]
  node [
    id 1892
    label "11418"
    fastq "m140315_152532_42141_c100618232550000001823115007181436_s1_p0/113937/0_10940/0_8494"
    unitig "utg76"
  ]
  node [
    id 1893
    label "12762"
    fastq "m140321_093325_42142_c100618572550000001823115007181403_s1_p0/141183/0_7624/658_7502"
    unitig "utg87"
  ]
  node [
    id 1894
    label "6130"
    fastq "m140321_065934_42142_c100618572550000001823115007181402_s1_p0/29404/10905_20947/2539_9752"
    unitig "utg0"
  ]
  node [
    id 1895
    label "13629"
    fastq "m140311_131333_42142_c100622202550000001823114507181454_s1_p0/6476/0_5538/0_5101"
    unitig "utg28"
  ]
  node [
    id 1896
    label "16291"
    fastq "m140321_172159_42142_c100618572550000001823115007181406_s1_p0/127607/0_7605/140_7187"
    unitig "utg83"
  ]
  node [
    id 1897
    label "14702"
    fastq "m140315_125940_42141_c100618232550000001823115007181435_s1_p0/45481/2193_13495/72_9663"
    unitig "utg67"
  ]
  node [
    id 1898
    label "16474"
    fastq "m140309_154110_42141_c100633532550000001823121009121464_s1_p0/42289/0_14946/10_10120"
    unitig "utg5"
  ]
  node [
    id 1899
    label "16473"
    fastq "m140309_154110_42141_c100633532550000001823121009121464_s1_p0/92152/1777_6836/0_4487"
    unitig "utg24"
  ]
  node [
    id 1900
    label "3719"
    fastq "m140311_131333_42142_c100622202550000001823114507181454_s1_p0/123040/0_12051/11_11295"
    unitig "utg24"
  ]
  node [
    id 1901
    label "3718"
    fastq "m140311_131333_42142_c100622202550000001823114507181454_s1_p0/125880/1746_12736/0_10194"
    unitig "utg67"
  ]
  node [
    id 1902
    label "17676"
    fastq "m140315_055221_42141_c100618232550000001823115007181432_s1_p0/98708/0_8360/1370_8059"
    unitig "utg0"
  ]
  node [
    id 1903
    label "4908"
    fastq "m140315_152532_42141_c100618232550000001823115007181436_s1_p0/113879/0_7844/0_7665"
    unitig "utg79"
  ]
  node [
    id 1904
    label "2488"
    fastq "m140321_015151_42142_c100618572550000001823115007181400_s1_p0/123881/0_7975/14_7124"
    unitig "utg69"
  ]
  node [
    id 1905
    label "4900"
    fastq "m140315_152532_42141_c100618232550000001823115007181436_s1_p0/100219/1954_10739/4_8501"
    unitig "utg0"
  ]
  node [
    id 1906
    label "4672"
    fastq "m140315_081523_42141_c100618232550000001823115007181433_s1_p0/82458/0_7150/8_6627"
    unitig "utg69"
  ]
  node [
    id 1907
    label "6008"
    fastq "m140321_042601_42142_c100618572550000001823115007181401_s1_p0/38960/1960_13866/149_10678"
    unitig "utg69"
  ]
  node [
    id 1908
    label "6888"
    fastq "m140310_020230_42141_c100633532550000001823121009121467_s1_p0/57680/12087_17499/0_5286"
    unitig "utg70"
  ]
  node [
    id 1909
    label "2246"
    fastq "m140316_100554_42141_c100618292550000001823115007181475_s1_p0/134550/0_9246/0_8832"
    unitig "utg0"
  ]
  node [
    id 1910
    label "2464"
    fastq "m140321_015151_42142_c100618572550000001823115007181400_s1_p0/104156/0_6052/1288_5899"
    unitig "utg41"
  ]
  node [
    id 1911
    label "2467"
    fastq "m140316_145405_42141_c100618292550000001823115007181477_s1_p0/96351/4950_13171/32_7905"
    unitig "utg41"
  ]
  node [
    id 1912
    label "7390"
    fastq "m140313_090822_42141_c100604482550000001823113706171464_s1_p0/41967/0_10046/0_9574"
    unitig "utg24"
  ]
  node [
    id 1913
    label "10059"
    fastq "m140310_020230_42141_c100633532550000001823121009121467_s1_p0/136313/0_11310/15_10623"
    unitig "utg0"
  ]
  node [
    id 1914
    label "999"
    fastq "m140315_010920_42141_c100618232550000001823115007181430_s1_p0/116213/6575_17981/1026_10940"
    unitig "utg69"
  ]
  node [
    id 1915
    label "998"
    fastq "m140315_010920_42141_c100618232550000001823115007181430_s1_p0/120405/3645_14722/1610_10970"
    unitig "utg28"
  ]
  node [
    id 1916
    label "3401"
    fastq "m140309_223738_42141_c100633532550000001823121009121466_s1_p0/139805/0_10177/0_9538"
    unitig "utg67"
  ]
  node [
    id 1917
    label "126"
    fastq "m140309_223738_42141_c100633532550000001823121009121466_s1_p0/28270/0_7908/268_7137"
    unitig "utg67"
  ]
  node [
    id 1918
    label "3409"
    fastq "m140309_223738_42141_c100633532550000001823121009121466_s1_p0/24254/7745_20894/5475_13218"
    unitig "utg79"
  ]
  node [
    id 1919
    label "129"
    fastq "m140309_223738_42141_c100633532550000001823121009121466_s1_p0/18886/0_11758/18_11369"
    unitig "utg67"
  ]
  node [
    id 1920
    label "7084"
    fastq "m140311_131333_42142_c100622202550000001823114507181454_s1_p0/47179/0_10933/18_10515"
    unitig "utg14"
  ]
  node [
    id 1921
    label "10699"
    fastq "m140313_160032_42141_c100604482550000001823113706171466_s1_p0/11573/0_11596/0_6440"
    unitig "utg10"
  ]
  node [
    id 1922
    label "16877"
    fastq "m140311_131333_42142_c100622202550000001823114507181454_s1_p0/20134/0_10276/0_9988"
    unitig "utg0"
  ]
  node [
    id 1923
    label "16876"
    fastq "m140311_131333_42142_c100622202550000001823114507181454_s1_p0/156851/0_11183/0_10800"
    unitig "utg67"
  ]
  node [
    id 1924
    label "16874"
    fastq "m140311_131333_42142_c100622202550000001823114507181454_s1_p0/23419/0_11408/29_10979"
    unitig "utg67"
  ]
  node [
    id 1925
    label "16878"
    fastq "m140311_131333_42142_c100622202550000001823114507181454_s1_p0/25085/2627_11412/295_8517"
    unitig "utg0"
  ]
  node [
    id 1926
    label "12380"
    fastq "m140321_015151_42142_c100618572550000001823115007181400_s1_p0/28168/0_10118/0_9727"
    unitig "utg67"
  ]
  node [
    id 1927
    label "6312"
    fastq "m140321_120917_42142_c100618572550000001823115007181404_s1_p0/155575/0_12969/1642_13125"
    unitig "utg28"
  ]
  node [
    id 1928
    label "12142"
    fastq "m140316_123054_42141_c100618292550000001823115007181476_s1_p0/102012/0_10457/0_9408"
    unitig "utg14"
  ]
  node [
    id 1929
    label "2799"
    fastq "m140321_065934_42142_c100618572550000001823115007181402_s1_p0/122222/286_14127/6607_12861"
    unitig "utg70"
  ]
  node [
    id 1930
    label "2792"
    fastq "m140321_065934_42142_c100618572550000001823115007181402_s1_p0/117524/5614_15680/16_7116"
    unitig "utg87"
  ]
  node [
    id 1931
    label "2793"
    fastq "m140321_065934_42142_c100618572550000001823115007181402_s1_p0/115824/2354_14700/200_11407"
    unitig "utg14"
  ]
  node [
    id 1932
    label "13490"
    fastq "m140311_062557_42142_c100622202550000001823114507181452_s1_p0/112244/0_8272/41_7928"
    unitig "utg41"
  ]
  node [
    id 1933
    label "13497"
    fastq "m140311_062557_42142_c100622202550000001823114507181452_s1_p0/66444/0_14203/2997_13979"
    unitig "utg14"
  ]
  node [
    id 1934
    label "13495"
    fastq "m140311_062557_42142_c100622202550000001823114507181452_s1_p0/29328/0_10728/629_10727"
    unitig "utg24"
  ]
  node [
    id 1935
    label "14112"
    fastq "m140313_192416_42141_c100604482550000001823113706171467_s1_p0/54202/0_10787/18_9935"
    unitig "utg5"
  ]
  node [
    id 1936
    label "14111"
    fastq "m140313_192416_42141_c100604482550000001823113706171467_s1_p0/5135/905_12987/3_10413"
    unitig "utg5"
  ]
  node [
    id 1937
    label "14116"
    fastq "m140313_192416_42141_c100604482550000001823113706171467_s1_p0/73061/0_11551/12_11100"
    unitig "utg67"
  ]
  node [
    id 1938
    label "14114"
    fastq "m140313_192416_42141_c100604482550000001823113706171467_s1_p0/80912/0_6545/0_6129"
    unitig "utg87"
  ]
  node [
    id 1939
    label "14115"
    fastq "m140313_192416_42141_c100604482550000001823113706171467_s1_p0/58115/0_10426/11_10257"
    unitig "utg87"
  ]
  node [
    id 1940
    label "14118"
    fastq "m140313_192416_42141_c100604482550000001823113706171467_s1_p0/67608/0_12936/17_12351"
    unitig "utg7"
  ]
  node [
    id 1941
    label "9092"
    fastq "m140321_015151_42142_c100618572550000001823115007181400_s1_p0/34566/0_11362/586_10803"
    unitig "utg67"
  ]
  node [
    id 1942
    label "17703"
    fastq "m140315_081523_42141_c100618232550000001823115007181433_s1_p0/129338/9920_18191/242_8236"
    unitig "utg14"
  ]
  node [
    id 1943
    label "9306"
    fastq "m140321_042601_42142_c100618572550000001823115007181401_s1_p0/99801/0_10215/1819_9950"
    unitig "utg14"
  ]
  node [
    id 1944
    label "9307"
    fastq "m140321_065934_42142_c100618572550000001823115007181402_s1_p0/101795/0_11149/12_9883"
    unitig "utg14"
  ]
  node [
    id 1945
    label "10435"
    fastq "m140311_153755_42142_c100622202550000001823114507181455_s1_p0/155521/0_11796/0_11237"
    unitig "utg67"
  ]
  node [
    id 1946
    label "9303"
    fastq "m140321_065934_42142_c100618572550000001823115007181402_s1_p0/100945/0_7535/16_6549"
    unitig "utg0"
  ]
  node [
    id 1947
    label "13140"
    fastq "m140309_084741_42141_c100633532550000001823121009121462_s1_p0/145316/0_17404/0_15965"
    unitig "utg69"
  ]
  node [
    id 1948
    label "5099"
    fastq "m140315_221622_42141_c100618292550000001823115007181470_s1_p0/129475/0_13713/25_13242"
    unitig "utg14"
  ]
  node [
    id 1949
    label "17493"
    fastq "m140315_033050_42141_c100618232550000001823115007181431_s1_p0/117904/4151_17875/2331_13067"
    unitig "utg24"
  ]
  node [
    id 1950
    label "13146"
    fastq "m140309_121338_42141_c100633532550000001823121009121463_s1_p0/139773/0_14966/24_14055"
    unitig "utg0"
  ]
  node [
    id 1951
    label "8988"
    fastq "m140316_145405_42141_c100618292550000001823115007181477_s1_p0/85839/12324_21353/83_8765"
    unitig "utg0"
  ]
  node [
    id 1952
    label "2667"
    fastq "m140321_042601_42142_c100618572550000001823115007181401_s1_p0/130453/0_7435/17_6850"
    unitig "utg69"
  ]
  node [
    id 1953
    label "13384"
    fastq "m140310_020230_42141_c100633532550000001823121009121467_s1_p0/150204/0_9218/0_8359"
    unitig "utg67"
  ]
  node [
    id 1954
    label "10696"
    fastq "m140313_160032_42141_c100604482550000001823113706171466_s1_p0/102395/0_11419/17_10516"
    unitig "utg10"
  ]
  node [
    id 1955
    label "15731"
    fastq "m140321_015151_42142_c100618572550000001823115007181400_s1_p0/76176/238_9670/214_8840"
    unitig "utg69"
  ]
  node [
    id 1956
    label "15886"
    fastq "m140321_042601_42142_c100618572550000001823115007181401_s1_p0/95993/0_8301/0_7765"
    unitig "utg31"
  ]
  node [
    id 1957
    label "5325"
    fastq "m140316_025917_42141_c100618292550000001823115007181472_s1_p0/66767/3721_8993/0_4898"
    unitig "utg83"
  ]
  node [
    id 1958
    label "14608"
    fastq "m140315_103700_42141_c100618232550000001823115007181434_s1_p0/41558/0_14713/732_13825"
    unitig "utg0"
  ]
  node [
    id 1959
    label "10549"
    fastq "m140311_153755_42142_c100622202550000001823114507181455_s1_p0/91797/6099_13052/0_6445"
    unitig "utg70"
  ]
  node [
    id 1960
    label "10720"
    fastq "m140313_160032_42141_c100604482550000001823113706171466_s1_p0/145044/0_10423/1760_9726"
    unitig "utg87"
  ]
  node [
    id 1961
    label "14931"
    fastq "m140315_221622_42141_c100618292550000001823115007181470_s1_p0/109475/0_7990/0_7157"
    unitig "utg83"
  ]
  node [
    id 1962
    label "14932"
    fastq "m140315_174828_42141_c100618232550000001823115007181437_s1_p0/92502/0_12566/11_12480"
    unitig "utg69"
  ]
  node [
    id 1963
    label "13039"
    fastq "m140321_172159_42142_c100618572550000001823115007181406_s1_p0/8392/3417_14337/204_10457"
    unitig "utg0"
  ]
  node [
    id 1964
    label "18277"
    fastq "m140316_003701_42141_c100618292550000001823115007181471_s1_p0/113509/0_8553/12_7983"
    unitig "utg9"
  ]
  node [
    id 1965
    label "14289"
    fastq "m140315_033050_42141_c100618232550000001823115007181431_s1_p0/33533/1228_7024/0_5495"
    unitig "utg0"
  ]
  node [
    id 1966
    label "12729"
    fastq "m140321_065934_42142_c100618572550000001823115007181402_s1_p0/92133/290_11631/2487_10473"
    unitig "utg14"
  ]
  node [
    id 1967
    label "8748"
    fastq "m140316_074350_42141_c100618292550000001823115007181474_s1_p0/98554/1017_15641/0_14145"
    unitig "utg24"
  ]
  node [
    id 1968
    label "18729"
    fastq "m140316_123054_42141_c100618292550000001823115007181476_s1_p0/121006/6127_14851/0_8139"
    unitig "utg0"
  ]
  node [
    id 1969
    label "8172"
    fastq "m140315_152532_42141_c100618232550000001823115007181436_s1_p0/143584/2402_9146/33_6167"
    unitig "utg10"
  ]
  node [
    id 1970
    label "2809"
    fastq "m140321_065934_42142_c100618572550000001823115007181402_s1_p0/135304/0_7687/18_6940"
    unitig "utg70"
  ]
  node [
    id 1971
    label "18290"
    fastq "m140316_003701_42141_c100618292550000001823115007181471_s1_p0/138999/3454_8842/6_5072"
    unitig "utg0"
  ]
  node [
    id 1972
    label "17806"
    fastq "m140315_103700_42141_c100618232550000001823115007181434_s1_p0/131470/0_12512/6127_12160"
    unitig "utg67"
  ]
  node [
    id 1973
    label "12965"
    fastq "m140321_144411_42142_c100618572550000001823115007181405_s1_p0/87653/0_8447/13_7923"
    unitig "utg70"
  ]
  node [
    id 1974
    label "12967"
    fastq "m140321_172159_42142_c100618572550000001823115007181406_s1_p0/106472/616_11440/28_9903"
    unitig "utg0"
  ]
  node [
    id 1975
    label "15643"
    fastq "m140321_015151_42142_c100618572550000001823115007181400_s1_p0/144986/0_7572/20_7404"
    unitig "utg67"
  ]
  node [
    id 1976
    label "2805"
    fastq "m140321_065934_42142_c100618572550000001823115007181402_s1_p0/132130/0_8544/13_7988"
    unitig "utg67"
  ]
  node [
    id 1977
    label "1421"
    fastq "m140315_103700_42141_c100618232550000001823115007181434_s1_p0/52800/5098_13535/49_7930"
    unitig "utg6"
  ]
  node [
    id 1978
    label "5430"
    fastq "m140316_074350_42141_c100618292550000001823115007181474_s1_p0/105825/2894_9867/174_6352"
    unitig "utg83"
  ]
  node [
    id 1979
    label "3368"
    fastq "m140309_223738_42141_c100633532550000001823121009121466_s1_p0/104236/1771_12753/874_10543"
    unitig "utg0"
  ]
  node [
    id 1980
    label "1429"
    fastq "m140315_103700_42141_c100618232550000001823115007181434_s1_p0/56857/9600_17463/0_7610"
    unitig "utg67"
  ]
  node [
    id 1981
    label "12723"
    fastq "m140321_065934_42142_c100618572550000001823115007181402_s1_p0/76139/2278_12256/592_7212"
    unitig "utg95"
  ]
  node [
    id 1982
    label "5439"
    fastq "m140316_074350_42141_c100618292550000001823115007181474_s1_p0/11583/3170_7349/0_3809"
    unitig "utg83"
  ]
  node [
    id 1983
    label "731"
    fastq "m140313_054807_42141_c100604482550000001823113706171463_s1_p0/123596/0_16639/10_11067"
    unitig "utg0"
  ]
  node [
    id 1984
    label "730"
    fastq "m140313_054807_42141_c100604482550000001823113706171463_s1_p0/120206/0_16077/32_15455"
    unitig "utg67"
  ]
  node [
    id 1985
    label "13962"
    fastq "m140313_090822_42141_c100604482550000001823113706171464_s1_p0/94616/0_7593/425_7220"
    unitig "utg5"
  ]
  node [
    id 1986
    label "8104"
    fastq "m140315_125940_42141_c100618232550000001823115007181435_s1_p0/160517/0_12284/6_11837"
    unitig "utg67"
  ]
  node [
    id 1987
    label "13961"
    fastq "m140313_090822_42141_c100604482550000001823113706171464_s1_p0/74272/0_12233/0_11485"
    unitig "utg69"
  ]
  node [
    id 1988
    label "4277"
    fastq "m140313_192416_42141_c100604482550000001823113706171467_s1_p0/7183/0_12921/4483_12130"
    unitig "utg70"
  ]
  node [
    id 1989
    label "13967"
    fastq "m140313_090822_42141_c100604482550000001823113706171464_s1_p0/98756/0_11415/0_11002"
    unitig "utg67"
  ]
  node [
    id 1990
    label "4274"
    fastq "m140313_192416_42141_c100604482550000001823113706171467_s1_p0/56584/0_10660/0_10263"
    unitig "utg67"
  ]
  node [
    id 1991
    label "464"
    fastq "m140311_131333_42142_c100622202550000001823114507181454_s1_p0/41954/0_13345/11_12697"
    unitig "utg67"
  ]
  node [
    id 1992
    label "1356"
    fastq "m140315_103700_42141_c100618232550000001823115007181434_s1_p0/10733/964_12972/2_11614"
    unitig "utg67"
  ]
  node [
    id 1993
    label "6958"
    fastq "m140311_095017_42142_c100622202550000001823114507181453_s1_p0/126836/0_4831/0_4353"
    unitig "utg16"
  ]
  node [
    id 1994
    label "6959"
    fastq "m140311_062557_42142_c100622202550000001823114507181452_s1_p0/32982/0_12963/101_12755"
    unitig "utg70"
  ]
  node [
    id 1995
    label "5556"
    fastq "m140316_100554_42141_c100618292550000001823115007181475_s1_p0/22689/5786_15962/287_10018"
    unitig "utg24"
  ]
  node [
    id 1996
    label "5553"
    fastq "m140316_100554_42141_c100618292550000001823115007181475_s1_p0/28569/0_4500/156_4111"
    unitig "utg83"
  ]
  node [
    id 1997
    label "6950"
    fastq "m140311_062557_42142_c100622202550000001823114507181452_s1_p0/114576/0_17023/12_15677"
    unitig "utg67"
  ]
  node [
    id 1998
    label "15463"
    fastq "m140316_123054_42141_c100618292550000001823115007181476_s1_p0/16256/0_5567/0_5048"
    unitig "utg40"
  ]
  node [
    id 1999
    label "6481"
    fastq "m140321_172159_42142_c100618572550000001823115007181406_s1_p0/47942/2948_13288/0_9622"
    unitig "utg87"
  ]
  node [
    id 2000
    label "6486"
    fastq "m140321_172159_42142_c100618572550000001823115007181406_s1_p0/46287/0_10737/390_10360"
    unitig "utg67"
  ]
  node [
    id 2001
    label "6242"
    fastq "m140321_093325_42142_c100618572550000001823115007181403_s1_p0/23436/0_6891/14_6575"
    unitig "utg70"
  ]
  node [
    id 2002
    label "6956"
    fastq "m140311_062557_42142_c100622202550000001823114507181452_s1_p0/49749/0_14045/15_7959"
    unitig "utg0"
  ]
  node [
    id 2003
    label "9866"
    fastq "m140309_223738_42141_c100633532550000001823121009121466_s1_p0/103802/871_8030/1033_7048"
    unitig "utg0"
  ]
  node [
    id 2004
    label "10744"
    fastq "m140313_160032_42141_c100604482550000001823113706171466_s1_p0/64975/0_10752/0_10786"
    unitig "utg69"
  ]
  node [
    id 2005
    label "11142"
    fastq "m140315_081523_42141_c100618232550000001823115007181433_s1_p0/138942/0_10532/0_10425"
    unitig "utg67"
  ]
  node [
    id 2006
    label "1518"
    fastq "m140315_125940_42141_c100618232550000001823115007181435_s1_p0/20435/0_14262/367_13836"
    unitig "utg14"
  ]
  node [
    id 2007
    label "14668"
    fastq "m140315_125940_42141_c100618232550000001823115007181435_s1_p0/18796/9477_14348/0_4755"
    unitig "utg10"
  ]
  node [
    id 2008
    label "8362"
    fastq "m140315_221622_42141_c100618292550000001823115007181470_s1_p0/129154/0_12573/176_12140"
    unitig "utg0"
  ]
  node [
    id 2009
    label "4225"
    fastq "m140313_160032_42141_c100604482550000001823113706171466_s1_p0/99812/0_7648/17_7415"
    unitig "utg67"
  ]
  node [
    id 2010
    label "12814"
    fastq "m140321_093325_42142_c100618572550000001823115007181403_s1_p0/71133/1741_14203/245_11807"
    unitig "utg67"
  ]
  node [
    id 2011
    label "5880"
    fastq "m140321_015151_42142_c100618572550000001823115007181400_s1_p0/68834/0_8386/16_7987"
    unitig "utg67"
  ]
  node [
    id 2012
    label "5886"
    fastq "m140321_015151_42142_c100618572550000001823115007181400_s1_p0/72076/0_11287/0_10938"
    unitig "utg69"
  ]
  node [
    id 2013
    label "12540"
    fastq "m140321_042601_42142_c100618572550000001823115007181401_s1_p0/36926/2248_12759/224_9517"
    unitig "utg70"
  ]
  node [
    id 2014
    label "13814"
    fastq "m140311_153755_42142_c100622202550000001823114507181455_s1_p0/46175/0_14071/0_13859"
    unitig "utg0"
  ]
  node [
    id 2015
    label "13813"
    fastq "m140311_153755_42142_c100622202550000001823114507181455_s1_p0/47417/5336_14853/0_7577"
    unitig "utg69"
  ]
  node [
    id 2016
    label "6287"
    fastq "m140321_120917_42142_c100618572550000001823115007181404_s1_p0/115311/0_12429/35_11582"
    unitig "utg67"
  ]
  node [
    id 2017
    label "15068"
    fastq "m140316_003701_42141_c100618292550000001823115007181471_s1_p0/35469/5362_17156/2113_11873"
    unitig "utg69"
  ]
  node [
    id 2018
    label "16012"
    fastq "m140321_065934_42142_c100618572550000001823115007181402_s1_p0/79161/0_11427/12_11037"
    unitig "utg28"
  ]
  node [
    id 2019
    label "7473"
    fastq "m140313_160032_42141_c100604482550000001823113706171466_s1_p0/141442/0_12252/7_11371"
    unitig "utg79"
  ]
  node [
    id 2020
    label "7475"
    fastq "m140313_160032_42141_c100604482550000001823113706171466_s1_p0/21644/0_10040/21_9525"
    unitig "utg0"
  ]
  node [
    id 2021
    label "16047"
    fastq "m140321_093325_42142_c100618572550000001823115007181403_s1_p0/149193/244_5860/0_5260"
    unitig "utg70"
  ]
  node [
    id 2022
    label "19096"
    fastq "m140321_042601_42142_c100618572550000001823115007181401_s1_p0/141793/0_9134/5_8770"
    unitig "utg87"
  ]
  node [
    id 2023
    label "19090"
    fastq "m140321_042601_42142_c100618572550000001823115007181401_s1_p0/130684/1171_10091/0_8166"
    unitig "utg79"
  ]
  node [
    id 2024
    label "16517"
    fastq "m140309_223738_42141_c100633532550000001823121009121466_s1_p0/128982/0_8309/16_7881"
    unitig "utg87"
  ]
  node [
    id 2025
    label "12609"
    fastq "m140321_065934_42142_c100618572550000001823115007181402_s1_p0/108608/0_12360/0_11362"
    unitig "utg87"
  ]
  node [
    id 2026
    label "6631"
    fastq "m140309_154110_42141_c100633532550000001823121009121464_s1_p0/124824/4278_20396/2825_15748"
    unitig "utg37"
  ]
  node [
    id 2027
    label "12601"
    fastq "m140321_065934_42142_c100618572550000001823115007181402_s1_p0/101417/3220_12866/156_8258"
    unitig "utg69"
  ]
  node [
    id 2028
    label "12602"
    fastq "m140321_042601_42142_c100618572550000001823115007181401_s1_p0/995/0_7023/21_6673"
    unitig "utg69"
  ]
  node [
    id 2029
    label "13708"
    fastq "m140311_153755_42142_c100622202550000001823114507181455_s1_p0/117844/0_11800/0_11218"
    unitig "utg67"
  ]
  node [
    id 2030
    label "5970"
    fastq "m140321_042601_42142_c100618572550000001823115007181401_s1_p0/146389/1485_14261/132_9797"
    unitig "utg5"
  ]
  node [
    id 2031
    label "4012"
    fastq "m140311_153755_42142_c100622202550000001823114507181455_s1_p0/7802/0_15600/11_14726"
    unitig "utg0"
  ]
  node [
    id 2032
    label "356"
    fastq "m140311_062557_42142_c100622202550000001823114507181452_s1_p0/95959/0_7661/126_7255"
    unitig "utg67"
  ]
  node [
    id 2033
    label "7506"
    fastq "m140313_160032_42141_c100604482550000001823113706171466_s1_p0/85685/0_10567/0_10007"
    unitig "utg24"
  ]
  node [
    id 2034
    label "19436"
    fastq "m140321_120917_42142_c100618572550000001823115007181404_s1_p0/132581/0_4196/155_3335"
    unitig "utg79"
  ]
  node [
    id 2035
    label "351"
    fastq "m140311_062557_42142_c100622202550000001823114507181452_s1_p0/120256/0_16999/967_16004"
    unitig "utg93"
  ]
  node [
    id 2036
    label "7503"
    fastq "m140313_160032_42141_c100604482550000001823113706171466_s1_p0/83800/0_8160/14_8186"
    unitig "utg69"
  ]
  node [
    id 2037
    label "18319"
    fastq "m140316_003701_42141_c100618292550000001823115007181471_s1_p0/29806/0_8049/0_7789"
    unitig "utg28"
  ]
  node [
    id 2038
    label "7508"
    fastq "m140313_160032_42141_c100604482550000001823113706171466_s1_p0/90211/0_11648/1446_11033"
    unitig "utg69"
  ]
  node [
    id 2039
    label "358"
    fastq "m140311_095017_42142_c100622202550000001823114507181453_s1_p0/117314/12169_21330/0_9303"
    unitig "utg5"
  ]
  node [
    id 2040
    label "19549"
    fastq "m140321_144411_42142_c100618572550000001823115007181405_s1_p0/18885/0_10445/0_9151"
    unitig "utg83"
  ]
  node [
    id 2041
    label "16608"
    fastq "m140309_223738_42141_c100633532550000001823121009121466_s1_p0/84351/10296_20520/0_3614"
    unitig "utg83"
  ]
  node [
    id 2042
    label "6124"
    fastq "m140321_065934_42142_c100618572550000001823115007181402_s1_p0/248/0_6108/4774_5485"
    unitig "utg28"
  ]
  node [
    id 2043
    label "6120"
    fastq "m140321_065934_42142_c100618572550000001823115007181402_s1_p0/158090/0_7727/16_7478"
    unitig "utg0"
  ]
  node [
    id 2044
    label "6969"
    fastq "m140311_095017_42142_c100622202550000001823114507181453_s1_p0/41011/0_9662/5_9064"
    unitig "utg5"
  ]
  node [
    id 2045
    label "12773"
    fastq "m140321_093325_42142_c100618572550000001823115007181403_s1_p0/24178/0_6630/527_6780"
    unitig "utg70"
  ]
  node [
    id 2046
    label "10440"
    fastq "m140311_153755_42142_c100622202550000001823114507181455_s1_p0/18185/0_8040/0_7430"
    unitig "utg67"
  ]
  node [
    id 2047
    label "2328"
    fastq "m140316_123054_42141_c100618292550000001823115007181476_s1_p0/125351/1594_11859/45_10172"
    unitig "utg0"
  ]
  node [
    id 2048
    label "289"
    fastq "m140310_020230_42141_c100633532550000001823121009121467_s1_p0/41053/21801_34160/5_11594"
    unitig "utg67"
  ]
  node [
    id 2049
    label "16283"
    fastq "m140321_144411_42142_c100618572550000001823115007181405_s1_p0/98179/0_13544/0_12790"
    unitig "utg0"
  ]
  node [
    id 2050
    label "284"
    fastq "m140310_020230_42141_c100633532550000001823121009121467_s1_p0/46069/0_7671/99_7390"
    unitig "utg79"
  ]
  node [
    id 2051
    label "16286"
    fastq "m140321_172159_42142_c100618572550000001823115007181406_s1_p0/137519/0_8223/2597_3198"
    unitig "utg14"
  ]
  node [
    id 2052
    label "16287"
    fastq "m140321_172159_42142_c100618572550000001823115007181406_s1_p0/137519/0_8223/3612_4505"
    unitig "utg14"
  ]
  node [
    id 2053
    label "16460"
    fastq "m140309_121338_42141_c100633532550000001823121009121463_s1_p0/138406/0_11242/0_10529"
    unitig "utg0"
  ]
  node [
    id 2054
    label "3764"
    fastq "m140311_131333_42142_c100622202550000001823114507181454_s1_p0/38156/2409_13285/0_9199"
    unitig "utg70"
  ]
  node [
    id 2055
    label "16465"
    fastq "m140309_121338_42141_c100633532550000001823121009121463_s1_p0/76989/0_10366/83_9772"
    unitig "utg67"
  ]
  node [
    id 2056
    label "3766"
    fastq "m140311_131333_42142_c100622202550000001823114507181454_s1_p0/38535/0_7199/6_6989"
    unitig "utg0"
  ]
  node [
    id 2057
    label "262"
    fastq "m140310_020230_42141_c100633532550000001823121009121467_s1_p0/154570/4097_18226/288_13291"
    unitig "utg0"
  ]
  node [
    id 2058
    label "266"
    fastq "m140310_020230_42141_c100633532550000001823121009121467_s1_p0/157366/0_10726/10_10068"
    unitig "utg24"
  ]
  node [
    id 2059
    label "17391"
    fastq "m140313_192416_42141_c100604482550000001823113706171467_s1_p0/86167/0_9400/0_8797"
    unitig "utg83"
  ]
  node [
    id 2060
    label "17641"
    fastq "m140315_055221_42141_c100618232550000001823115007181432_s1_p0/47381/0_10056/0_9171"
    unitig "utg67"
  ]
  node [
    id 2061
    label "268"
    fastq "m140310_020230_42141_c100633532550000001823121009121467_s1_p0/150657/0_14113/5_12742"
    unitig "utg87"
  ]
  node [
    id 2062
    label "6012"
    fastq "m140321_042601_42142_c100618572550000001823115007181401_s1_p0/46020/0_8921/24_8577"
    unitig "utg70"
  ]
  node [
    id 2063
    label "13151"
    fastq "m140309_121338_42141_c100633532550000001823121009121463_s1_p0/131835/0_16626/10_15916"
    unitig "utg14"
  ]
  node [
    id 2064
    label "13523"
    fastq "m140311_095017_42142_c100622202550000001823114507181453_s1_p0/80983/0_11523/0_10736"
    unitig "utg0"
  ]
  node [
    id 2065
    label "6019"
    fastq "m140321_042601_42142_c100618572550000001823115007181401_s1_p0/63482/967_6208/2700_4666"
    unitig "utg18"
  ]
  node [
    id 2066
    label "4640"
    fastq "m140315_081523_42141_c100618232550000001823115007181433_s1_p0/27144/2948_10113/969_6938"
    unitig "utg24"
  ]
  node [
    id 2067
    label "2492"
    fastq "m140321_015151_42142_c100618572550000001823115007181400_s1_p0/11768/0_11509/0_10109"
    unitig "utg70"
  ]
  node [
    id 2068
    label "13557"
    fastq "m140311_131333_42142_c100622202550000001823114507181454_s1_p0/129612/0_11267/12_10793"
    unitig "utg24"
  ]
  node [
    id 2069
    label "13520"
    fastq "m140311_095017_42142_c100622202550000001823114507181453_s1_p0/44027/0_16859/5_13406"
    unitig "utg70"
  ]
  node [
    id 2070
    label "2496"
    fastq "m140321_015151_42142_c100618572550000001823115007181400_s1_p0/119233/0_12869/10_12685"
    unitig "utg69"
  ]
  node [
    id 2071
    label "8856"
    fastq "m140316_123054_42141_c100618292550000001823115007181476_s1_p0/12842/271_13650/608_13064"
    unitig "utg15"
  ]
  node [
    id 2072
    label "11773"
    fastq "m140316_025917_42141_c100618292550000001823115007181472_s1_p0/104847/570_8303/33_6732"
    unitig "utg14"
  ]
  node [
    id 2073
    label "2254"
    fastq "m140316_100554_42141_c100618292550000001823115007181475_s1_p0/147189/0_10423/0_10094"
    unitig "utg0"
  ]
  node [
    id 2074
    label "2253"
    fastq "m140316_100554_42141_c100618292550000001823115007181475_s1_p0/148944/3530_13455/238_9654"
    unitig "utg0"
  ]
  node [
    id 2075
    label "17241"
    fastq "m140313_123524_42141_c100604482550000001823113706171465_s1_p0/28555/0_11186/3665_10644"
    unitig "utg69"
  ]
  node [
    id 2076
    label "10048"
    fastq "m140310_020230_42141_c100633532550000001823121009121467_s1_p0/129080/25755_34467/4_8392"
    unitig "utg70"
  ]
  node [
    id 2077
    label "10049"
    fastq "m140310_020230_42141_c100633532550000001823121009121467_s1_p0/135051/0_9526/47_9220"
    unitig "utg0"
  ]
  node [
    id 2078
    label "2475"
    fastq "m140321_015151_42142_c100618572550000001823115007181400_s1_p0/106666/0_9303/10_8858"
    unitig "utg24"
  ]
  node [
    id 2079
    label "9265"
    fastq "m140321_042601_42142_c100618572550000001823115007181401_s1_p0/57517/2976_13246/872_8277"
    unitig "utg65"
  ]
  node [
    id 2080
    label "9264"
    fastq "m140321_042601_42142_c100618572550000001823115007181401_s1_p0/54043/1816_16037/1634_13497"
    unitig "utg69"
  ]
  node [
    id 2081
    label "5151"
    fastq "m140315_221622_42141_c100618292550000001823115007181470_s1_p0/84171/1567_11034/0_8934"
    unitig "utg0"
  ]
  node [
    id 2082
    label "5150"
    fastq "m140315_221622_42141_c100618292550000001823115007181470_s1_p0/75174/6175_19209/96_12741"
    unitig "utg0"
  ]
  node [
    id 2083
    label "10734"
    fastq "m140313_160032_42141_c100604482550000001823113706171466_s1_p0/51447/0_14130/10_13322"
    unitig "utg7"
  ]
  node [
    id 2084
    label "18962"
    fastq "m140321_015151_42142_c100618572550000001823115007181400_s1_p0/160206/0_12797/81_11839"
    unitig "utg87"
  ]
  node [
    id 2085
    label "7870"
    fastq "m140315_081523_42141_c100618232550000001823115007181433_s1_p0/114693/1408_10832/0_8822"
    unitig "utg70"
  ]
  node [
    id 2086
    label "110"
    fastq "m140309_223738_42141_c100633532550000001823121009121466_s1_p0/142348/0_9928/236_9607"
    unitig "utg67"
  ]
  node [
    id 2087
    label "7878"
    fastq "m140315_081523_42141_c100618232550000001823115007181433_s1_p0/115433/0_9606/7_9471"
    unitig "utg24"
  ]
  node [
    id 2088
    label "2785"
    fastq "m140321_065934_42142_c100618572550000001823115007181402_s1_p0/107961/0_12345/17_12001"
    unitig "utg67"
  ]
  node [
    id 2089
    label "4802"
    fastq "m140315_125940_42141_c100618232550000001823115007181435_s1_p0/113102/0_10776/278_10387"
    unitig "utg67"
  ]
  node [
    id 2090
    label "12398"
    fastq "m140321_015151_42142_c100618572550000001823115007181400_s1_p0/48007/2180_9660/19_7060"
    unitig "utg70"
  ]
  node [
    id 2091
    label "4807"
    fastq "m140315_103700_42141_c100618232550000001823115007181434_s1_p0/97658/461_14886/8_13504"
    unitig "utg0"
  ]
  node [
    id 2092
    label "16864"
    fastq "m140311_131333_42142_c100622202550000001823114507181454_s1_p0/148743/0_10920/9_10487"
    unitig "utg0"
  ]
  node [
    id 2093
    label "16862"
    fastq "m140311_131333_42142_c100622202550000001823114507181454_s1_p0/145224/55_9284/0_8798"
    unitig "utg70"
  ]
  node [
    id 2094
    label "11604"
    fastq "m140315_221622_42141_c100618292550000001823115007181470_s1_p0/115256/1762_11445/13_9208"
    unitig "utg0"
  ]
  node [
    id 2095
    label "11607"
    fastq "m140315_221622_42141_c100618292550000001823115007181470_s1_p0/109843/0_13319/0_12708"
    unitig "utg0"
  ]
  node [
    id 2096
    label "10606"
    fastq "m140313_090822_42141_c100604482550000001823113706171464_s1_p0/114409/0_11206/15_10724"
    unitig "utg0"
  ]
  node [
    id 2097
    label "12301"
    fastq "m140321_015151_42142_c100618572550000001823115007181400_s1_p0/110441/0_6297/2319_6010"
    unitig "utg26"
  ]
  node [
    id 2098
    label "10608"
    fastq "m140313_090822_42141_c100604482550000001823113706171464_s1_p0/120641/0_10354/57_9706"
    unitig "utg80"
  ]
  node [
    id 2099
    label "10134"
    fastq "m140310_020230_42141_c100633532550000001823121009121467_s1_p0/8549/0_6540/17_6120"
    unitig "utg87"
  ]
  node [
    id 2100
    label "10594"
    fastq "m140313_054807_42141_c100604482550000001823113706171463_s1_p0/84959/0_12455/93_11723"
    unitig "utg14"
  ]
  node [
    id 2101
    label "14129"
    fastq "m140313_192416_42141_c100604482550000001823113706171467_s1_p0/87628/0_11277/2255_11278"
    unitig "utg67"
  ]
  node [
    id 2102
    label "14128"
    fastq "m140313_192416_42141_c100604482550000001823113706171467_s1_p0/93778/0_8977/0_8686"
    unitig "utg87"
  ]
  node [
    id 2103
    label "18467"
    fastq "m140316_052143_42141_c100618292550000001823115007181473_s1_p0/113034/2309_12703/20_9516"
    unitig "utg87"
  ]
  node [
    id 2104
    label "18464"
    fastq "m140316_025917_42141_c100618292550000001823115007181472_s1_p0/97605/0_10821/1468_10729"
    unitig "utg14"
  ]
  node [
    id 2105
    label "14122"
    fastq "m140313_192416_42141_c100604482550000001823113706171467_s1_p0/88546/0_10533/75_9913"
    unitig "utg70"
  ]
  node [
    id 2106
    label "14121"
    fastq "m140313_192416_42141_c100604482550000001823113706171467_s1_p0/91192/0_10213/72_9922"
    unitig "utg9"
  ]
  node [
    id 2107
    label "9080"
    fastq "m140321_015151_42142_c100618572550000001823115007181400_s1_p0/29422/0_8344/16_8070"
    unitig "utg67"
  ]
  node [
    id 2108
    label "9319"
    fastq "m140321_065934_42142_c100618572550000001823115007181402_s1_p0/117531/0_9933/2815_8742"
    unitig "utg0"
  ]
  node [
    id 2109
    label "17734"
    fastq "m140315_081523_42141_c100618232550000001823115007181433_s1_p0/37822/3173_12329/0_5324"
    unitig "utg14"
  ]
  node [
    id 2110
    label "5089"
    fastq "m140315_221622_42141_c100618292550000001823115007181470_s1_p0/125051/0_12071/4_11700"
    unitig "utg14"
  ]
  node [
    id 2111
    label "7271"
    fastq "m140311_153755_42142_c100622202550000001823114507181455_s1_p0/51700/183_11740/0_10441"
    unitig "utg32"
  ]
  node [
    id 2112
    label "5087"
    fastq "m140315_221622_42141_c100618292550000001823115007181470_s1_p0/112225/0_10594/0_10199"
    unitig "utg14"
  ]
  node [
    id 2113
    label "2673"
    fastq "m140321_042601_42142_c100618572550000001823115007181401_s1_p0/127617/757_12378/0_10666"
    unitig "utg67"
  ]
  node [
    id 2114
    label "15890"
    fastq "m140321_042601_42142_c100618572550000001823115007181401_s1_p0/8557/1412_12054/568_9776"
    unitig "utg0"
  ]
  node [
    id 2115
    label "15891"
    fastq "m140321_042601_42142_c100618572550000001823115007181401_s1_p0/89099/2840_14910/1146_11118"
    unitig "utg87"
  ]
  node [
    id 2116
    label "15896"
    fastq "m140321_042601_42142_c100618572550000001823115007181401_s1_p0/93107/0_12457/0_11681"
    unitig "utg67"
  ]
  node [
    id 2117
    label "2923"
    fastq "m140321_065934_42142_c100618572550000001823115007181402_s1_p0/99812/0_11385/14_11193"
    unitig "utg67"
  ]
  node [
    id 2118
    label "8555"
    fastq "m140316_025917_42141_c100618292550000001823115007181472_s1_p0/29310/9336_20065/913_10745"
    unitig "utg0"
  ]
  node [
    id 2119
    label "10557"
    fastq "m140313_054807_42141_c100604482550000001823113706171463_s1_p0/104869/0_9997/12_9291"
    unitig "utg0"
  ]
  node [
    id 2120
    label "18598"
    fastq "m140316_074350_42141_c100618292550000001823115007181474_s1_p0/90787/0_4951/0_4062"
    unitig "utg27"
  ]
  node [
    id 2121
    label "10552"
    fastq "m140311_153755_42142_c100622202550000001823114507181455_s1_p0/89723/4676_14922/179_9676"
    unitig "utg69"
  ]
  node [
    id 2122
    label "18591"
    fastq "m140316_074350_42141_c100618292550000001823115007181474_s1_p0/63143/3579_13777/18_9709"
    unitig "utg40"
  ]
  node [
    id 2123
    label "14636"
    fastq "m140315_103700_42141_c100618232550000001823115007181434_s1_p0/95232/0_5329/0_5125"
    unitig "utg41"
  ]
  node [
    id 2124
    label "10559"
    fastq "m140313_054807_42141_c100604482550000001823113706171463_s1_p0/110588/0_8538/11_7909"
    unitig "utg0"
  ]
  node [
    id 2125
    label "3217"
    fastq "m140321_172159_42142_c100618572550000001823115007181406_s1_p0/88352/3674_14481/0_10420"
    unitig "utg70"
  ]
  node [
    id 2126
    label "1980"
    fastq "m140316_025917_42141_c100618292550000001823115007181472_s1_p0/135844/0_11959/6_11654"
    unitig "utg24"
  ]
  node [
    id 2127
    label "483"
    fastq "m140311_131333_42142_c100622202550000001823114507181454_s1_p0/61427/1213_12060/96_10030"
    unitig "utg72"
  ]
  node [
    id 2128
    label "18916"
    fastq "m140321_015151_42142_c100618572550000001823115007181400_s1_p0/106017/384_10289/0_9487"
    unitig "utg67"
  ]
  node [
    id 2129
    label "18263"
    fastq "m140315_221622_42141_c100618292550000001823115007181470_s1_p0/92798/9051_18297/0_9009"
    unitig "utg28"
  ]
  node [
    id 2130
    label "2815"
    fastq "m140321_065934_42142_c100618572550000001823115007181402_s1_p0/139871/0_12254/342_11476"
    unitig "utg70"
  ]
  node [
    id 2131
    label "569"
    fastq "m140311_153755_42142_c100622202550000001823114507181455_s1_p0/128296/0_8691/1901_8402"
    unitig "utg65"
  ]
  node [
    id 2132
    label "2816"
    fastq "m140321_065934_42142_c100618572550000001823115007181402_s1_p0/143566/0_10440/639_9496"
    unitig "utg67"
  ]
  node [
    id 2133
    label "2811"
    fastq "m140321_065934_42142_c100618572550000001823115007181402_s1_p0/131508/0_15169/3627_14161"
    unitig "utg67"
  ]
  node [
    id 2134
    label "561"
    fastq "m140311_153755_42142_c100622202550000001823114507181455_s1_p0/121126/7883_16954/0_8663"
    unitig "utg5"
  ]
  node [
    id 2135
    label "2819"
    fastq "m140321_065934_42142_c100618572550000001823115007181402_s1_p0/138633/3222_14779/372_11288"
    unitig "utg83"
  ]
  node [
    id 2136
    label "14705"
    fastq "m140315_125940_42141_c100618232550000001823115007181435_s1_p0/46523/0_9050/87_8224"
    unitig "utg89"
  ]
  node [
    id 2137
    label "17817"
    fastq "m140315_103700_42141_c100618232550000001823115007181434_s1_p0/125909/0_12529/0_11791"
    unitig "utg67"
  ]
  node [
    id 2138
    label "6681"
    fastq "m140309_223738_42141_c100633532550000001823121009121466_s1_p0/140339/0_14132/18_12813"
    unitig "utg69"
  ]
  node [
    id 2139
    label "12977"
    fastq "m140321_172159_42142_c100618572550000001823115007181406_s1_p0/123814/0_8268/11_7956"
    unitig "utg67"
  ]
  node [
    id 2140
    label "17819"
    fastq "m140315_103700_42141_c100618232550000001823115007181434_s1_p0/1484/2662_10939/638_7922"
    unitig "utg0"
  ]
  node [
    id 2141
    label "14259"
    fastq "m140315_010920_42141_c100618232550000001823115007181430_s1_p0/89772/0_16860/853_16373"
    unitig "utg0"
  ]
  node [
    id 2142
    label "7083"
    fastq "m140311_131333_42142_c100622202550000001823114507181454_s1_p0/49132/4971_16202/684_11461"
    unitig "utg69"
  ]
  node [
    id 2143
    label "5428"
    fastq "m140316_052143_42141_c100618292550000001823115007181473_s1_p0/94222/0_9358/697_9046"
    unitig "utg65"
  ]
  node [
    id 2144
    label "5426"
    fastq "m140316_052143_42141_c100618292550000001823115007181473_s1_p0/99365/0_8737/0_8507"
    unitig "utg14"
  ]
  node [
    id 2145
    label "5421"
    fastq "m140316_052143_42141_c100618292550000001823115007181473_s1_p0/83087/0_10065/0_9649"
    unitig "utg67"
  ]
  node [
    id 2146
    label "5422"
    fastq "m140316_052143_42141_c100618292550000001823115007181473_s1_p0/43496/1117_13086/0_11351"
    unitig "utg9"
  ]
  node [
    id 2147
    label "727"
    fastq "m140313_054807_42141_c100604482550000001823113706171463_s1_p0/104895/0_11962/0_11656"
    unitig "utg67"
  ]
  node [
    id 2148
    label "1748"
    fastq "m140315_174828_42141_c100618232550000001823115007181437_s1_p0/74793/2884_7826/120_4550"
    unitig "utg87"
  ]
  node [
    id 2149
    label "1745"
    fastq "m140315_174828_42141_c100618232550000001823115007181437_s1_p0/59277/0_8645/0_8331"
    unitig "utg67"
  ]
  node [
    id 2150
    label "1746"
    fastq "m140315_174828_42141_c100618232550000001823115007181437_s1_p0/55634/8277_19471/640_11128"
    unitig "utg67"
  ]
  node [
    id 2151
    label "729"
    fastq "m140313_054807_42141_c100604482550000001823113706171463_s1_p0/101213/707_14522/0_12421"
    unitig "utg69"
  ]
  node [
    id 2152
    label "1166"
    fastq "m140315_033050_42141_c100618232550000001823115007181431_s1_p0/89063/1614_12953/0_11001"
    unitig "utg69"
  ]
  node [
    id 2153
    label "8177"
    fastq "m140315_152532_42141_c100618232550000001823115007181436_s1_p0/133846/0_9932/1250_9282"
    unitig "utg14"
  ]
  node [
    id 2154
    label "4242"
    fastq "m140313_192416_42141_c100604482550000001823113706171467_s1_p0/131341/265_10957/0_10215"
    unitig "utg5"
  ]
  node [
    id 2155
    label "13952"
    fastq "m140313_090822_42141_c100604482550000001823113706171464_s1_p0/41078/0_11505/14_11127"
    unitig "utg0"
  ]
  node [
    id 2156
    label "4240"
    fastq "m140313_160032_42141_c100604482550000001823113706171466_s1_p0/97280/0_16341/29_12553"
    unitig "utg69"
  ]
  node [
    id 2157
    label "6943"
    fastq "m140311_030154_42142_c100622202550000001823114507181451_s1_p0/62723/0_15526/0_14859"
    unitig "utg67"
  ]
  node [
    id 2158
    label "6942"
    fastq "m140311_062557_42142_c100622202550000001823114507181452_s1_p0/10312/0_10926/7_10385"
    unitig "utg14"
  ]
  node [
    id 2159
    label "6940"
    fastq "m140311_030154_42142_c100622202550000001823114507181451_s1_p0/99206/0_12312/1214_11793"
    unitig "utg17"
  ]
  node [
    id 2160
    label "49"
    fastq "m140309_154110_42141_c100633532550000001823121009121464_s1_p0/55781/0_10778/493_9109"
    unitig "utg0"
  ]
  node [
    id 2161
    label "46"
    fastq "m140309_190708_42141_c100633532550000001823121009121465_s1_p0/133459/0_10088/2404_8512"
    unitig "utg18"
  ]
  node [
    id 2162
    label "17448"
    fastq "m140315_010920_42141_c100618232550000001823115007181430_s1_p0/55086/0_9262/272_8925"
    unitig "utg5"
  ]
  node [
    id 2163
    label "9138"
    fastq "m140321_015151_42142_c100618572550000001823115007181400_s1_p0/87839/983_8882/1621_8027"
    unitig "utg40"
  ]
  node [
    id 2164
    label "795"
    fastq "m140313_090822_42141_c100604482550000001823113706171464_s1_p0/60191/0_11093/0_10680"
    unitig "utg0"
  ]
  node [
    id 2165
    label "15272"
    fastq "m140316_074350_42141_c100618292550000001823115007181474_s1_p0/132940/0_8606/0_8383"
    unitig "utg2"
  ]
  node [
    id 2166
    label "15273"
    fastq "m140316_074350_42141_c100618292550000001823115007181474_s1_p0/116231/0_14462/15_13986"
    unitig "utg87"
  ]
  node [
    id 2167
    label "15275"
    fastq "m140316_074350_42141_c100618292550000001823115007181474_s1_p0/118043/1864_14367/26_12119"
    unitig "utg0"
  ]
  node [
    id 2168
    label "8489"
    fastq "m140316_003701_42141_c100618292550000001823115007181471_s1_p0/76726/0_8075/227_7796"
    unitig "utg67"
  ]
  node [
    id 2169
    label "15278"
    fastq "m140316_074350_42141_c100618292550000001823115007181474_s1_p0/129188/3783_14044/0_9771"
    unitig "utg69"
  ]
  node [
    id 2170
    label "8006"
    fastq "m140315_103700_42141_c100618232550000001823115007181434_s1_p0/35353/3075_13789/0_10394"
    unitig "utg69"
  ]
  node [
    id 2171
    label "2588"
    fastq "m140321_015151_42142_c100618572550000001823115007181400_s1_p0/50614/0_8538/15_8411"
    unitig "utg0"
  ]
  node [
    id 2172
    label "13827"
    fastq "m140311_153755_42142_c100622202550000001823114507181455_s1_p0/5699/0_13823/9_13181"
    unitig "utg0"
  ]
  node [
    id 2173
    label "6544"
    fastq "m140321_195713_42142_c100618572550000001823115007181407_s1_p0/155371/0_12710/0_12327"
    unitig "utg67"
  ]
  node [
    id 2174
    label "5638"
    fastq "m140316_123054_42141_c100618292550000001823115007181476_s1_p0/28007/5989_13907/20_7451"
    unitig "utg0"
  ]
  node [
    id 2175
    label "5254"
    fastq "m140316_025917_42141_c100618292550000001823115007181472_s1_p0/107718/0_9084/949_8877"
    unitig "utg28"
  ]
  node [
    id 2176
    label "15070"
    fastq "m140316_003701_42141_c100618292550000001823115007181471_s1_p0/50787/6440_14869/0_7733"
    unitig "utg0"
  ]
  node [
    id 2177
    label "15071"
    fastq "m140316_003701_42141_c100618292550000001823115007181471_s1_p0/41697/5535_16099/40_10092"
    unitig "utg0"
  ]
  node [
    id 2178
    label "7468"
    fastq "m140313_160032_42141_c100604482550000001823113706171466_s1_p0/118631/0_13559/16_13228"
    unitig "utg9"
  ]
  node [
    id 2179
    label "1362"
    fastq "m140315_103700_42141_c100618232550000001823115007181434_s1_p0/126554/1509_9812/0_7914"
    unitig "utg0"
  ]
  node [
    id 2180
    label "474"
    fastq "m140311_131333_42142_c100622202550000001823114507181454_s1_p0/44706/0_15418/0_14962"
    unitig "utg70"
  ]
  node [
    id 2181
    label "475"
    fastq "m140311_131333_42142_c100622202550000001823114507181454_s1_p0/49626/826_14663/1382_13160"
    unitig "utg0"
  ]
  node [
    id 2182
    label "7463"
    fastq "m140313_160032_42141_c100604482550000001823113706171466_s1_p0/115819/9874_23301/3460_12955"
    unitig "utg0"
  ]
  node [
    id 2183
    label "16341"
    fastq "m140321_172159_42142_c100618572550000001823115007181406_s1_p0/70800/0_6555/9_6007"
    unitig "utg9"
  ]
  node [
    id 2184
    label "1368"
    fastq "m140315_103700_42141_c100618232550000001823115007181434_s1_p0/122092/3379_15820/18_12326"
    unitig "utg70"
  ]
  node [
    id 2185
    label "3198"
    fastq "m140321_172159_42142_c100618572550000001823115007181406_s1_p0/46836/2571_13268/0_10311"
    unitig "utg67"
  ]
  edge [
    source 0
    target 306
  ]
  edge [
    source 0
    target 1141
  ]
  edge [
    source 1
    target 963
  ]
  edge [
    source 2
    target 474
  ]
  edge [
    source 3
    target 2104
  ]
  edge [
    source 3
    target 1076
  ]
  edge [
    source 4
    target 1795
  ]
  edge [
    source 5
    target 1044
  ]
  edge [
    source 5
    target 1191
  ]
  edge [
    source 6
    target 781
  ]
  edge [
    source 7
    target 156
  ]
  edge [
    source 8
    target 1506
  ]
  edge [
    source 9
    target 1862
  ]
  edge [
    source 9
    target 2067
  ]
  edge [
    source 11
    target 1763
  ]
  edge [
    source 12
    target 1281
  ]
  edge [
    source 13
    target 1058
  ]
  edge [
    source 14
    target 1375
  ]
  edge [
    source 14
    target 884
  ]
  edge [
    source 15
    target 42
  ]
  edge [
    source 15
    target 1309
  ]
  edge [
    source 16
    target 1207
  ]
  edge [
    source 17
    target 870
  ]
  edge [
    source 17
    target 476
  ]
  edge [
    source 18
    target 496
  ]
  edge [
    source 19
    target 1139
  ]
  edge [
    source 19
    target 42
  ]
  edge [
    source 20
    target 33
  ]
  edge [
    source 20
    target 636
  ]
  edge [
    source 21
    target 1775
  ]
  edge [
    source 22
    target 1129
  ]
  edge [
    source 23
    target 1552
  ]
  edge [
    source 23
    target 804
  ]
  edge [
    source 24
    target 472
  ]
  edge [
    source 25
    target 1963
  ]
  edge [
    source 26
    target 2042
  ]
  edge [
    source 26
    target 990
  ]
  edge [
    source 26
    target 1501
  ]
  edge [
    source 27
    target 1435
  ]
  edge [
    source 28
    target 678
  ]
  edge [
    source 29
    target 1175
  ]
  edge [
    source 30
    target 1171
  ]
  edge [
    source 31
    target 1586
  ]
  edge [
    source 31
    target 1565
  ]
  edge [
    source 32
    target 232
  ]
  edge [
    source 32
    target 744
  ]
  edge [
    source 33
    target 1492
  ]
  edge [
    source 33
    target 20
  ]
  edge [
    source 34
    target 1009
  ]
  edge [
    source 35
    target 900
  ]
  edge [
    source 36
    target 941
  ]
  edge [
    source 36
    target 2067
  ]
  edge [
    source 37
    target 1769
  ]
  edge [
    source 37
    target 154
  ]
  edge [
    source 38
    target 610
  ]
  edge [
    source 39
    target 337
  ]
  edge [
    source 40
    target 1629
  ]
  edge [
    source 40
    target 873
  ]
  edge [
    source 41
    target 926
  ]
  edge [
    source 42
    target 15
  ]
  edge [
    source 42
    target 19
  ]
  edge [
    source 43
    target 1615
  ]
  edge [
    source 44
    target 1778
  ]
  edge [
    source 44
    target 1130
  ]
  edge [
    source 45
    target 572
  ]
  edge [
    source 46
    target 1272
  ]
  edge [
    source 47
    target 606
  ]
  edge [
    source 47
    target 68
  ]
  edge [
    source 48
    target 2080
  ]
  edge [
    source 49
    target 91
  ]
  edge [
    source 50
    target 1998
  ]
  edge [
    source 51
    target 60
  ]
  edge [
    source 52
    target 1359
  ]
  edge [
    source 53
    target 67
  ]
  edge [
    source 53
    target 428
  ]
  edge [
    source 54
    target 1346
  ]
  edge [
    source 55
    target 1096
  ]
  edge [
    source 55
    target 368
  ]
  edge [
    source 56
    target 106
  ]
  edge [
    source 56
    target 1003
  ]
  edge [
    source 57
    target 805
  ]
  edge [
    source 58
    target 966
  ]
  edge [
    source 59
    target 738
  ]
  edge [
    source 60
    target 1608
  ]
  edge [
    source 61
    target 746
  ]
  edge [
    source 61
    target 1911
  ]
  edge [
    source 62
    target 1979
  ]
  edge [
    source 63
    target 396
  ]
  edge [
    source 63
    target 862
  ]
  edge [
    source 64
    target 322
  ]
  edge [
    source 65
    target 687
  ]
  edge [
    source 66
    target 1131
  ]
  edge [
    source 67
    target 53
  ]
  edge [
    source 67
    target 1452
  ]
  edge [
    source 68
    target 904
  ]
  edge [
    source 68
    target 47
  ]
  edge [
    source 69
    target 1895
  ]
  edge [
    source 70
    target 86
  ]
  edge [
    source 70
    target 182
  ]
  edge [
    source 71
    target 1786
  ]
  edge [
    source 72
    target 1075
  ]
  edge [
    source 72
    target 2104
  ]
  edge [
    source 73
    target 463
  ]
  edge [
    source 74
    target 696
  ]
  edge [
    source 74
    target 1053
  ]
  edge [
    source 75
    target 1703
  ]
  edge [
    source 76
    target 1888
  ]
  edge [
    source 76
    target 1988
  ]
  edge [
    source 77
    target 1010
  ]
  edge [
    source 78
    target 1954
  ]
  edge [
    source 79
    target 841
  ]
  edge [
    source 80
    target 1452
  ]
  edge [
    source 80
    target 1010
  ]
  edge [
    source 81
    target 1205
  ]
  edge [
    source 82
    target 654
  ]
  edge [
    source 82
    target 638
  ]
  edge [
    source 83
    target 1771
  ]
  edge [
    source 83
    target 104
  ]
  edge [
    source 84
    target 597
  ]
  edge [
    source 84
    target 593
  ]
  edge [
    source 85
    target 1138
  ]
  edge [
    source 86
    target 1193
  ]
  edge [
    source 87
    target 2002
  ]
  edge [
    source 88
    target 1872
  ]
  edge [
    source 88
    target 2105
  ]
  edge [
    source 89
    target 676
  ]
  edge [
    source 89
    target 1616
  ]
  edge [
    source 90
    target 1555
  ]
  edge [
    source 91
    target 1283
  ]
  edge [
    source 92
    target 703
  ]
  edge [
    source 92
    target 280
  ]
  edge [
    source 93
    target 1621
  ]
  edge [
    source 94
    target 1431
  ]
  edge [
    source 95
    target 531
  ]
  edge [
    source 96
    target 1846
  ]
  edge [
    source 96
    target 238
  ]
  edge [
    source 97
    target 390
  ]
  edge [
    source 98
    target 1013
  ]
  edge [
    source 98
    target 1785
  ]
  edge [
    source 99
    target 1980
  ]
  edge [
    source 100
    target 1396
  ]
  edge [
    source 100
    target 2116
  ]
  edge [
    source 101
    target 1736
  ]
  edge [
    source 102
    target 2093
  ]
  edge [
    source 103
    target 1973
  ]
  edge [
    source 104
    target 888
  ]
  edge [
    source 104
    target 83
  ]
  edge [
    source 105
    target 1013
  ]
  edge [
    source 105
    target 1934
  ]
  edge [
    source 106
    target 1260
  ]
  edge [
    source 107
    target 1986
  ]
  edge [
    source 107
    target 1767
  ]
  edge [
    source 108
    target 741
  ]
  edge [
    source 108
    target 1971
  ]
  edge [
    source 109
    target 71
  ]
  edge [
    source 110
    target 2030
  ]
  edge [
    source 111
    target 1249
  ]
  edge [
    source 112
    target 1368
  ]
  edge [
    source 112
    target 301
  ]
  edge [
    source 113
    target 34
  ]
  edge [
    source 114
    target 692
  ]
  edge [
    source 115
    target 284
  ]
  edge [
    source 115
    target 2073
  ]
  edge [
    source 116
    target 1754
  ]
  edge [
    source 117
    target 189
  ]
  edge [
    source 118
    target 6
  ]
  edge [
    source 118
    target 1462
  ]
  edge [
    source 119
    target 2028
  ]
  edge [
    source 119
    target 153
  ]
  edge [
    source 120
    target 648
  ]
  edge [
    source 121
    target 65
  ]
  edge [
    source 122
    target 283
  ]
  edge [
    source 123
    target 797
  ]
  edge [
    source 124
    target 1174
  ]
  edge [
    source 124
    target 1419
  ]
  edge [
    source 125
    target 1589
  ]
  edge [
    source 125
    target 619
  ]
  edge [
    source 126
    target 1572
  ]
  edge [
    source 127
    target 539
  ]
  edge [
    source 128
    target 681
  ]
  edge [
    source 128
    target 621
  ]
  edge [
    source 129
    target 1259
  ]
  edge [
    source 129
    target 1042
  ]
  edge [
    source 130
    target 998
  ]
  edge [
    source 131
    target 1676
  ]
  edge [
    source 132
    target 1740
  ]
  edge [
    source 133
    target 1463
  ]
  edge [
    source 133
    target 1447
  ]
  edge [
    source 134
    target 478
  ]
  edge [
    source 135
    target 847
  ]
  edge [
    source 135
    target 284
  ]
  edge [
    source 136
    target 1462
  ]
  edge [
    source 137
    target 1892
  ]
  edge [
    source 137
    target 1444
  ]
  edge [
    source 137
    target 127
  ]
  edge [
    source 138
    target 2103
  ]
  edge [
    source 138
    target 1166
  ]
  edge [
    source 139
    target 776
  ]
  edge [
    source 140
    target 917
  ]
  edge [
    source 140
    target 930
  ]
  edge [
    source 141
    target 2148
  ]
  edge [
    source 141
    target 1228
  ]
  edge [
    source 142
    target 710
  ]
  edge [
    source 143
    target 283
  ]
  edge [
    source 144
    target 1176
  ]
  edge [
    source 145
    target 1947
  ]
  edge [
    source 145
    target 407
  ]
  edge [
    source 146
    target 1582
  ]
  edge [
    source 147
    target 561
  ]
  edge [
    source 148
    target 1470
  ]
  edge [
    source 149
    target 206
  ]
  edge [
    source 150
    target 1177
  ]
  edge [
    source 150
    target 1373
  ]
  edge [
    source 151
    target 1970
  ]
  edge [
    source 151
    target 1104
  ]
  edge [
    source 152
    target 1203
  ]
  edge [
    source 153
    target 119
  ]
  edge [
    source 153
    target 1666
  ]
  edge [
    source 154
    target 2036
  ]
  edge [
    source 154
    target 37
  ]
  edge [
    source 155
    target 602
  ]
  edge [
    source 156
    target 320
  ]
  edge [
    source 157
    target 1261
  ]
  edge [
    source 157
    target 2105
  ]
  edge [
    source 158
    target 1567
  ]
  edge [
    source 159
    target 1918
  ]
  edge [
    source 160
    target 590
  ]
  edge [
    source 160
    target 533
  ]
  edge [
    source 161
    target 834
  ]
  edge [
    source 162
    target 361
  ]
  edge [
    source 162
    target 1422
  ]
  edge [
    source 163
    target 1067
  ]
  edge [
    source 164
    target 1484
  ]
  edge [
    source 165
    target 1445
  ]
  edge [
    source 165
    target 1304
  ]
  edge [
    source 166
    target 875
  ]
  edge [
    source 167
    target 718
  ]
  edge [
    source 167
    target 384
  ]
  edge [
    source 168
    target 874
  ]
  edge [
    source 169
    target 1427
  ]
  edge [
    source 170
    target 617
  ]
  edge [
    source 170
    target 586
  ]
  edge [
    source 171
    target 543
  ]
  edge [
    source 171
    target 646
  ]
  edge [
    source 172
    target 507
  ]
  edge [
    source 172
    target 1482
  ]
  edge [
    source 173
    target 1353
  ]
  edge [
    source 173
    target 1673
  ]
  edge [
    source 174
    target 1779
  ]
  edge [
    source 175
    target 408
  ]
  edge [
    source 176
    target 1682
  ]
  edge [
    source 176
    target 1337
  ]
  edge [
    source 177
    target 1976
  ]
  edge [
    source 178
    target 2173
  ]
  edge [
    source 178
    target 1490
  ]
  edge [
    source 179
    target 1120
  ]
  edge [
    source 180
    target 945
  ]
  edge [
    source 180
    target 337
  ]
  edge [
    source 181
    target 1291
  ]
  edge [
    source 181
    target 814
  ]
  edge [
    source 182
    target 70
  ]
  edge [
    source 182
    target 1400
  ]
  edge [
    source 183
    target 515
  ]
  edge [
    source 183
    target 1831
  ]
  edge [
    source 184
    target 62
  ]
  edge [
    source 185
    target 1554
  ]
  edge [
    source 185
    target 1585
  ]
  edge [
    source 186
    target 1594
  ]
  edge [
    source 186
    target 1086
  ]
  edge [
    source 187
    target 1965
  ]
  edge [
    source 187
    target 1881
  ]
  edge [
    source 188
    target 819
  ]
  edge [
    source 188
    target 1956
  ]
  edge [
    source 189
    target 117
  ]
  edge [
    source 189
    target 908
  ]
  edge [
    source 190
    target 2026
  ]
  edge [
    source 191
    target 1543
  ]
  edge [
    source 192
    target 735
  ]
  edge [
    source 192
    target 1557
  ]
  edge [
    source 193
    target 1483
  ]
  edge [
    source 194
    target 1252
  ]
  edge [
    source 195
    target 1772
  ]
  edge [
    source 196
    target 603
  ]
  edge [
    source 197
    target 1034
  ]
  edge [
    source 197
    target 1807
  ]
  edge [
    source 198
    target 1991
  ]
  edge [
    source 198
    target 432
  ]
  edge [
    source 199
    target 1338
  ]
  edge [
    source 200
    target 579
  ]
  edge [
    source 200
    target 1649
  ]
  edge [
    source 201
    target 548
  ]
  edge [
    source 202
    target 630
  ]
  edge [
    source 202
    target 2171
  ]
  edge [
    source 203
    target 1631
  ]
  edge [
    source 204
    target 674
  ]
  edge [
    source 205
    target 812
  ]
  edge [
    source 206
    target 149
  ]
  edge [
    source 207
    target 130
  ]
  edge [
    source 208
    target 1387
  ]
  edge [
    source 208
    target 1754
  ]
  edge [
    source 209
    target 460
  ]
  edge [
    source 209
    target 113
  ]
  edge [
    source 210
    target 1299
  ]
  edge [
    source 211
    target 2182
  ]
  edge [
    source 212
    target 2065
  ]
  edge [
    source 212
    target 689
  ]
  edge [
    source 213
    target 811
  ]
  edge [
    source 213
    target 1041
  ]
  edge [
    source 214
    target 1294
  ]
  edge [
    source 215
    target 249
  ]
  edge [
    source 215
    target 289
  ]
  edge [
    source 216
    target 1425
  ]
  edge [
    source 216
    target 473
  ]
  edge [
    source 217
    target 1085
  ]
  edge [
    source 218
    target 1119
  ]
  edge [
    source 219
    target 950
  ]
  edge [
    source 220
    target 1345
  ]
  edge [
    source 220
    target 1599
  ]
  edge [
    source 221
    target 1363
  ]
  edge [
    source 222
    target 1938
  ]
  edge [
    source 223
    target 1314
  ]
  edge [
    source 224
    target 559
  ]
  edge [
    source 224
    target 241
  ]
  edge [
    source 225
    target 1733
  ]
  edge [
    source 226
    target 1847
  ]
  edge [
    source 226
    target 865
  ]
  edge [
    source 227
    target 1620
  ]
  edge [
    source 227
    target 737
  ]
  edge [
    source 228
    target 923
  ]
  edge [
    source 228
    target 1335
  ]
  edge [
    source 229
    target 1479
  ]
  edge [
    source 229
    target 915
  ]
  edge [
    source 230
    target 709
  ]
  edge [
    source 231
    target 1194
  ]
  edge [
    source 232
    target 1656
  ]
  edge [
    source 233
    target 242
  ]
  edge [
    source 233
    target 575
  ]
  edge [
    source 234
    target 727
  ]
  edge [
    source 234
    target 428
  ]
  edge [
    source 235
    target 1078
  ]
  edge [
    source 235
    target 1501
  ]
  edge [
    source 236
    target 1520
  ]
  edge [
    source 236
    target 795
  ]
  edge [
    source 237
    target 576
  ]
  edge [
    source 237
    target 1904
  ]
  edge [
    source 238
    target 96
  ]
  edge [
    source 238
    target 871
  ]
  edge [
    source 239
    target 1842
  ]
  edge [
    source 239
    target 848
  ]
  edge [
    source 240
    target 1987
  ]
  edge [
    source 240
    target 1184
  ]
  edge [
    source 241
    target 601
  ]
  edge [
    source 241
    target 224
  ]
  edge [
    source 242
    target 233
  ]
  edge [
    source 242
    target 1279
  ]
  edge [
    source 243
    target 477
  ]
  edge [
    source 243
    target 2033
  ]
  edge [
    source 244
    target 625
  ]
  edge [
    source 245
    target 470
  ]
  edge [
    source 246
    target 1313
  ]
  edge [
    source 246
    target 893
  ]
  edge [
    source 247
    target 1190
  ]
  edge [
    source 247
    target 1316
  ]
  edge [
    source 248
    target 315
  ]
  edge [
    source 249
    target 1665
  ]
  edge [
    source 250
    target 2094
  ]
  edge [
    source 250
    target 2108
  ]
  edge [
    source 251
    target 1905
  ]
  edge [
    source 251
    target 866
  ]
  edge [
    source 252
    target 1357
  ]
  edge [
    source 253
    target 617
  ]
  edge [
    source 253
    target 881
  ]
  edge [
    source 254
    target 645
  ]
  edge [
    source 254
    target 281
  ]
  edge [
    source 255
    target 1625
  ]
  edge [
    source 256
    target 2173
  ]
  edge [
    source 257
    target 2118
  ]
  edge [
    source 258
    target 1690
  ]
  edge [
    source 258
    target 851
  ]
  edge [
    source 259
    target 659
  ]
  edge [
    source 259
    target 1920
  ]
  edge [
    source 260
    target 338
  ]
  edge [
    source 261
    target 2027
  ]
  edge [
    source 262
    target 825
  ]
  edge [
    source 262
    target 1732
  ]
  edge [
    source 263
    target 665
  ]
  edge [
    source 263
    target 1503
  ]
  edge [
    source 264
    target 688
  ]
  edge [
    source 264
    target 639
  ]
  edge [
    source 264
    target 1233
  ]
  edge [
    source 265
    target 1545
  ]
  edge [
    source 265
    target 1215
  ]
  edge [
    source 266
    target 551
  ]
  edge [
    source 266
    target 423
  ]
  edge [
    source 267
    target 1079
  ]
  edge [
    source 268
    target 839
  ]
  edge [
    source 268
    target 1630
  ]
  edge [
    source 269
    target 2115
  ]
  edge [
    source 270
    target 1226
  ]
  edge [
    source 270
    target 1198
  ]
  edge [
    source 271
    target 2076
  ]
  edge [
    source 272
    target 2134
  ]
  edge [
    source 272
    target 1652
  ]
  edge [
    source 272
    target 10
  ]
  edge [
    source 273
    target 43
  ]
  edge [
    source 274
    target 459
  ]
  edge [
    source 275
    target 2099
  ]
  edge [
    source 275
    target 1251
  ]
  edge [
    source 276
    target 122
  ]
  edge [
    source 276
    target 904
  ]
  edge [
    source 277
    target 2025
  ]
  edge [
    source 277
    target 1416
  ]
  edge [
    source 278
    target 634
  ]
  edge [
    source 279
    target 1278
  ]
  edge [
    source 279
    target 1897
  ]
  edge [
    source 280
    target 92
  ]
  edge [
    source 280
    target 1716
  ]
  edge [
    source 281
    target 254
  ]
  edge [
    source 281
    target 286
  ]
  edge [
    source 282
    target 1984
  ]
  edge [
    source 282
    target 1569
  ]
  edge [
    source 283
    target 143
  ]
  edge [
    source 284
    target 115
  ]
  edge [
    source 284
    target 135
  ]
  edge [
    source 285
    target 1478
  ]
  edge [
    source 286
    target 281
  ]
  edge [
    source 287
    target 825
  ]
  edge [
    source 287
    target 710
  ]
  edge [
    source 288
    target 1119
  ]
  edge [
    source 289
    target 1077
  ]
  edge [
    source 289
    target 215
  ]
  edge [
    source 290
    target 522
  ]
  edge [
    source 291
    target 1737
  ]
  edge [
    source 291
    target 114
  ]
  edge [
    source 292
    target 1250
  ]
  edge [
    source 293
    target 379
  ]
  edge [
    source 294
    target 1202
  ]
  edge [
    source 295
    target 399
  ]
  edge [
    source 296
    target 2007
  ]
  edge [
    source 296
    target 557
  ]
  edge [
    source 297
    target 52
  ]
  edge [
    source 297
    target 1264
  ]
  edge [
    source 298
    target 1903
  ]
  edge [
    source 299
    target 1353
  ]
  edge [
    source 300
    target 1491
  ]
  edge [
    source 300
    target 1580
  ]
  edge [
    source 301
    target 984
  ]
  edge [
    source 301
    target 112
  ]
  edge [
    source 302
    target 894
  ]
  edge [
    source 303
    target 581
  ]
  edge [
    source 304
    target 458
  ]
  edge [
    source 305
    target 1752
  ]
  edge [
    source 305
    target 1354
  ]
  edge [
    source 306
    target 0
  ]
  edge [
    source 306
    target 817
  ]
  edge [
    source 307
    target 969
  ]
  edge [
    source 307
    target 900
  ]
  edge [
    source 308
    target 1271
  ]
  edge [
    source 308
    target 1142
  ]
  edge [
    source 309
    target 1265
  ]
  edge [
    source 309
    target 1424
  ]
  edge [
    source 310
    target 605
  ]
  edge [
    source 310
    target 2091
  ]
  edge [
    source 311
    target 789
  ]
  edge [
    source 311
    target 2133
  ]
  edge [
    source 312
    target 807
  ]
  edge [
    source 312
    target 1706
  ]
  edge [
    source 313
    target 501
  ]
  edge [
    source 314
    target 1827
  ]
  edge [
    source 314
    target 1700
  ]
  edge [
    source 315
    target 248
  ]
  edge [
    source 316
    target 1190
  ]
  edge [
    source 317
    target 1352
  ]
  edge [
    source 318
    target 1665
  ]
  edge [
    source 319
    target 121
  ]
  edge [
    source 319
    target 2163
  ]
  edge [
    source 320
    target 58
  ]
  edge [
    source 320
    target 1437
  ]
  edge [
    source 321
    target 1825
  ]
  edge [
    source 322
    target 683
  ]
  edge [
    source 323
    target 958
  ]
  edge [
    source 324
    target 421
  ]
  edge [
    source 324
    target 1127
  ]
  edge [
    source 325
    target 500
  ]
  edge [
    source 326
    target 1384
  ]
  edge [
    source 326
    target 27
  ]
  edge [
    source 327
    target 78
  ]
  edge [
    source 328
    target 1356
  ]
  edge [
    source 328
    target 649
  ]
  edge [
    source 329
    target 1137
  ]
  edge [
    source 329
    target 1414
  ]
  edge [
    source 330
    target 549
  ]
  edge [
    source 330
    target 1074
  ]
  edge [
    source 331
    target 1770
  ]
  edge [
    source 332
    target 1868
  ]
  edge [
    source 332
    target 1759
  ]
  edge [
    source 333
    target 386
  ]
  edge [
    source 333
    target 1607
  ]
  edge [
    source 334
    target 573
  ]
  edge [
    source 334
    target 518
  ]
  edge [
    source 335
    target 599
  ]
  edge [
    source 335
    target 1126
  ]
  edge [
    source 336
    target 663
  ]
  edge [
    source 337
    target 39
  ]
  edge [
    source 337
    target 180
  ]
  edge [
    source 338
    target 816
  ]
  edge [
    source 339
    target 427
  ]
  edge [
    source 339
    target 2040
  ]
  edge [
    source 339
    target 2135
  ]
  edge [
    source 340
    target 38
  ]
  edge [
    source 341
    target 1578
  ]
  edge [
    source 342
    target 1944
  ]
  edge [
    source 342
    target 1570
  ]
  edge [
    source 343
    target 1945
  ]
  edge [
    source 343
    target 1378
  ]
  edge [
    source 344
    target 1823
  ]
  edge [
    source 345
    target 1853
  ]
  edge [
    source 345
    target 794
  ]
  edge [
    source 346
    target 528
  ]
  edge [
    source 347
    target 444
  ]
  edge [
    source 348
    target 327
  ]
  edge [
    source 349
    target 1135
  ]
  edge [
    source 350
    target 1310
  ]
  edge [
    source 350
    target 11
  ]
  edge [
    source 351
    target 1977
  ]
  edge [
    source 353
    target 2169
  ]
  edge [
    source 353
    target 408
  ]
  edge [
    source 354
    target 1712
  ]
  edge [
    source 354
    target 584
  ]
  edge [
    source 355
    target 1493
  ]
  edge [
    source 356
    target 1661
  ]
  edge [
    source 356
    target 1234
  ]
  edge [
    source 357
    target 1035
  ]
  edge [
    source 358
    target 430
  ]
  edge [
    source 359
    target 1084
  ]
  edge [
    source 360
    target 804
  ]
  edge [
    source 360
    target 619
  ]
  edge [
    source 361
    target 162
  ]
  edge [
    source 362
    target 1069
  ]
  edge [
    source 362
    target 740
  ]
  edge [
    source 363
    target 2168
  ]
  edge [
    source 363
    target 1661
  ]
  edge [
    source 364
    target 1229
  ]
  edge [
    source 364
    target 1107
  ]
  edge [
    source 365
    target 39
  ]
  edge [
    source 365
    target 1777
  ]
  edge [
    source 366
    target 398
  ]
  edge [
    source 367
    target 2154
  ]
  edge [
    source 367
    target 836
  ]
  edge [
    source 368
    target 55
  ]
  edge [
    source 368
    target 1205
  ]
  edge [
    source 369
    target 1805
  ]
  edge [
    source 369
    target 1038
  ]
  edge [
    source 370
    target 1898
  ]
  edge [
    source 371
    target 201
  ]
  edge [
    source 372
    target 2023
  ]
  edge [
    source 372
    target 670
  ]
  edge [
    source 373
    target 1317
  ]
  edge [
    source 373
    target 1486
  ]
  edge [
    source 374
    target 51
  ]
  edge [
    source 375
    target 1448
  ]
  edge [
    source 376
    target 1523
  ]
  edge [
    source 376
    target 1277
  ]
  edge [
    source 377
    target 1844
  ]
  edge [
    source 377
    target 1975
  ]
  edge [
    source 378
    target 1394
  ]
  edge [
    source 378
    target 2107
  ]
  edge [
    source 379
    target 580
  ]
  edge [
    source 380
    target 1889
  ]
  edge [
    source 381
    target 1880
  ]
  edge [
    source 381
    target 1617
  ]
  edge [
    source 382
    target 516
  ]
  edge [
    source 382
    target 461
  ]
  edge [
    source 383
    target 1253
  ]
  edge [
    source 383
    target 1490
  ]
  edge [
    source 384
    target 1780
  ]
  edge [
    source 385
    target 1072
  ]
  edge [
    source 385
    target 1981
  ]
  edge [
    source 385
    target 1649
  ]
  edge [
    source 386
    target 333
  ]
  edge [
    source 387
    target 81
  ]
  edge [
    source 387
    target 1596
  ]
  edge [
    source 388
    target 12
  ]
  edge [
    source 389
    target 975
  ]
  edge [
    source 390
    target 1387
  ]
  edge [
    source 391
    target 1820
  ]
  edge [
    source 391
    target 1785
  ]
  edge [
    source 392
    target 1151
  ]
  edge [
    source 392
    target 894
  ]
  edge [
    source 393
    target 1630
  ]
  edge [
    source 394
    target 1065
  ]
  edge [
    source 395
    target 2150
  ]
  edge [
    source 395
    target 455
  ]
  edge [
    source 396
    target 63
  ]
  edge [
    source 397
    target 404
  ]
  edge [
    source 398
    target 1402
  ]
  edge [
    source 399
    target 295
  ]
  edge [
    source 400
    target 1319
  ]
  edge [
    source 401
    target 1393
  ]
  edge [
    source 401
    target 881
  ]
  edge [
    source 402
    target 1023
  ]
  edge [
    source 403
    target 2074
  ]
  edge [
    source 404
    target 643
  ]
  edge [
    source 405
    target 556
  ]
  edge [
    source 405
    target 1595
  ]
  edge [
    source 406
    target 1648
  ]
  edge [
    source 407
    target 1173
  ]
  edge [
    source 407
    target 145
  ]
  edge [
    source 408
    target 175
  ]
  edge [
    source 408
    target 353
  ]
  edge [
    source 409
    target 2140
  ]
  edge [
    source 409
    target 1288
  ]
  edge [
    source 410
    target 1931
  ]
  edge [
    source 411
    target 1498
  ]
  edge [
    source 411
    target 1593
  ]
  edge [
    source 412
    target 1150
  ]
  edge [
    source 412
    target 1296
  ]
  edge [
    source 413
    target 1109
  ]
  edge [
    source 414
    target 1725
  ]
  edge [
    source 414
    target 1026
  ]
  edge [
    source 415
    target 840
  ]
  edge [
    source 416
    target 505
  ]
  edge [
    source 417
    target 1514
  ]
  edge [
    source 417
    target 424
  ]
  edge [
    source 418
    target 926
  ]
  edge [
    source 418
    target 1088
  ]
  edge [
    source 419
    target 2161
  ]
  edge [
    source 419
    target 1855
  ]
  edge [
    source 420
    target 746
  ]
  edge [
    source 420
    target 2123
  ]
  edge [
    source 421
    target 1453
  ]
  edge [
    source 421
    target 324
  ]
  edge [
    source 422
    target 1910
  ]
  edge [
    source 422
    target 1626
  ]
  edge [
    source 423
    target 266
  ]
  edge [
    source 424
    target 417
  ]
  edge [
    source 424
    target 1225
  ]
  edge [
    source 425
    target 2117
  ]
  edge [
    source 425
    target 734
  ]
  edge [
    source 426
    target 734
  ]
  edge [
    source 427
    target 1004
  ]
  edge [
    source 428
    target 234
  ]
  edge [
    source 428
    target 53
  ]
  edge [
    source 428
    target 1258
  ]
  edge [
    source 429
    target 2006
  ]
  edge [
    source 429
    target 949
  ]
  edge [
    source 430
    target 358
  ]
  edge [
    source 431
    target 864
  ]
  edge [
    source 431
    target 743
  ]
  edge [
    source 432
    target 198
  ]
  edge [
    source 432
    target 2101
  ]
  edge [
    source 433
    target 1798
  ]
  edge [
    source 434
    target 803
  ]
  edge [
    source 435
    target 1488
  ]
  edge [
    source 435
    target 1937
  ]
  edge [
    source 436
    target 30
  ]
  edge [
    source 437
    target 975
  ]
  edge [
    source 438
    target 1664
  ]
  edge [
    source 438
    target 2050
  ]
  edge [
    source 439
    target 2179
  ]
  edge [
    source 439
    target 1241
  ]
  edge [
    source 440
    target 1657
  ]
  edge [
    source 441
    target 1230
  ]
  edge [
    source 441
    target 2055
  ]
  edge [
    source 442
    target 1223
  ]
  edge [
    source 443
    target 406
  ]
  edge [
    source 443
    target 1795
  ]
  edge [
    source 444
    target 2120
  ]
  edge [
    source 445
    target 2030
  ]
  edge [
    source 445
    target 1818
  ]
  edge [
    source 446
    target 2145
  ]
  edge [
    source 447
    target 506
  ]
  edge [
    source 448
    target 1027
  ]
  edge [
    source 449
    target 1855
  ]
  edge [
    source 450
    target 1071
  ]
  edge [
    source 451
    target 85
  ]
  edge [
    source 452
    target 1495
  ]
  edge [
    source 453
    target 1879
  ]
  edge [
    source 453
    target 1421
  ]
  edge [
    source 454
    target 1678
  ]
  edge [
    source 454
    target 1966
  ]
  edge [
    source 455
    target 1655
  ]
  edge [
    source 456
    target 2129
  ]
  edge [
    source 457
    target 2157
  ]
  edge [
    source 457
    target 1457
  ]
  edge [
    source 458
    target 1118
  ]
  edge [
    source 458
    target 304
  ]
  edge [
    source 459
    target 274
  ]
  edge [
    source 460
    target 903
  ]
  edge [
    source 460
    target 209
  ]
  edge [
    source 461
    target 382
  ]
  edge [
    source 461
    target 1319
  ]
  edge [
    source 462
    target 1906
  ]
  edge [
    source 462
    target 1285
  ]
  edge [
    source 463
    target 1239
  ]
  edge [
    source 464
    target 513
  ]
  edge [
    source 465
    target 873
  ]
  edge [
    source 465
    target 1124
  ]
  edge [
    source 466
    target 1005
  ]
  edge [
    source 467
    target 2010
  ]
  edge [
    source 467
    target 1204
  ]
  edge [
    source 468
    target 726
  ]
  edge [
    source 468
    target 1548
  ]
  edge [
    source 469
    target 1392
  ]
  edge [
    source 470
    target 245
  ]
  edge [
    source 471
    target 1022
  ]
  edge [
    source 471
    target 745
  ]
  edge [
    source 472
    target 1306
  ]
  edge [
    source 473
    target 1090
  ]
  edge [
    source 473
    target 216
  ]
  edge [
    source 474
    target 196
  ]
  edge [
    source 475
    target 1925
  ]
  edge [
    source 476
    target 17
  ]
  edge [
    source 476
    target 829
  ]
  edge [
    source 477
    target 571
  ]
  edge [
    source 477
    target 243
  ]
  edge [
    source 478
    target 737
  ]
  edge [
    source 478
    target 134
  ]
  edge [
    source 479
    target 1578
  ]
  edge [
    source 479
    target 1739
  ]
  edge [
    source 480
    target 103
  ]
  edge [
    source 481
    target 1502
  ]
  edge [
    source 481
    target 694
  ]
  edge [
    source 482
    target 600
  ]
  edge [
    source 483
    target 1657
  ]
  edge [
    source 484
    target 1654
  ]
  edge [
    source 485
    target 1029
  ]
  edge [
    source 486
    target 559
  ]
  edge [
    source 486
    target 519
  ]
  edge [
    source 487
    target 853
  ]
  edge [
    source 488
    target 1679
  ]
  edge [
    source 489
    target 1724
  ]
  edge [
    source 489
    target 1506
  ]
  edge [
    source 490
    target 94
  ]
  edge [
    source 491
    target 1811
  ]
  edge [
    source 491
    target 1243
  ]
  edge [
    source 492
    target 693
  ]
  edge [
    source 492
    target 1971
  ]
  edge [
    source 493
    target 1554
  ]
  edge [
    source 493
    target 1112
  ]
  edge [
    source 494
    target 957
  ]
  edge [
    source 494
    target 1276
  ]
  edge [
    source 495
    target 1105
  ]
  edge [
    source 495
    target 1106
  ]
  edge [
    source 496
    target 18
  ]
  edge [
    source 497
    target 602
  ]
  edge [
    source 497
    target 1723
  ]
  edge [
    source 498
    target 179
  ]
  edge [
    source 499
    target 683
  ]
  edge [
    source 500
    target 499
  ]
  edge [
    source 500
    target 2135
  ]
  edge [
    source 501
    target 818
  ]
  edge [
    source 502
    target 1312
  ]
  edge [
    source 503
    target 1243
  ]
  edge [
    source 504
    target 2056
  ]
  edge [
    source 504
    target 187
  ]
  edge [
    source 505
    target 1582
  ]
  edge [
    source 506
    target 223
  ]
  edge [
    source 507
    target 172
  ]
  edge [
    source 508
    target 633
  ]
  edge [
    source 509
    target 1415
  ]
  edge [
    source 510
    target 1527
  ]
  edge [
    source 510
    target 595
  ]
  edge [
    source 511
    target 655
  ]
  edge [
    source 512
    target 374
  ]
  edge [
    source 513
    target 464
  ]
  edge [
    source 514
    target 1579
  ]
  edge [
    source 515
    target 183
  ]
  edge [
    source 515
    target 914
  ]
  edge [
    source 516
    target 164
  ]
  edge [
    source 517
    target 331
  ]
  edge [
    source 518
    target 1921
  ]
  edge [
    source 518
    target 334
  ]
  edge [
    source 519
    target 486
  ]
  edge [
    source 519
    target 1686
  ]
  edge [
    source 520
    target 1852
  ]
  edge [
    source 520
    target 1424
  ]
  edge [
    source 521
    target 1882
  ]
  edge [
    source 522
    target 290
  ]
  edge [
    source 523
    target 1214
  ]
  edge [
    source 523
    target 1863
  ]
  edge [
    source 524
    target 84
  ]
  edge [
    source 524
    target 1454
  ]
  edge [
    source 525
    target 980
  ]
  edge [
    source 525
    target 1199
  ]
  edge [
    source 526
    target 547
  ]
  edge [
    source 526
    target 1300
  ]
  edge [
    source 527
    target 917
  ]
  edge [
    source 527
    target 2054
  ]
  edge [
    source 528
    target 346
  ]
  edge [
    source 529
    target 1041
  ]
  edge [
    source 530
    target 675
  ]
  edge [
    source 530
    target 1928
  ]
  edge [
    source 531
    target 661
  ]
  edge [
    source 532
    target 1923
  ]
  edge [
    source 532
    target 763
  ]
  edge [
    source 533
    target 160
  ]
  edge [
    source 533
    target 815
  ]
  edge [
    source 534
    target 79
  ]
  edge [
    source 535
    target 1841
  ]
  edge [
    source 535
    target 1817
  ]
  edge [
    source 536
    target 630
  ]
  edge [
    source 536
    target 1913
  ]
  edge [
    source 537
    target 1828
  ]
  edge [
    source 538
    target 1875
  ]
  edge [
    source 539
    target 127
  ]
  edge [
    source 539
    target 1185
  ]
  edge [
    source 539
    target 1946
  ]
  edge [
    source 540
    target 775
  ]
  edge [
    source 540
    target 973
  ]
  edge [
    source 541
    target 424
  ]
  edge [
    source 542
    target 1456
  ]
  edge [
    source 542
    target 134
  ]
  edge [
    source 543
    target 171
  ]
  edge [
    source 544
    target 642
  ]
  edge [
    source 544
    target 1623
  ]
  edge [
    source 545
    target 426
  ]
  edge [
    source 546
    target 1100
  ]
  edge [
    source 547
    target 526
  ]
  edge [
    source 547
    target 1951
  ]
  edge [
    source 548
    target 1366
  ]
  edge [
    source 549
    target 1845
  ]
  edge [
    source 550
    target 1537
  ]
  edge [
    source 550
    target 1322
  ]
  edge [
    source 551
    target 266
  ]
  edge [
    source 551
    target 1275
  ]
  edge [
    source 552
    target 1037
  ]
  edge [
    source 552
    target 1745
  ]
  edge [
    source 553
    target 1202
  ]
  edge [
    source 553
    target 2180
  ]
  edge [
    source 554
    target 1451
  ]
  edge [
    source 554
    target 318
  ]
  edge [
    source 555
    target 1144
  ]
  edge [
    source 555
    target 818
  ]
  edge [
    source 556
    target 1189
  ]
  edge [
    source 556
    target 405
  ]
  edge [
    source 557
    target 965
  ]
  edge [
    source 557
    target 296
  ]
  edge [
    source 558
    target 322
  ]
  edge [
    source 558
    target 1255
  ]
  edge [
    source 559
    target 486
  ]
  edge [
    source 559
    target 224
  ]
  edge [
    source 560
    target 991
  ]
  edge [
    source 560
    target 1792
  ]
  edge [
    source 561
    target 147
  ]
  edge [
    source 562
    target 2032
  ]
  edge [
    source 562
    target 947
  ]
  edge [
    source 563
    target 1701
  ]
  edge [
    source 564
    target 2176
  ]
  edge [
    source 564
    target 1048
  ]
  edge [
    source 565
    target 994
  ]
  edge [
    source 566
    target 986
  ]
  edge [
    source 566
    target 2061
  ]
  edge [
    source 567
    target 1818
  ]
  edge [
    source 568
    target 2011
  ]
  edge [
    source 568
    target 570
  ]
  edge [
    source 569
    target 1332
  ]
  edge [
    source 569
    target 2089
  ]
  edge [
    source 570
    target 1478
  ]
  edge [
    source 570
    target 568
  ]
  edge [
    source 571
    target 477
  ]
  edge [
    source 571
    target 1627
  ]
  edge [
    source 572
    target 45
  ]
  edge [
    source 573
    target 740
  ]
  edge [
    source 574
    target 75
  ]
  edge [
    source 574
    target 762
  ]
  edge [
    source 575
    target 2068
  ]
  edge [
    source 576
    target 1947
  ]
  edge [
    source 576
    target 237
  ]
  edge [
    source 577
    target 1656
  ]
  edge [
    source 578
    target 605
  ]
  edge [
    source 579
    target 200
  ]
  edge [
    source 579
    target 920
  ]
  edge [
    source 580
    target 379
  ]
  edge [
    source 581
    target 522
  ]
  edge [
    source 582
    target 1539
  ]
  edge [
    source 582
    target 828
  ]
  edge [
    source 583
    target 845
  ]
  edge [
    source 584
    target 1404
  ]
  edge [
    source 585
    target 1938
  ]
  edge [
    source 586
    target 1161
  ]
  edge [
    source 587
    target 596
  ]
  edge [
    source 587
    target 744
  ]
  edge [
    source 588
    target 2096
  ]
  edge [
    source 588
    target 613
  ]
  edge [
    source 589
    target 1260
  ]
  edge [
    source 589
    target 1160
  ]
  edge [
    source 590
    target 1370
  ]
  edge [
    source 590
    target 160
  ]
  edge [
    source 591
    target 1605
  ]
  edge [
    source 592
    target 1211
  ]
  edge [
    source 593
    target 84
  ]
  edge [
    source 593
    target 1689
  ]
  edge [
    source 594
    target 1974
  ]
  edge [
    source 594
    target 1087
  ]
  edge [
    source 595
    target 1110
  ]
  edge [
    source 595
    target 510
  ]
  edge [
    source 596
    target 587
  ]
  edge [
    source 596
    target 1762
  ]
  edge [
    source 597
    target 1507
  ]
  edge [
    source 598
    target 1449
  ]
  edge [
    source 598
    target 1180
  ]
  edge [
    source 599
    target 335
  ]
  edge [
    source 599
    target 1062
  ]
  edge [
    source 600
    target 482
  ]
  edge [
    source 600
    target 769
  ]
  edge [
    source 601
    target 241
  ]
  edge [
    source 601
    target 2184
  ]
  edge [
    source 602
    target 497
  ]
  edge [
    source 603
    target 963
  ]
  edge [
    source 603
    target 1996
  ]
  edge [
    source 604
    target 400
  ]
  edge [
    source 605
    target 578
  ]
  edge [
    source 606
    target 770
  ]
  edge [
    source 606
    target 47
  ]
  edge [
    source 607
    target 57
  ]
  edge [
    source 608
    target 316
  ]
  edge [
    source 609
    target 450
  ]
  edge [
    source 609
    target 753
  ]
  edge [
    source 610
    target 38
  ]
  edge [
    source 610
    target 1412
  ]
  edge [
    source 611
    target 1179
  ]
  edge [
    source 612
    target 2088
  ]
  edge [
    source 612
    target 1264
  ]
  edge [
    source 613
    target 43
  ]
  edge [
    source 614
    target 996
  ]
  edge [
    source 615
    target 798
  ]
  edge [
    source 615
    target 1920
  ]
  edge [
    source 616
    target 1759
  ]
  edge [
    source 617
    target 170
  ]
  edge [
    source 617
    target 253
  ]
  edge [
    source 618
    target 2014
  ]
  edge [
    source 618
    target 1361
  ]
  edge [
    source 619
    target 360
  ]
  edge [
    source 619
    target 125
  ]
  edge [
    source 620
    target 1297
  ]
  edge [
    source 620
    target 2049
  ]
  edge [
    source 621
    target 2037
  ]
  edge [
    source 621
    target 128
  ]
  edge [
    source 621
    target 1727
  ]
  edge [
    source 622
    target 635
  ]
  edge [
    source 623
    target 1820
  ]
  edge [
    source 623
    target 1811
  ]
  edge [
    source 624
    target 315
  ]
  edge [
    source 625
    target 1643
  ]
  edge [
    source 626
    target 1364
  ]
  edge [
    source 626
    target 248
  ]
  edge [
    source 627
    target 1748
  ]
  edge [
    source 628
    target 2062
  ]
  edge [
    source 629
    target 876
  ]
  edge [
    source 630
    target 202
  ]
  edge [
    source 630
    target 536
  ]
  edge [
    source 631
    target 747
  ]
  edge [
    source 631
    target 954
  ]
  edge [
    source 632
    target 1929
  ]
  edge [
    source 633
    target 1644
  ]
  edge [
    source 634
    target 483
  ]
  edge [
    source 635
    target 622
  ]
  edge [
    source 635
    target 1604
  ]
  edge [
    source 636
    target 317
  ]
  edge [
    source 637
    target 1174
  ]
  edge [
    source 638
    target 99
  ]
  edge [
    source 639
    target 987
  ]
  edge [
    source 640
    target 1008
  ]
  edge [
    source 640
    target 801
  ]
  edge [
    source 641
    target 1618
  ]
  edge [
    source 641
    target 1932
  ]
  edge [
    source 642
    target 459
  ]
  edge [
    source 643
    target 404
  ]
  edge [
    source 644
    target 840
  ]
  edge [
    source 644
    target 943
  ]
  edge [
    source 645
    target 901
  ]
  edge [
    source 646
    target 1726
  ]
  edge [
    source 646
    target 171
  ]
  edge [
    source 647
    target 604
  ]
  edge [
    source 648
    target 2107
  ]
  edge [
    source 649
    target 2016
  ]
  edge [
    source 650
    target 1315
  ]
  edge [
    source 650
    target 1471
  ]
  edge [
    source 651
    target 680
  ]
  edge [
    source 651
    target 1093
  ]
  edge [
    source 652
    target 1711
  ]
  edge [
    source 652
    target 1197
  ]
  edge [
    source 653
    target 1894
  ]
  edge [
    source 653
    target 1114
  ]
  edge [
    source 654
    target 772
  ]
  edge [
    source 654
    target 82
  ]
  edge [
    source 655
    target 261
  ]
  edge [
    source 656
    target 936
  ]
  edge [
    source 657
    target 148
  ]
  edge [
    source 658
    target 1435
  ]
  edge [
    source 658
    target 1821
  ]
  edge [
    source 659
    target 1699
  ]
  edge [
    source 660
    target 1457
  ]
  edge [
    source 660
    target 1924
  ]
  edge [
    source 661
    target 732
  ]
  edge [
    source 662
    target 1408
  ]
  edge [
    source 662
    target 2075
  ]
  edge [
    source 663
    target 2086
  ]
  edge [
    source 664
    target 1131
  ]
  edge [
    source 665
    target 2088
  ]
  edge [
    source 665
    target 263
  ]
  edge [
    source 666
    target 1443
  ]
  edge [
    source 666
    target 2159
  ]
  edge [
    source 667
    target 730
  ]
  edge [
    source 667
    target 1948
  ]
  edge [
    source 668
    target 1209
  ]
  edge [
    source 668
    target 1395
  ]
  edge [
    source 669
    target 1562
  ]
  edge [
    source 670
    target 372
  ]
  edge [
    source 671
    target 1247
  ]
  edge [
    source 671
    target 1026
  ]
  edge [
    source 672
    target 1186
  ]
  edge [
    source 672
    target 1499
  ]
  edge [
    source 673
    target 1374
  ]
  edge [
    source 673
    target 2017
  ]
  edge [
    source 674
    target 705
  ]
  edge [
    source 674
    target 204
  ]
  edge [
    source 675
    target 530
  ]
  edge [
    source 676
    target 89
  ]
  edge [
    source 677
    target 756
  ]
  edge [
    source 677
    target 1864
  ]
  edge [
    source 678
    target 1141
  ]
  edge [
    source 679
    target 1797
  ]
  edge [
    source 679
    target 1179
  ]
  edge [
    source 680
    target 651
  ]
  edge [
    source 681
    target 308
  ]
  edge [
    source 682
    target 1388
  ]
  edge [
    source 682
    target 1404
  ]
  edge [
    source 683
    target 322
  ]
  edge [
    source 684
    target 1917
  ]
  edge [
    source 685
    target 639
  ]
  edge [
    source 686
    target 862
  ]
  edge [
    source 687
    target 65
  ]
  edge [
    source 688
    target 1826
  ]
  edge [
    source 689
    target 212
  ]
  edge [
    source 690
    target 1927
  ]
  edge [
    source 690
    target 1448
  ]
  edge [
    source 691
    target 1343
  ]
  edge [
    source 691
    target 958
  ]
  edge [
    source 692
    target 1155
  ]
  edge [
    source 692
    target 114
  ]
  edge [
    source 693
    target 1273
  ]
  edge [
    source 693
    target 492
  ]
  edge [
    source 694
    target 481
  ]
  edge [
    source 694
    target 1287
  ]
  edge [
    source 695
    target 545
  ]
  edge [
    source 696
    target 952
  ]
  edge [
    source 697
    target 1902
  ]
  edge [
    source 697
    target 792
  ]
  edge [
    source 698
    target 1485
  ]
  edge [
    source 699
    target 1648
  ]
  edge [
    source 699
    target 827
  ]
  edge [
    source 700
    target 1559
  ]
  edge [
    source 701
    target 765
  ]
  edge [
    source 701
    target 1555
  ]
  edge [
    source 702
    target 1568
  ]
  edge [
    source 702
    target 733
  ]
  edge [
    source 703
    target 1164
  ]
  edge [
    source 704
    target 126
  ]
  edge [
    source 706
    target 221
  ]
  edge [
    source 707
    target 1365
  ]
  edge [
    source 707
    target 1134
  ]
  edge [
    source 707
    target 1030
  ]
  edge [
    source 708
    target 1809
  ]
  edge [
    source 708
    target 835
  ]
  edge [
    source 709
    target 2164
  ]
  edge [
    source 710
    target 287
  ]
  edge [
    source 711
    target 1086
  ]
  edge [
    source 712
    target 1230
  ]
  edge [
    source 712
    target 1380
  ]
  edge [
    source 713
    target 2161
  ]
  edge [
    source 714
    target 863
  ]
  edge [
    source 714
    target 4
  ]
  edge [
    source 715
    target 1031
  ]
  edge [
    source 715
    target 1885
  ]
  edge [
    source 716
    target 64
  ]
  edge [
    source 716
    target 826
  ]
  edge [
    source 717
    target 1061
  ]
  edge [
    source 717
    target 1660
  ]
  edge [
    source 718
    target 2141
  ]
  edge [
    source 718
    target 167
  ]
  edge [
    source 719
    target 456
  ]
  edge [
    source 720
    target 856
  ]
  edge [
    source 720
    target 1903
  ]
  edge [
    source 721
    target 2183
  ]
  edge [
    source 722
    target 1139
  ]
  edge [
    source 722
    target 2093
  ]
  edge [
    source 723
    target 1368
  ]
  edge [
    source 724
    target 2047
  ]
  edge [
    source 725
    target 951
  ]
  edge [
    source 725
    target 1874
  ]
  edge [
    source 726
    target 1844
  ]
  edge [
    source 727
    target 234
  ]
  edge [
    source 727
    target 748
  ]
  edge [
    source 728
    target 1068
  ]
  edge [
    source 729
    target 1203
  ]
  edge [
    source 729
    target 1342
  ]
  edge [
    source 730
    target 949
  ]
  edge [
    source 730
    target 667
  ]
  edge [
    source 731
    target 436
  ]
  edge [
    source 731
    target 956
  ]
  edge [
    source 732
    target 1165
  ]
  edge [
    source 733
    target 702
  ]
  edge [
    source 733
    target 2084
  ]
  edge [
    source 733
    target 964
  ]
  edge [
    source 734
    target 425
  ]
  edge [
    source 735
    target 1805
  ]
  edge [
    source 735
    target 192
  ]
  edge [
    source 736
    target 23
  ]
  edge [
    source 737
    target 478
  ]
  edge [
    source 737
    target 227
  ]
  edge [
    source 738
    target 194
  ]
  edge [
    source 738
    target 764
  ]
  edge [
    source 739
    target 1153
  ]
  edge [
    source 740
    target 573
  ]
  edge [
    source 740
    target 362
  ]
  edge [
    source 741
    target 8
  ]
  edge [
    source 742
    target 948
  ]
  edge [
    source 743
    target 431
  ]
  edge [
    source 743
    target 144
  ]
  edge [
    source 744
    target 32
  ]
  edge [
    source 744
    target 587
  ]
  edge [
    source 745
    target 1611
  ]
  edge [
    source 746
    target 420
  ]
  edge [
    source 746
    target 61
  ]
  edge [
    source 747
    target 631
  ]
  edge [
    source 748
    target 1439
  ]
  edge [
    source 748
    target 727
  ]
  edge [
    source 749
    target 1427
  ]
  edge [
    source 749
    target 2102
  ]
  edge [
    source 750
    target 1658
  ]
  edge [
    source 751
    target 2165
  ]
  edge [
    source 752
    target 1929
  ]
  edge [
    source 753
    target 1722
  ]
  edge [
    source 753
    target 609
  ]
  edge [
    source 754
    target 1097
  ]
  edge [
    source 755
    target 1279
  ]
  edge [
    source 755
    target 857
  ]
  edge [
    source 756
    target 677
  ]
  edge [
    source 757
    target 810
  ]
  edge [
    source 757
    target 288
  ]
  edge [
    source 758
    target 1417
  ]
  edge [
    source 758
    target 502
  ]
  edge [
    source 759
    target 1593
  ]
  edge [
    source 759
    target 1308
  ]
  edge [
    source 760
    target 847
  ]
  edge [
    source 761
    target 1098
  ]
  edge [
    source 762
    target 574
  ]
  edge [
    source 762
    target 1352
  ]
  edge [
    source 763
    target 2048
  ]
  edge [
    source 763
    target 532
  ]
  edge [
    source 764
    target 684
  ]
  edge [
    source 765
    target 611
  ]
  edge [
    source 766
    target 1398
  ]
  edge [
    source 767
    target 934
  ]
  edge [
    source 768
    target 1772
  ]
  edge [
    source 768
    target 877
  ]
  edge [
    source 769
    target 2028
  ]
  edge [
    source 769
    target 600
  ]
  edge [
    source 770
    target 606
  ]
  edge [
    source 770
    target 1830
  ]
  edge [
    source 771
    target 1437
  ]
  edge [
    source 772
    target 654
  ]
  edge [
    source 773
    target 1340
  ]
  edge [
    source 773
    target 2012
  ]
  edge [
    source 774
    target 905
  ]
  edge [
    source 774
    target 2176
  ]
  edge [
    source 775
    target 540
  ]
  edge [
    source 775
    target 664
  ]
  edge [
    source 776
    target 1241
  ]
  edge [
    source 777
    target 2031
  ]
  edge [
    source 777
    target 1400
  ]
  edge [
    source 778
    target 925
  ]
  edge [
    source 779
    target 591
  ]
  edge [
    source 780
    target 1370
  ]
  edge [
    source 781
    target 6
  ]
  edge [
    source 782
    target 252
  ]
  edge [
    source 783
    target 1502
  ]
  edge [
    source 783
    target 95
  ]
  edge [
    source 784
    target 1816
  ]
  edge [
    source 785
    target 657
  ]
  edge [
    source 786
    target 1392
  ]
  edge [
    source 786
    target 1883
  ]
  edge [
    source 787
    target 1586
  ]
  edge [
    source 788
    target 704
  ]
  edge [
    source 788
    target 895
  ]
  edge [
    source 789
    target 2005
  ]
  edge [
    source 790
    target 1508
  ]
  edge [
    source 791
    target 785
  ]
  edge [
    source 791
    target 1782
  ]
  edge [
    source 792
    target 697
  ]
  edge [
    source 792
    target 1087
  ]
  edge [
    source 793
    target 1011
  ]
  edge [
    source 793
    target 1645
  ]
  edge [
    source 794
    target 1081
  ]
  edge [
    source 795
    target 1953
  ]
  edge [
    source 796
    target 1624
  ]
  edge [
    source 796
    target 1325
  ]
  edge [
    source 797
    target 123
  ]
  edge [
    source 798
    target 615
  ]
  edge [
    source 798
    target 2112
  ]
  edge [
    source 799
    target 1854
  ]
  edge [
    source 799
    target 2111
  ]
  edge [
    source 800
    target 2016
  ]
  edge [
    source 800
    target 1632
  ]
  edge [
    source 801
    target 640
  ]
  edge [
    source 802
    target 2055
  ]
  edge [
    source 803
    target 2064
  ]
  edge [
    source 804
    target 360
  ]
  edge [
    source 805
    target 452
  ]
  edge [
    source 806
    target 1639
  ]
  edge [
    source 807
    target 312
  ]
  edge [
    source 807
    target 1140
  ]
  edge [
    source 808
    target 2012
  ]
  edge [
    source 808
    target 1764
  ]
  edge [
    source 809
    target 1240
  ]
  edge [
    source 809
    target 1536
  ]
  edge [
    source 810
    target 686
  ]
  edge [
    source 810
    target 757
  ]
  edge [
    source 811
    target 1896
  ]
  edge [
    source 812
    target 2008
  ]
  edge [
    source 812
    target 205
  ]
  edge [
    source 813
    target 1919
  ]
  edge [
    source 813
    target 413
  ]
  edge [
    source 814
    target 199
  ]
  edge [
    source 815
    target 533
  ]
  edge [
    source 816
    target 971
  ]
  edge [
    source 817
    target 306
  ]
  edge [
    source 817
    target 1032
  ]
  edge [
    source 818
    target 501
  ]
  edge [
    source 819
    target 1722
  ]
  edge [
    source 819
    target 188
  ]
  edge [
    source 819
    target 988
  ]
  edge [
    source 820
    target 859
  ]
  edge [
    source 820
    target 1377
  ]
  edge [
    source 821
    target 2069
  ]
  edge [
    source 821
    target 824
  ]
  edge [
    source 822
    target 1669
  ]
  edge [
    source 823
    target 2165
  ]
  edge [
    source 823
    target 1372
  ]
  edge [
    source 824
    target 821
  ]
  edge [
    source 825
    target 262
  ]
  edge [
    source 825
    target 287
  ]
  edge [
    source 826
    target 1838
  ]
  edge [
    source 826
    target 716
  ]
  edge [
    source 826
    target 2136
  ]
  edge [
    source 826
    target 920
  ]
  edge [
    source 827
    target 699
  ]
  edge [
    source 828
[truncated: 89,259 more chars]
