# Supplementary material for: Metagenomic methylation patterns resolve bacterial genomes of unusual size and structural complexity
Source: ISME J. 2022 Apr 22;16(8):1921–31. doi: 10.1038/s41396-022-01242-7 (PMC9296519; doi:10.1038/s41396-022-01242-7)
Supplement: Supplementary file 2 — Supplementary Data 4 [file 41396_2022_1242_MOESM2_ESM.zip › supplemental_data_4/PSB-asm-graph/PB-PSB1_reasm.gml]

graph [
  directed 1
  node [
    id 0
    label "16079"
    fastq "m140316_025917_42141_c100618292550000001823115007181472_s1_p0/146684/0_15473/0_9765"
    unitig "utg3"
  ]
  node [
    id 1
    label "14191"
    fastq "m140309_121338_42141_c100633532550000001823121009121463_s1_p0/65437/1750_18263/0_8437"
    unitig "utg111"
  ]
  node [
    id 2
    label "16072"
    fastq "m140316_025917_42141_c100618292550000001823115007181472_s1_p0/141971/0_13775/173_13017"
    unitig "utg111"
  ]
  node [
    id 3
    label "16071"
    fastq "m140316_025917_42141_c100618292550000001823115007181472_s1_p0/142878/0_11916/6_7832"
    unitig "utg2"
  ]
  node [
    id 4
    label "16830"
    fastq "m140321_120917_42142_c100618572550000001823115007181404_s1_p0/8934/0_9064/0_8372"
    unitig "utg3"
  ]
  node [
    id 5
    label "5745"
    fastq "m140309_223738_42141_c100633532550000001823121009121466_s1_p0/112249/0_11078/1767_10042"
    unitig "utg3"
  ]
  node [
    id 6
    label "16076"
    fastq "m140316_025917_42141_c100618292550000001823115007181472_s1_p0/145194/1137_10682/230_8948"
    unitig "utg2"
  ]
  node [
    id 7
    label "9389"
    fastq "m140313_123524_42141_c100604482550000001823113706171465_s1_p0/142860/0_9042/16_8529"
    unitig "utg3"
  ]
  node [
    id 8
    label "13737"
    fastq "m140321_015151_42142_c100618572550000001823115007181400_s1_p0/4628/0_11323/16_11109"
    unitig "utg94"
  ]
  node [
    id 9
    label "4024"
    fastq "m140315_033050_42141_c100618232550000001823115007181431_s1_p0/48158/0_12068/2_10930"
    unitig "utg3"
  ]
  node [
    id 10
    label "4025"
    fastq "m140315_033050_42141_c100618232550000001823115007181431_s1_p0/44515/1903_13169/0_10679"
    unitig "utg109"
  ]
  node [
    id 11
    label "13733"
    fastq "m140321_015151_42142_c100618572550000001823115007181400_s1_p0/42088/0_10560/18_10102"
    unitig "utg111"
  ]
  node [
    id 12
    label "15390"
    fastq "m140315_055221_42141_c100618232550000001823115007181432_s1_p0/138090/2163_18669/7535_16065"
    unitig "utg3"
  ]
  node [
    id 13
    label "16426"
    fastq "m140316_145405_42141_c100618292550000001823115007181477_s1_p0/147312/0_9087/0_8666"
    unitig "utg25"
  ]
  node [
    id 14
    label "13739"
    fastq "m140321_015151_42142_c100618572550000001823115007181400_s1_p0/48343/0_9968/7_9295"
    unitig "utg74"
  ]
  node [
    id 15
    label "13738"
    fastq "m140321_015151_42142_c100618572550000001823115007181400_s1_p0/52189/0_11444/0_8528"
    unitig "utg3"
  ]
  node [
    id 16
    label "11380"
    fastq "m140309_154110_42141_c100633532550000001823121009121464_s1_p0/41120/0_10153/8_9901"
    unitig "utg3"
  ]
  node [
    id 17
    label "11382"
    fastq "m140309_154110_42141_c100633532550000001823121009121464_s1_p0/6349/0_9158/437_8332"
    unitig "utg3"
  ]
  node [
    id 18
    label "11383"
    fastq "m140309_154110_42141_c100633532550000001823121009121464_s1_p0/44110/273_10960/813_10296"
    unitig "utg109"
  ]
  node [
    id 19
    label "11386"
    fastq "m140309_154110_42141_c100633532550000001823121009121464_s1_p0/64229/194_12127/8_11406"
    unitig "utg111"
  ]
  node [
    id 20
    label "10893"
    fastq "m140321_015151_42142_c100618572550000001823115007181400_s1_p0/150164/0_12137/0_11198"
    unitig "utg2"
  ]
  node [
    id 21
    label "11389"
    fastq "m140309_154110_42141_c100633532550000001823121009121464_s1_p0/76225/0_13328/0_12820"
    unitig "utg3"
  ]
  node [
    id 22
    label "10891"
    fastq "m140321_015151_42142_c100618572550000001823115007181400_s1_p0/151417/1512_11799/0_9242"
    unitig "utg3"
  ]
  node [
    id 23
    label "10897"
    fastq "m140321_015151_42142_c100618572550000001823115007181400_s1_p0/157560/0_12127/29_12498"
    unitig "utg3"
  ]
  node [
    id 24
    label "10896"
    fastq "m140321_015151_42142_c100618572550000001823115007181400_s1_p0/162435/0_9680/6_9326"
    unitig "utg111"
  ]
  node [
    id 25
    label "10894"
    fastq "m140321_015151_42142_c100618572550000001823115007181400_s1_p0/153162/0_13554/19_9715"
    unitig "utg3"
  ]
  node [
    id 26
    label "1159"
    fastq "m140315_033050_42141_c100618232550000001823115007181431_s1_p0/112618/0_11302/5_11001"
    unitig "utg3"
  ]
  node [
    id 27
    label "7515"
    fastq "m140316_003701_42141_c100618292550000001823115007181471_s1_p0/2297/0_11964/55_11325"
    unitig "utg94"
  ]
  node [
    id 28
    label "15822"
    fastq "m140315_174828_42141_c100618232550000001823115007181437_s1_p0/129649/1798_16866/6710_14209"
    unitig "utg43"
  ]
  node [
    id 29
    label "3722"
    fastq "m140313_090822_42141_c100604482550000001823113706171464_s1_p0/99715/0_13020/13_11916"
    unitig "utg94"
  ]
  node [
    id 30
    label "14544"
    fastq "m140310_020230_42141_c100633532550000001823121009121467_s1_p0/89015/4718_14892/27_9859"
    unitig "utg2"
  ]
  node [
    id 31
    label "13297"
    fastq "m140316_025917_42141_c100618292550000001823115007181472_s1_p0/73449/670_11136/0_9915"
    unitig "utg3"
  ]
  node [
    id 32
    label "348"
    fastq "m140310_020230_42141_c100633532550000001823121009121467_s1_p0/162186/0_10024/257_8930"
    unitig "utg109"
  ]
  node [
    id 33
    label "16673"
    fastq "m140321_065934_42142_c100618572550000001823115007181402_s1_p0/109771/0_10953/15_10673"
    unitig "utg111"
  ]
  node [
    id 34
    label "16672"
    fastq "m140321_065934_42142_c100618572550000001823115007181402_s1_p0/105790/204_10945/853_9750"
    unitig "utg109"
  ]
  node [
    id 35
    label "16674"
    fastq "m140321_065934_42142_c100618572550000001823115007181402_s1_p0/117347/513_10083/0_8824"
    unitig "utg3"
  ]
  node [
    id 36
    label "16677"
    fastq "m140321_065934_42142_c100618572550000001823115007181402_s1_p0/106699/0_15121/239_14024"
    unitig "utg111"
  ]
  node [
    id 37
    label "16676"
    fastq "m140321_065934_42142_c100618572550000001823115007181402_s1_p0/11578/0_10343/102_9863"
    unitig "utg2"
  ]
  node [
    id 38
    label "16679"
    fastq "m140321_065934_42142_c100618572550000001823115007181402_s1_p0/120750/0_9515/4_9104"
    unitig "utg22"
  ]
  node [
    id 39
    label "14296"
    fastq "m140309_223738_42141_c100633532550000001823121009121466_s1_p0/143720/0_9182/0_8825"
    unitig "utg111"
  ]
  node [
    id 40
    label "966"
    fastq "m140313_160032_42141_c100604482550000001823113706171466_s1_p0/18726/10674_20758/0_10119"
    unitig "utg109"
  ]
  node [
    id 41
    label "6150"
    fastq "m140311_131333_42142_c100622202550000001823114507181454_s1_p0/102504/3206_14962/85_11073"
    unitig "utg3"
  ]
  node [
    id 42
    label "12150"
    fastq "m140313_054807_42141_c100604482550000001823113706171463_s1_p0/125052/0_9435/12_9082"
    unitig "utg109"
  ]
  node [
    id 43
    label "6153"
    fastq "m140311_131333_42142_c100622202550000001823114507181454_s1_p0/103164/0_13422/0_11360"
    unitig "utg43"
  ]
  node [
    id 44
    label "12704"
    fastq "m140315_081523_42141_c100618232550000001823115007181433_s1_p0/70613/0_10370/10_10161"
    unitig "utg3"
  ]
  node [
    id 45
    label "12707"
    fastq "m140315_081523_42141_c100618232550000001823115007181433_s1_p0/78884/0_11088/0_10550"
    unitig "utg109"
  ]
  node [
    id 46
    label "6157"
    fastq "m140311_131333_42142_c100622202550000001823114507181454_s1_p0/109080/0_10025/29_9865"
    unitig "utg74"
  ]
  node [
    id 47
    label "10967"
    fastq "m140321_042601_42142_c100618572550000001823115007181401_s1_p0/125563/2502_11852/0_8552"
    unitig "utg3"
  ]
  node [
    id 48
    label "10966"
    fastq "m140321_042601_42142_c100618572550000001823115007181401_s1_p0/124653/0_12532/9_12017"
    unitig "utg111"
  ]
  node [
    id 49
    label "4730"
    fastq "m140316_025917_42141_c100618292550000001823115007181472_s1_p0/101615/1024_10705/15_9843"
    unitig "utg109"
  ]
  node [
    id 50
    label "13600"
    fastq "m140316_145405_42141_c100618292550000001823115007181477_s1_p0/124132/3403_12422/0_8722"
    unitig "utg3"
  ]
  node [
    id 51
    label "962"
    fastq "m140313_160032_42141_c100604482550000001823113706171466_s1_p0/149667/0_9796/42_9165"
    unitig "utg94"
  ]
  node [
    id 52
    label "10961"
    fastq "m140321_042601_42142_c100618572550000001823115007181401_s1_p0/115977/0_11965/1344_11264"
    unitig "utg3"
  ]
  node [
    id 53
    label "10960"
    fastq "m140321_042601_42142_c100618572550000001823115007181401_s1_p0/118022/0_11376/0_10074"
    unitig "utg3"
  ]
  node [
    id 54
    label "2314"
    fastq "m140316_145405_42141_c100618292550000001823115007181477_s1_p0/130446/1110_12039/13_10671"
    unitig "utg43"
  ]
  node [
    id 55
    label "4937"
    fastq "m140316_074350_42141_c100618292550000001823115007181474_s1_p0/70623/1319_17283/7723_15020"
    unitig "utg43"
  ]
  node [
    id 56
    label "2312"
    fastq "m140316_145405_42141_c100618292550000001823115007181477_s1_p0/131372/320_10792/0_9933"
    unitig "utg3"
  ]
  node [
    id 57
    label "2311"
    fastq "m140316_145405_42141_c100618292550000001823115007181477_s1_p0/127480/399_11366/0_10483"
    unitig "utg3"
  ]
  node [
    id 58
    label "5854"
    fastq "m140309_223738_42141_c100633532550000001823121009121466_s1_p0/66999/163_10589/1580_9689"
    unitig "utg3"
  ]
  node [
    id 59
    label "5857"
    fastq "m140309_223738_42141_c100633532550000001823121009121466_s1_p0/68142/8853_25827/6145_16198"
    unitig "utg2"
  ]
  node [
    id 60
    label "5851"
    fastq "m140309_223738_42141_c100633532550000001823121009121466_s1_p0/61437/4286_16872/1325_11869"
    unitig "utg3"
  ]
  node [
    id 61
    label "16384"
    fastq "m140316_123054_42141_c100618292550000001823115007181476_s1_p0/72864/0_9147/62_8670"
    unitig "utg38"
  ]
  node [
    id 62
    label "13720"
    fastq "m140321_015151_42142_c100618572550000001823115007181400_s1_p0/26772/0_10819/0_10591"
    unitig "utg2"
  ]
  node [
    id 63
    label "11546"
    fastq "m140309_223738_42141_c100633532550000001823121009121466_s1_p0/74043/22094_33822/2982_11116"
    unitig "utg109"
  ]
  node [
    id 64
    label "294"
    fastq "m140310_020230_42141_c100633532550000001823121009121467_s1_p0/125063/17807_27045/223_9070"
    unitig "utg3"
  ]
  node [
    id 65
    label "295"
    fastq "m140310_020230_42141_c100633532550000001823121009121467_s1_p0/124054/0_10304/13_9655"
    unitig "utg43"
  ]
  node [
    id 66
    label "3772"
    fastq "m140313_160032_42141_c100604482550000001823113706171466_s1_p0/162224/0_14606/1964_12914"
    unitig "utg2"
  ]
  node [
    id 67
    label "16499"
    fastq "m140321_015151_42142_c100618572550000001823115007181400_s1_p0/136262/0_10885/192_9613"
    unitig "utg111"
  ]
  node [
    id 68
    label "3776"
    fastq "m140313_160032_42141_c100604482550000001823113706171466_s1_p0/20716/0_16951/129_8252"
    unitig "utg111"
  ]
  node [
    id 69
    label "16494"
    fastq "m140321_015151_42142_c100618572550000001823115007181400_s1_p0/133067/3499_16423/915_8920"
    unitig "utg3"
  ]
  node [
    id 70
    label "3779"
    fastq "m140313_160032_42141_c100604482550000001823113706171466_s1_p0/23843/0_11691/32_11283"
    unitig "utg109"
  ]
  node [
    id 71
    label "16491"
    fastq "m140321_015151_42142_c100618572550000001823115007181400_s1_p0/125687/1118_10447/13_8929"
    unitig "utg109"
  ]
  node [
    id 72
    label "16490"
    fastq "m140321_015151_42142_c100618572550000001823115007181400_s1_p0/125045/0_11045/0_10192"
    unitig "utg109"
  ]
  node [
    id 73
    label "16493"
    fastq "m140321_015151_42142_c100618572550000001823115007181400_s1_p0/131090/0_9800/22_9909"
    unitig "utg3"
  ]
  node [
    id 74
    label "272"
    fastq "m140309_223738_42141_c100633532550000001823121009121466_s1_p0/99072/0_9605/13_9265"
    unitig "utg109"
  ]
  node [
    id 75
    label "15523"
    fastq "m140315_081523_42141_c100618232550000001823115007181433_s1_p0/5788/5576_15213/1_9226"
    unitig "utg3"
  ]
  node [
    id 76
    label "16709"
    fastq "m140321_065934_42142_c100618572550000001823115007181402_s1_p0/17513/0_9929/0_9648"
    unitig "utg109"
  ]
  node [
    id 77
    label "4521"
    fastq "m140315_174828_42141_c100618232550000001823115007181437_s1_p0/150414/0_11584/0_9435"
    unitig "utg43"
  ]
  node [
    id 78
    label "4652"
    fastq "m140316_003701_42141_c100618292550000001823115007181471_s1_p0/107071/462_13271/87_12404"
    unitig "utg111"
  ]
  node [
    id 79
    label "6587"
    fastq "m140313_160032_42141_c100604482550000001823113706171466_s1_p0/23190/443_16827/1730_15609"
    unitig "utg94"
  ]
  node [
    id 80
    label "16707"
    fastq "m140321_065934_42142_c100618572550000001823115007181402_s1_p0/159162/455_14557/314_13215"
    unitig "utg43"
  ]
  node [
    id 81
    label "16258"
    fastq "m140316_074350_42141_c100618292550000001823115007181474_s1_p0/98364/732_10042/0_8691"
    unitig "utg3"
  ]
  node [
    id 82
    label "4659"
    fastq "m140316_003701_42141_c100618292550000001823115007181471_s1_p0/120112/0_9879/3_9732"
    unitig "utg109"
  ]
  node [
    id 83
    label "16703"
    fastq "m140321_065934_42142_c100618572550000001823115007181402_s1_p0/15381/0_11185/13_10330"
    unitig "utg109"
  ]
  node [
    id 84
    label "16702"
    fastq "m140321_065934_42142_c100618572550000001823115007181402_s1_p0/153908/0_11276/187_10405"
    unitig "utg3"
  ]
  node [
    id 85
    label "12019"
    fastq "m140311_153755_42142_c100622202550000001823114507181455_s1_p0/125352/0_9848/13_9281"
    unitig "utg3"
  ]
  node [
    id 86
    label "16064"
    fastq "m140316_025917_42141_c100618292550000001823115007181472_s1_p0/130195/0_11775/0_5789"
    unitig "utg94"
  ]
  node [
    id 87
    label "12017"
    fastq "m140311_153755_42142_c100622202550000001823114507181455_s1_p0/12298/1934_14734/0_11280"
    unitig "utg3"
  ]
  node [
    id 88
    label "11768"
    fastq "m140311_062557_42142_c100622202550000001823114507181452_s1_p0/33658/0_9452/0_8957"
    unitig "utg3"
  ]
  node [
    id 89
    label "7990"
    fastq "m140316_145405_42141_c100618292550000001823115007181477_s1_p0/90668/6482_18944/3583_11738"
    unitig "utg109"
  ]
  node [
    id 90
    label "7621"
    fastq "m140316_025917_42141_c100618292550000001823115007181472_s1_p0/63991/0_10834/0_9998"
    unitig "utg3"
  ]
  node [
    id 91
    label "4028"
    fastq "m140315_033050_42141_c100618232550000001823115007181431_s1_p0/58662/0_11731/54_11323"
    unitig "utg2"
  ]
  node [
    id 92
    label "11762"
    fastq "m140311_062557_42142_c100622202550000001823114507181452_s1_p0/153864/0_9420/0_8683"
    unitig "utg109"
  ]
  node [
    id 93
    label "11763"
    fastq "m140311_062557_42142_c100622202550000001823114507181452_s1_p0/22428/0_12465/224_12117"
    unitig "utg94"
  ]
  node [
    id 94
    label "2260"
    fastq "m140316_123054_42141_c100618292550000001823115007181476_s1_p0/24473/0_9347/0_8717"
    unitig "utg3"
  ]
  node [
    id 95
    label "11761"
    fastq "m140311_062557_42142_c100622202550000001823114507181452_s1_p0/143263/0_12030/13_10972"
    unitig "utg111"
  ]
  node [
    id 96
    label "2266"
    fastq "m140316_123054_42141_c100618292550000001823115007181476_s1_p0/44021/2234_11801/0_9229"
    unitig "utg3"
  ]
  node [
    id 97
    label "2267"
    fastq "m140316_123054_42141_c100618292550000001823115007181476_s1_p0/41678/0_11601/0_11103"
    unitig "utg43"
  ]
  node [
    id 98
    label "11764"
    fastq "m140311_062557_42142_c100622202550000001823114507181452_s1_p0/16901/0_9626/0_9054"
    unitig "utg109"
  ]
  node [
    id 99
    label "2265"
    fastq "m140316_123054_42141_c100618292550000001823115007181476_s1_p0/40450/447_12446/27_11193"
    unitig "utg3"
  ]
  node [
    id 100
    label "11747"
    fastq "m140311_030154_42142_c100622202550000001823114507181451_s1_p0/71259/995_13500/0_11827"
    unitig "utg109"
  ]
  node [
    id 101
    label "2447"
    fastq "m140321_015151_42142_c100618572550000001823115007181400_s1_p0/57149/0_9213/599_7859"
    unitig "utg109"
  ]
  node [
    id 102
    label "2445"
    fastq "m140321_015151_42142_c100618572550000001823115007181400_s1_p0/4943/0_13013/900_11932"
    unitig "utg3"
  ]
  node [
    id 103
    label "9256"
    fastq "m140311_153755_42142_c100622202550000001823114507181455_s1_p0/44237/1218_12071/0_10310"
    unitig "utg2"
  ]
  node [
    id 104
    label "5671"
    fastq "m140309_121338_42141_c100633532550000001823121009121463_s1_p0/40125/0_9786/0_9664"
    unitig "utg2"
  ]
  node [
    id 105
    label "9439"
    fastq "m140313_160032_42141_c100604482550000001823113706171466_s1_p0/35466/0_10528/0_10200"
    unitig "utg94"
  ]
  node [
    id 106
    label "9252"
    fastq "m140311_153755_42142_c100622202550000001823114507181455_s1_p0/40090/2743_13974/1702_10901"
    unitig "utg3"
  ]
  node [
    id 107
    label "9523"
    fastq "m140315_010920_42141_c100618232550000001823115007181430_s1_p0/110651/1187_12209/781_10318"
    unitig "utg109"
  ]
  node [
    id 108
    label "7867"
    fastq "m140316_123054_42141_c100618292550000001823115007181476_s1_p0/13869/1155_12846/0_11317"
    unitig "utg3"
  ]
  node [
    id 109
    label "2514"
    fastq "m140321_042601_42142_c100618572550000001823115007181401_s1_p0/1852/0_9033/27_8679"
    unitig "utg109"
  ]
  node [
    id 110
    label "109"
    fastq "m140309_154110_42141_c100633532550000001823121009121464_s1_p0/88602/0_11288/0_10967"
    unitig "utg3"
  ]
  node [
    id 111
    label "7863"
    fastq "m140316_123054_42141_c100618292550000001823115007181476_s1_p0/121710/1502_14749/0_11593"
    unitig "utg3"
  ]
  node [
    id 112
    label "2102"
    fastq "m140316_074350_42141_c100618292550000001823115007181474_s1_p0/39573/2776_14081/5039_11012"
    unitig "utg43"
  ]
  node [
    id 113
    label "102"
    fastq "m140309_154110_42141_c100633532550000001823121009121464_s1_p0/65496/0_9303/0_8786"
    unitig "utg3"
  ]
  node [
    id 114
    label "103"
    fastq "m140309_154110_42141_c100633532550000001823121009121464_s1_p0/63819/0_14343/110_14185"
    unitig "utg109"
  ]
  node [
    id 115
    label "100"
    fastq "m140309_154110_42141_c100633532550000001823121009121464_s1_p0/33558/0_16773/3638_15321"
    unitig "utg109"
  ]
  node [
    id 116
    label "106"
    fastq "m140309_154110_42141_c100633532550000001823121009121464_s1_p0/7773/0_15312/1_13021"
    unitig "utg109"
  ]
  node [
    id 117
    label "107"
    fastq "m140309_154110_42141_c100633532550000001823121009121464_s1_p0/85161/0_11565/0_11482"
    unitig "utg109"
  ]
  node [
    id 118
    label "12520"
    fastq "m140315_033050_42141_c100618232550000001823115007181431_s1_p0/79535/0_11709/0_11003"
    unitig "utg65"
  ]
  node [
    id 119
    label "16819"
    fastq "m140321_120917_42142_c100618572550000001823115007181404_s1_p0/34461/0_12354/13_11401"
    unitig "utg3"
  ]
  node [
    id 120
    label "11120"
    fastq "m140321_065934_42142_c100618572550000001823115007181402_s1_p0/94569/0_14667/20_13618"
    unitig "utg3"
  ]
  node [
    id 121
    label "7998"
    fastq "m140321_015151_42142_c100618572550000001823115007181400_s1_p0/108292/0_10993/24_10022"
    unitig "utg2"
  ]
  node [
    id 122
    label "11121"
    fastq "m140321_093325_42142_c100618572550000001823115007181403_s1_p0/110532/282_10197/0_9589"
    unitig "utg3"
  ]
  node [
    id 123
    label "6051"
    fastq "m140311_030154_42142_c100622202550000001823114507181451_s1_p0/134754/0_13361/617_12786"
    unitig "utg43"
  ]
  node [
    id 124
    label "4819"
    fastq "m140316_052143_42141_c100618292550000001823115007181473_s1_p0/111016/0_9028/0_8549"
    unitig "utg109"
  ]
  node [
    id 125
    label "16812"
    fastq "m140321_120917_42142_c100618572550000001823115007181404_s1_p0/29665/1995_13116/111_10553"
    unitig "utg3"
  ]
  node [
    id 126
    label "16815"
    fastq "m140321_120917_42142_c100618572550000001823115007181404_s1_p0/22540/0_10339/12_10426"
    unitig "utg3"
  ]
  node [
    id 127
    label "11738"
    fastq "m140311_030154_42142_c100622202550000001823114507181451_s1_p0/26476/0_10826/20_10663"
    unitig "utg3"
  ]
  node [
    id 128
    label "9410"
    fastq "m140313_123524_42141_c100604482550000001823113706171465_s1_p0/78745/0_21693/10_10290"
    unitig "utg3"
  ]
  node [
    id 129
    label "11388"
    fastq "m140309_154110_42141_c100633532550000001823121009121464_s1_p0/70186/0_11539/11_11245"
    unitig "utg94"
  ]
  node [
    id 130
    label "9412"
    fastq "m140313_123524_42141_c100604482550000001823113706171465_s1_p0/88482/2068_12014/58_9439"
    unitig "utg3"
  ]
  node [
    id 131
    label "9413"
    fastq "m140313_123524_42141_c100604482550000001823113706171465_s1_p0/92645/0_15793/19_9532"
    unitig "utg109"
  ]
  node [
    id 132
    label "9414"
    fastq "m140313_160032_42141_c100604482550000001823113706171466_s1_p0/100290/0_10289/23_9881"
    unitig "utg2"
  ]
  node [
    id 133
    label "9415"
    fastq "m140313_160032_42141_c100604482550000001823113706171466_s1_p0/10163/0_10412/22_9798"
    unitig "utg111"
  ]
  node [
    id 134
    label "9418"
    fastq "m140313_160032_42141_c100604482550000001823113706171466_s1_p0/111429/10436_20502/0_10290"
    unitig "utg3"
  ]
  node [
    id 135
    label "9419"
    fastq "m140313_160032_42141_c100604482550000001823113706171466_s1_p0/102018/0_18708/7_17476"
    unitig "utg109"
  ]
  node [
    id 136
    label "9510"
    fastq "m140313_192416_42141_c100604482550000001823113706171467_s1_p0/70252/0_14648/0_12885"
    unitig "utg43"
  ]
  node [
    id 137
    label "12125"
    fastq "m140311_153755_42142_c100622202550000001823114507181455_s1_p0/7776/0_10641/29_10095"
    unitig "utg2"
  ]
  node [
    id 138
    label "6375"
    fastq "m140311_153755_42142_c100622202550000001823114507181455_s1_p0/20669/0_10317/0_9462"
    unitig "utg3"
  ]
  node [
    id 139
    label "12127"
    fastq "m140311_153755_42142_c100622202550000001823114507181455_s1_p0/83985/0_14690/12_8703"
    unitig "utg111"
  ]
  node [
    id 140
    label "6377"
    fastq "m140311_153755_42142_c100622202550000001823114507181455_s1_p0/22240/3403_13260/0_9642"
    unitig "utg3"
  ]
  node [
    id 141
    label "14138"
    fastq "m140309_052058_42141_c100633532550000001823121009121461_s1_p0/11216/0_16709/15_15070"
    unitig "utg3"
  ]
  node [
    id 142
    label "11260"
    fastq "m140321_195713_42142_c100618572550000001823115007181407_s1_p0/121674/0_12629/0_10392"
    unitig "utg3"
  ]
  node [
    id 143
    label "10145"
    fastq "m140315_174828_42141_c100618232550000001823115007181437_s1_p0/110465/1049_10841/0_7205"
    unitig "utg111"
  ]
  node [
    id 144
    label "8955"
    fastq "m140311_062557_42142_c100622202550000001823114507181452_s1_p0/93406/0_14554/12_8862"
    unitig "utg111"
  ]
  node [
    id 145
    label "10147"
    fastq "m140315_174828_42141_c100618232550000001823115007181437_s1_p0/106178/6210_18567/573_11381"
    unitig "utg3"
  ]
  node [
    id 146
    label "11946"
    fastq "m140311_131333_42142_c100622202550000001823114507181454_s1_p0/64211/0_11434/8_10973"
    unitig "utg3"
  ]
  node [
    id 147
    label "8098"
    fastq "m140321_015151_42142_c100618572550000001823115007181400_s1_p0/97226/0_10620/17_9848"
    unitig "utg109"
  ]
  node [
    id 148
    label "14132"
    fastq "m140309_052058_42141_c100633532550000001823121009121461_s1_p0/102842/0_11667/0_11126"
    unitig "utg3"
  ]
  node [
    id 149
    label "14133"
    fastq "m140309_052058_42141_c100633532550000001823121009121461_s1_p0/120035/0_9974/22_9888"
    unitig "utg3"
  ]
  node [
    id 150
    label "11942"
    fastq "m140311_131333_42142_c100622202550000001823114507181454_s1_p0/5872/0_9297/23_8984"
    unitig "utg3"
  ]
  node [
    id 151
    label "14135"
    fastq "m140309_052058_42141_c100633532550000001823121009121461_s1_p0/127060/0_11015/0_10265"
    unitig "utg111"
  ]
  node [
    id 152
    label "5987"
    fastq "m140310_020230_42141_c100633532550000001823121009121467_s1_p0/38009/0_10169/0_7646"
    unitig "utg109"
  ]
  node [
    id 153
    label "10387"
    fastq "m140316_003701_42141_c100618292550000001823115007181471_s1_p0/76681/0_10304/0_9937"
    unitig "utg3"
  ]
  node [
    id 154
    label "10386"
    fastq "m140316_003701_42141_c100618292550000001823115007181471_s1_p0/8489/0_11524/2775_11045"
    unitig "utg100"
  ]
  node [
    id 155
    label "9328"
    fastq "m140313_054807_42141_c100604482550000001823113706171463_s1_p0/19982/0_22319/10559_22006"
    unitig "utg3"
  ]
  node [
    id 156
    label "4143"
    fastq "m140315_055221_42141_c100618232550000001823115007181432_s1_p0/87892/0_13518/0_12697"
    unitig "utg2"
  ]
  node [
    id 157
    label "10380"
    fastq "m140316_003701_42141_c100618292550000001823115007181471_s1_p0/64696/0_12216/0_12006"
    unitig "utg109"
  ]
  node [
    id 158
    label "9322"
    fastq "m140313_054807_42141_c100604482550000001823113706171463_s1_p0/147137/0_12270/0_10767"
    unitig "utg3"
  ]
  node [
    id 159
    label "9323"
    fastq "m140313_054807_42141_c100604482550000001823113706171463_s1_p0/144177/0_10594/0_9952"
    unitig "utg3"
  ]
  node [
    id 160
    label "9321"
    fastq "m140313_054807_42141_c100604482550000001823113706171463_s1_p0/140563/0_17645/275_17299"
    unitig "utg109"
  ]
  node [
    id 161
    label "9327"
    fastq "m140313_054807_42141_c100604482550000001823113706171463_s1_p0/41002/0_9182/13_8886"
    unitig "utg42"
  ]
  node [
    id 162
    label "9324"
    fastq "m140313_054807_42141_c100604482550000001823113706171463_s1_p0/149066/0_11637/15_10886"
    unitig "utg3"
  ]
  node [
    id 163
    label "9637"
    fastq "m140315_033050_42141_c100618232550000001823115007181431_s1_p0/124715/1196_10621/2_8321"
    unitig "utg3"
  ]
  node [
    id 164
    label "8940"
    fastq "m140311_062557_42142_c100622202550000001823114507181452_s1_p0/49829/0_10340/0_9791"
    unitig "utg109"
  ]
  node [
    id 165
    label "3519"
    fastq "m140311_153755_42142_c100622202550000001823114507181455_s1_p0/117115/1095_10979/0_8774"
    unitig "utg2"
  ]
  node [
    id 166
    label "8942"
    fastq "m140311_062557_42142_c100622202550000001823114507181452_s1_p0/54197/0_16853/358_15965"
    unitig "utg109"
  ]
  node [
    id 167
    label "2732"
    fastq "m140321_144411_42142_c100618572550000001823115007181405_s1_p0/120021/0_10371/0_9592"
    unitig "utg3"
  ]
  node [
    id 168
    label "8947"
    fastq "m140311_062557_42142_c100622202550000001823114507181452_s1_p0/74836/0_11252/0_10564"
    unitig "utg3"
  ]
  node [
    id 169
    label "8946"
    fastq "m140311_062557_42142_c100622202550000001823114507181452_s1_p0/60527/0_12594/14_12146"
    unitig "utg3"
  ]
  node [
    id 170
    label "3512"
    fastq "m140311_153755_42142_c100622202550000001823114507181455_s1_p0/111731/0_11038/0_10581"
    unitig "utg109"
  ]
  node [
    id 171
    label "10003"
    fastq "m140315_125940_42141_c100618232550000001823115007181435_s1_p0/127630/0_10402/0_9892"
    unitig "utg3"
  ]
  node [
    id 172
    label "3516"
    fastq "m140311_153755_42142_c100622202550000001823114507181455_s1_p0/109912/0_13299/2471_12662"
    unitig "utg74"
  ]
  node [
    id 173
    label "11086"
    fastq "m140321_065934_42142_c100618572550000001823115007181402_s1_p0/23330/368_11614/723_10229"
    unitig "utg43"
  ]
  node [
    id 174
    label "12234"
    fastq "m140313_123524_42141_c100604482550000001823113706171465_s1_p0/36967/0_12455/131_12205"
    unitig "utg94"
  ]
  node [
    id 175
    label "12237"
    fastq "m140313_123524_42141_c100604482550000001823113706171465_s1_p0/64447/0_9375/855_9231"
    unitig "utg26"
  ]
  node [
    id 176
    label "6207"
    fastq "m140311_131333_42142_c100622202550000001823114507181454_s1_p0/147563/0_12000/0_11560"
    unitig "utg3"
  ]
  node [
    id 177
    label "6200"
    fastq "m140311_131333_42142_c100622202550000001823114507181454_s1_p0/140679/0_12023/0_10973"
    unitig "utg109"
  ]
  node [
    id 178
    label "2689"
    fastq "m140321_093325_42142_c100618572550000001823115007181403_s1_p0/90254/0_9445/11_8563"
    unitig "utg109"
  ]
  node [
    id 179
    label "12233"
    fastq "m140313_123524_42141_c100604482550000001823113706171465_s1_p0/32380/9350_18666/6_8977"
    unitig "utg2"
  ]
  node [
    id 180
    label "14016"
    fastq "m140321_120917_42142_c100618572550000001823115007181404_s1_p0/7407/0_10615/11_10018"
    unitig "utg2"
  ]
  node [
    id 181
    label "15449"
    fastq "m140315_055221_42141_c100618232550000001823115007181432_s1_p0/86657/3126_13634/296_9849"
    unitig "utg56"
  ]
  node [
    id 182
    label "7781"
    fastq "m140316_100554_42141_c100618292550000001823115007181475_s1_p0/121833/1968_13230/335_11340"
    unitig "utg109"
  ]
  node [
    id 183
    label "2681"
    fastq "m140321_093325_42142_c100618572550000001823115007181403_s1_p0/79582/5076_14789/1096_8577"
    unitig "utg109"
  ]
  node [
    id 184
    label "14625"
    fastq "m140311_095017_42142_c100622202550000001823114507181453_s1_p0/130446/0_13235/4_13107"
    unitig "utg111"
  ]
  node [
    id 185
    label "8237"
    fastq "m140321_065934_42142_c100618572550000001823115007181402_s1_p0/159904/0_11121/36_10496"
    unitig "utg109"
  ]
  node [
    id 186
    label "14621"
    fastq "m140311_095017_42142_c100622202550000001823114507181453_s1_p0/110849/0_22362/1399_16509"
    unitig "utg109"
  ]
  node [
    id 187
    label "15719"
    fastq "m140315_125940_42141_c100618232550000001823115007181435_s1_p0/74805/3288_15349/5119_11585"
    unitig "utg3"
  ]
  node [
    id 188
    label "14623"
    fastq "m140311_095017_42142_c100622202550000001823114507181453_s1_p0/132704/0_10249/0_9318"
    unitig "utg2"
  ]
  node [
    id 189
    label "15717"
    fastq "m140315_125940_42141_c100618232550000001823115007181435_s1_p0/68284/4084_15854/0_11053"
    unitig "utg43"
  ]
  node [
    id 190
    label "10163"
    fastq "m140315_174828_42141_c100618232550000001823115007181437_s1_p0/128545/0_9146/0_8517"
    unitig "utg2"
  ]
  node [
    id 191
    label "15867"
    fastq "m140315_174828_42141_c100618232550000001823115007181437_s1_p0/57515/0_9606/50_9667"
    unitig "utg43"
  ]
  node [
    id 192
    label "15866"
    fastq "m140315_174828_42141_c100618232550000001823115007181437_s1_p0/54856/15847_25698/1115_8977"
    unitig "utg109"
  ]
  node [
    id 193
    label "14628"
    fastq "m140311_095017_42142_c100622202550000001823114507181453_s1_p0/13861/0_11485/0_10885"
    unitig "utg3"
  ]
  node [
    id 194
    label "99"
    fastq "m140309_154110_42141_c100633532550000001823121009121464_s1_p0/44658/0_12192/0_11908"
    unitig "utg111"
  ]
  node [
    id 195
    label "98"
    fastq "m140309_154110_42141_c100633532550000001823121009121464_s1_p0/38058/0_19743/968_19333"
    unitig "utg42"
  ]
  node [
    id 196
    label "9746"
    fastq "m140315_055221_42141_c100618232550000001823115007181432_s1_p0/152574/0_9935/0_9540"
    unitig "utg43"
  ]
  node [
    id 197
    label "10560"
    fastq "m140316_074350_42141_c100618292550000001823115007181474_s1_p0/110782/2744_14451/0_7269"
    unitig "utg3"
  ]
  node [
    id 198
    label "9740"
    fastq "m140315_055221_42141_c100618232550000001823115007181432_s1_p0/135992/1003_12769/5_10476"
    unitig "utg43"
  ]
  node [
    id 199
    label "91"
    fastq "m140309_154110_42141_c100633532550000001823121009121464_s1_p0/127022/0_11394/7_11019"
    unitig "utg111"
  ]
  node [
    id 200
    label "3395"
    fastq "m140311_131333_42142_c100622202550000001823114507181454_s1_p0/143181/0_9483/12_8803"
    unitig "utg3"
  ]
  node [
    id 201
    label "93"
    fastq "m140309_154110_42141_c100633532550000001823121009121464_s1_p0/133611/0_13186/711_12808"
    unitig "utg3"
  ]
  node [
    id 202
    label "92"
    fastq "m140309_154110_42141_c100633532550000001823121009121464_s1_p0/145243/0_11784/0_11134"
    unitig "utg109"
  ]
  node [
    id 203
    label "9748"
    fastq "m140315_055221_42141_c100618232550000001823115007181432_s1_p0/148257/0_9697/0_9278"
    unitig "utg3"
  ]
  node [
    id 204
    label "94"
    fastq "m140309_154110_42141_c100633532550000001823121009121464_s1_p0/22719/0_14294/0_13699"
    unitig "utg109"
  ]
  node [
    id 205
    label "96"
    fastq "m140309_154110_42141_c100633532550000001823121009121464_s1_p0/50739/511_10907/96_9836"
    unitig "utg2"
  ]
  node [
    id 206
    label "1991"
    fastq "m140316_025917_42141_c100618292550000001823115007181472_s1_p0/94241/2210_12754/0_10323"
    unitig "utg109"
  ]
  node [
    id 207
    label "10091"
    fastq "m140315_152532_42141_c100618232550000001823115007181436_s1_p0/127059/474_11627/12_10780"
    unitig "utg109"
  ]
  node [
    id 208
    label "5186"
    fastq "m140321_015151_42142_c100618572550000001823115007181400_s1_p0/139169/0_13092/55_11554"
    unitig "utg111"
  ]
  node [
    id 209
    label "5187"
    fastq "m140321_015151_42142_c100618572550000001823115007181400_s1_p0/14218/0_10502/15_10780"
    unitig "utg111"
  ]
  node [
    id 210
    label "10095"
    fastq "m140315_152532_42141_c100618232550000001823115007181436_s1_p0/141715/0_9420/106_8645"
    unitig "utg109"
  ]
  node [
    id 211
    label "3200"
    fastq "m140310_020230_42141_c100633532550000001823121009121467_s1_p0/60953/5172_16529/25_11244"
    unitig "utg3"
  ]
  node [
    id 212
    label "6110"
    fastq "m140311_095017_42142_c100622202550000001823114507181453_s1_p0/129890/0_9989/13_9474"
    unitig "utg109"
  ]
  node [
    id 213
    label "5188"
    fastq "m140321_015151_42142_c100618572550000001823115007181400_s1_p0/143884/0_9368/13_8813"
    unitig "utg94"
  ]
  node [
    id 214
    label "16625"
    fastq "m140321_042601_42142_c100618572550000001823115007181401_s1_p0/45123/441_10973/89_9498"
    unitig "utg109"
  ]
  node [
    id 215
    label "7033"
    fastq "m140315_081523_42141_c100618232550000001823115007181433_s1_p0/71772/0_10436/0_10214"
    unitig "utg109"
  ]
  node [
    id 216
    label "11401"
    fastq "m140309_190708_42141_c100633532550000001823121009121465_s1_p0/18705/0_10219/17_9726"
    unitig "utg3"
  ]
  node [
    id 217
    label "13054"
    fastq "m140315_174828_42141_c100618232550000001823115007181437_s1_p0/53287/9502_18769/0_4500"
    unitig "utg3"
  ]
  node [
    id 218
    label "3534"
    fastq "m140311_153755_42142_c100622202550000001823114507181455_s1_p0/127456/0_9542/0_9171"
    unitig "utg111"
  ]
  node [
    id 219
    label "2860"
    fastq "m140309_084741_42141_c100633532550000001823121009121462_s1_p0/56143/0_12933/0_12378"
    unitig "utg109"
  ]
  node [
    id 220
    label "2861"
    fastq "m140309_084741_42141_c100633532550000001823121009121462_s1_p0/47079/0_12516/793_12272"
    unitig "utg109"
  ]
  node [
    id 221
    label "559"
    fastq "m140311_131333_42142_c100622202550000001823114507181454_s1_p0/112644/0_12817/39_10259"
    unitig "utg3"
  ]
  node [
    id 222
    label "2865"
    fastq "m140309_084741_42141_c100633532550000001823121009121462_s1_p0/72930/0_11910/36_11192"
    unitig "utg3"
  ]
  node [
    id 223
    label "2866"
    fastq "m140309_084741_42141_c100633532550000001823121009121462_s1_p0/78974/0_12917/0_12503"
    unitig "utg3"
  ]
  node [
    id 224
    label "2867"
    fastq "m140309_084741_42141_c100633532550000001823121009121462_s1_p0/86663/0_10096/0_9883"
    unitig "utg111"
  ]
  node [
    id 225
    label "2868"
    fastq "m140309_084741_42141_c100633532550000001823121009121462_s1_p0/89902/0_10777/0_10253"
    unitig "utg109"
  ]
  node [
    id 226
    label "2869"
    fastq "m140309_121338_42141_c100633532550000001823121009121463_s1_p0/10297/0_9734/0_9098"
    unitig "utg3"
  ]
  node [
    id 227
    label "556"
    fastq "m140311_131333_42142_c100622202550000001823114507181454_s1_p0/111314/0_9527/0_8418"
    unitig "utg22"
  ]
  node [
    id 228
    label "551"
    fastq "m140311_131333_42142_c100622202550000001823114507181454_s1_p0/102906/0_12071/80_11289"
    unitig "utg43"
  ]
  node [
    id 229
    label "14246"
    fastq "m140309_190708_42141_c100633532550000001823121009121465_s1_p0/63220/0_14726/6_14412"
    unitig "utg3"
  ]
  node [
    id 230
    label "14711"
    fastq "m140311_131333_42142_c100622202550000001823114507181454_s1_p0/138421/2681_15971/35_12553"
    unitig "utg94"
  ]
  node [
    id 231
    label "15669"
    fastq "m140315_125940_42141_c100618232550000001823115007181435_s1_p0/122199/0_12575/2_7503"
    unitig "utg3"
  ]
  node [
    id 232
    label "14713"
    fastq "m140311_131333_42142_c100622202550000001823114507181454_s1_p0/141848/0_11855/10_11291"
    unitig "utg109"
  ]
  node [
    id 233
    label "14242"
    fastq "m140309_190708_42141_c100633532550000001823121009121465_s1_p0/34648/0_9954/0_9864"
    unitig "utg109"
  ]
  node [
    id 234
    label "14715"
    fastq "m140311_131333_42142_c100622202550000001823114507181454_s1_p0/145026/0_12030/107_9566"
    unitig "utg109"
  ]
  node [
    id 235
    label "14240"
    fastq "m140309_190708_42141_c100633532550000001823121009121465_s1_p0/47608/0_9689/0_9340"
    unitig "utg109"
  ]
  node [
    id 236
    label "7339"
    fastq "m140315_174828_42141_c100618232550000001823115007181437_s1_p0/141500/0_10618/0_10201"
    unitig "utg2"
  ]
  node [
    id 237
    label "7676"
    fastq "m140316_052143_42141_c100618292550000001823115007181473_s1_p0/55647/0_9690/14_9390"
    unitig "utg111"
  ]
  node [
    id 238
    label "12942"
    fastq "m140315_152532_42141_c100618232550000001823115007181436_s1_p0/141686/0_11500/7_5618"
    unitig "utg109"
  ]
  node [
    id 239
    label "15661"
    fastq "m140315_125940_42141_c100618232550000001823115007181435_s1_p0/117304/0_10249/0_9980"
    unitig "utg3"
  ]
  node [
    id 240
    label "7675"
    fastq "m140316_052143_42141_c100618292550000001823115007181473_s1_p0/49562/2296_13687/0_9880"
    unitig "utg109"
  ]
  node [
    id 241
    label "12946"
    fastq "m140315_152532_42141_c100618232550000001823115007181436_s1_p0/143939/0_11669/0_7954"
    unitig "utg111"
  ]
  node [
    id 242
    label "14248"
    fastq "m140309_190708_42141_c100633532550000001823121009121465_s1_p0/95513/0_11070/6_10737"
    unitig "utg3"
  ]
  node [
    id 243
    label "11663"
    fastq "m140310_020230_42141_c100633532550000001823121009121467_s1_p0/34172/16181_26062/0_8789"
    unitig "utg111"
  ]
  node [
    id 244
    label "1198"
    fastq "m140315_033050_42141_c100618232550000001823115007181431_s1_p0/25594/0_9975/0_9454"
    unitig "utg3"
  ]
  node [
    id 245
    label "13937"
    fastq "m140321_065934_42142_c100618572550000001823115007181402_s1_p0/7941/0_11000/20_9789"
    unitig "utg2"
  ]
  node [
    id 246
    label "3349"
    fastq "m140311_131333_42142_c100622202550000001823114507181454_s1_p0/107848/0_9082/8_8969"
    unitig "utg2"
  ]
  node [
    id 247
    label "3343"
    fastq "m140311_095017_42142_c100622202550000001823114507181453_s1_p0/93283/0_14316/0_13491"
    unitig "utg43"
  ]
  node [
    id 248
    label "5453"
    fastq "m140321_093325_42142_c100618572550000001823115007181403_s1_p0/25360/2383_12772/4226_10126"
    unitig "utg109"
  ]
  node [
    id 249
    label "3346"
    fastq "m140311_131333_42142_c100622202550000001823114507181454_s1_p0/102560/0_11355/27_10573"
    unitig "utg109"
  ]
  node [
    id 250
    label "1194"
    fastq "m140315_033050_42141_c100618232550000001823115007181431_s1_p0/21099/0_11232/5191_10657"
    unitig "utg111"
  ]
  node [
    id 251
    label "5456"
    fastq "m140321_093325_42142_c100618572550000001823115007181403_s1_p0/159215/0_10333/31_10416"
    unitig "utg3"
  ]
  node [
    id 252
    label "3345"
    fastq "m140311_131333_42142_c100622202550000001823114507181454_s1_p0/100786/838_15719/110_9809"
    unitig "utg109"
  ]
  node [
    id 253
    label "1759"
    fastq "m140315_221622_42141_c100618292550000001823115007181470_s1_p0/121895/286_11353/0_10254"
    unitig "utg111"
  ]
  node [
    id 254
    label "8163"
    fastq "m140321_042601_42142_c100618572550000001823115007181401_s1_p0/47899/0_9492/0_8974"
    unitig "utg3"
  ]
  node [
    id 255
    label "15914"
    fastq "m140315_221622_42141_c100618292550000001823115007181470_s1_p0/141078/5182_15531/3164_9843"
    unitig "utg43"
  ]
  node [
    id 256
    label "15444"
    fastq "m140315_055221_42141_c100618232550000001823115007181432_s1_p0/76742/0_10223/125_9852"
    unitig "utg3"
  ]
  node [
    id 257
    label "15910"
    fastq "m140315_221622_42141_c100618292550000001823115007181470_s1_p0/139515/650_10382/1106_9156"
    unitig "utg3"
  ]
  node [
    id 258
    label "6970"
    fastq "m140315_081523_42141_c100618232550000001823115007181433_s1_p0/113365/0_10195/10_8232"
    unitig "utg5"
  ]
  node [
    id 259
    label "12496"
    fastq "m140315_033050_42141_c100618232550000001823115007181431_s1_p0/30454/879_10067/5_8717"
    unitig "utg3"
  ]
  node [
    id 260
    label "4251"
    fastq "m140315_103700_42141_c100618232550000001823115007181434_s1_p0/133390/0_9559/0_9046"
    unitig "utg3"
  ]
  node [
    id 261
    label "13941"
    fastq "m140321_065934_42142_c100618572550000001823115007181402_s1_p0/93938/0_9219/11_9644"
    unitig "utg109"
  ]
  node [
    id 262
    label "4253"
    fastq "m140315_103700_42141_c100618232550000001823115007181434_s1_p0/130616/546_10757/0_9816"
    unitig "utg109"
  ]
  node [
    id 263
    label "8168"
    fastq "m140321_042601_42142_c100618572550000001823115007181401_s1_p0/53932/0_10999/2_10986"
    unitig "utg43"
  ]
  node [
    id 264
    label "13945"
    fastq "m140321_093325_42142_c100618572550000001823115007181403_s1_p0/100218/1447_11583/153_9758"
    unitig "utg74"
  ]
  node [
    id 265
    label "4257"
    fastq "m140315_103700_42141_c100618232550000001823115007181434_s1_p0/137440/0_13204/6284_12715"
    unitig "utg2"
  ]
  node [
    id 266
    label "13947"
    fastq "m140321_093325_42142_c100618572550000001823115007181403_s1_p0/117235/0_11379/19_10765"
    unitig "utg3"
  ]
  node [
    id 267
    label "511"
    fastq "m140311_095017_42142_c100622202550000001823114507181453_s1_p0/124472/0_13926/0_13124"
    unitig "utg111"
  ]
  node [
    id 268
    label "510"
    fastq "m140311_095017_42142_c100622202550000001823114507181453_s1_p0/12630/0_11093/7_10565"
    unitig "utg3"
  ]
  node [
    id 269
    label "5538"
    fastq "m140321_172159_42142_c100618572550000001823115007181406_s1_p0/110040/2524_16580/4872_14009"
    unitig "utg43"
  ]
  node [
    id 270
    label "1005"
    fastq "m140313_192416_42141_c100604482550000001823113706171467_s1_p0/125969/7191_20071/0_12269"
    unitig "utg111"
  ]
  node [
    id 271
    label "1287"
    fastq "m140315_055221_42141_c100618232550000001823115007181432_s1_p0/34136/0_13727/0_13412"
    unitig "utg3"
  ]
  node [
    id 272
    label "1281"
    fastq "m140315_055221_42141_c100618232550000001823115007181432_s1_p0/32802/0_10576/211_9974"
    unitig "utg3"
  ]
  node [
    id 273
    label "1289"
    fastq "m140315_055221_42141_c100618232550000001823115007181432_s1_p0/46824/2792_13080/4053_9881"
    unitig "utg97"
  ]
  node [
    id 274
    label "11162"
    fastq "m140321_120917_42142_c100618572550000001823115007181404_s1_p0/100770/0_12881/1281_13176"
    unitig "utg109"
  ]
  node [
    id 275
    label "1002"
    fastq "m140313_192416_42141_c100604482550000001823113706171467_s1_p0/121789/0_9494/8_9025"
    unitig "utg111"
  ]
  node [
    id 276
    label "7189"
    fastq "m140315_125940_42141_c100618232550000001823115007181435_s1_p0/17100/0_9058/222_9388"
    unitig "utg3"
  ]
  node [
    id 277
    label "10500"
    fastq "m140316_052143_42141_c100618292550000001823115007181473_s1_p0/122327/0_9979/5_9616"
    unitig "utg109"
  ]
  node [
    id 278
    label "689"
    fastq "m140311_131333_42142_c100622202550000001823114507181454_s1_p0/90012/0_9895/0_9620"
    unitig "utg109"
  ]
  node [
    id 279
    label "688"
    fastq "m140311_131333_42142_c100622202550000001823114507181454_s1_p0/88924/0_15376/8_8644"
    unitig "utg109"
  ]
  node [
    id 280
    label "8763"
    fastq "m140310_020230_42141_c100633532550000001823121009121467_s1_p0/128345/0_15305/7400_14958"
    unitig "utg2"
  ]
  node [
    id 281
    label "8762"
    fastq "m140310_020230_42141_c100633532550000001823121009121467_s1_p0/129704/0_11111/9_8544"
    unitig "utg2"
  ]
  node [
    id 282
    label "1573"
    fastq "m140315_125940_42141_c100618232550000001823115007181435_s1_p0/97081/6787_17599/1937_10401"
    unitig "utg96"
  ]
  node [
    id 283
    label "516"
    fastq "m140311_095017_42142_c100622202550000001823114507181453_s1_p0/137736/0_11259/0_10688"
    unitig "utg109"
  ]
  node [
    id 284
    label "681"
    fastq "m140311_131333_42142_c100622202550000001823114507181454_s1_p0/79921/0_13612/4_13108"
    unitig "utg3"
  ]
  node [
    id 285
    label "680"
    fastq "m140311_131333_42142_c100622202550000001823114507181454_s1_p0/84139/0_9702/0_9180"
    unitig "utg3"
  ]
  node [
    id 286
    label "1575"
    fastq "m140315_125940_42141_c100618232550000001823115007181435_s1_p0/9377/0_12865/0_12749"
    unitig "utg2"
  ]
  node [
    id 287
    label "682"
    fastq "m140311_131333_42142_c100622202550000001823114507181454_s1_p0/86792/0_9718/20_8793"
    unitig "utg2"
  ]
  node [
    id 288
    label "13834"
    fastq "m140321_042601_42142_c100618572550000001823115007181401_s1_p0/51767/0_12394/25_9404"
    unitig "utg111"
  ]
  node [
    id 289
    label "8501"
    fastq "m140309_084741_42141_c100633532550000001823121009121462_s1_p0/93732/0_12819/0_12156"
    unitig "utg2"
  ]
  node [
    id 290
    label "13837"
    fastq "m140321_042601_42142_c100618572550000001823115007181401_s1_p0/5457/0_9102/0_9283"
    unitig "utg111"
  ]
  node [
    id 291
    label "13832"
    fastq "m140321_042601_42142_c100618572550000001823115007181401_s1_p0/50365/0_10367/0_8925"
    unitig "utg3"
  ]
  node [
    id 292
    label "1349"
    fastq "m140315_081523_42141_c100618232550000001823115007181433_s1_p0/16089/0_9261/335_8750"
    unitig "utg111"
  ]
  node [
    id 293
    label "8385"
    fastq "m140321_144411_42142_c100618572550000001823115007181405_s1_p0/78265/0_9102/10_8796"
    unitig "utg109"
  ]
  node [
    id 294
    label "8384"
    fastq "m140321_144411_42142_c100618572550000001823115007181405_s1_p0/85067/0_9270/3139_9036"
    unitig "utg109"
  ]
  node [
    id 295
    label "8382"
    fastq "m140321_144411_42142_c100618572550000001823115007181405_s1_p0/90578/1802_12148/1581_9481"
    unitig "utg3"
  ]
  node [
    id 296
    label "12060"
    fastq "m140311_153755_42142_c100622202550000001823114507181455_s1_p0/27113/4335_13443/2657_8319"
    unitig "utg2"
  ]
  node [
    id 297
    label "8050"
    fastq "m140321_015151_42142_c100618572550000001823115007181400_s1_p0/25313/423_10037/0_8804"
    unitig "utg111"
  ]
  node [
    id 298
    label "12837"
    fastq "m140315_125940_42141_c100618232550000001823115007181435_s1_p0/110696/1327_11102/0_8763"
    unitig "utg22"
  ]
  node [
    id 299
    label "12836"
    fastq "m140315_125940_42141_c100618232550000001823115007181435_s1_p0/105367/505_16226/0_10551"
    unitig "utg3"
  ]
  node [
    id 300
    label "12061"
    fastq "m140311_153755_42142_c100622202550000001823114507181455_s1_p0/26318/0_11069/0_10709"
    unitig "utg109"
  ]
  node [
    id 301
    label "8545"
    fastq "m140309_154110_42141_c100633532550000001823121009121464_s1_p0/62554/0_10498/0_10169"
    unitig "utg3"
  ]
  node [
    id 302
    label "8544"
    fastq "m140309_154110_42141_c100633532550000001823121009121464_s1_p0/50406/0_13887/0_11368"
    unitig "utg2"
  ]
  node [
    id 303
    label "8015"
    fastq "m140321_015151_42142_c100618572550000001823115007181400_s1_p0/134017/0_11193/850_10616"
    unitig "utg109"
  ]
  node [
    id 304
    label "8014"
    fastq "m140321_015151_42142_c100618572550000001823115007181400_s1_p0/129137/0_11205/9_9844"
    unitig "utg3"
  ]
  node [
    id 305
    label "8541"
    fastq "m140309_154110_42141_c100633532550000001823121009121464_s1_p0/44630/1899_10909/0_8095"
    unitig "utg94"
  ]
  node [
    id 306
    label "8012"
    fastq "m140321_015151_42142_c100618572550000001823115007181400_s1_p0/130699/2338_11946/1922_9388"
    unitig "utg3"
  ]
  node [
    id 307
    label "1222"
    fastq "m140315_033050_42141_c100618232550000001823115007181431_s1_p0/90160/0_10678/1758_10191"
    unitig "utg109"
  ]
  node [
    id 308
    label "6572"
    fastq "m140313_160032_42141_c100604482550000001823113706171466_s1_p0/130493/11963_22362/0_9737"
    unitig "utg109"
  ]
  node [
    id 309
    label "15042"
    fastq "m140313_123524_42141_c100604482550000001823113706171465_s1_p0/138006/0_12279/0_11769"
    unitig "utg3"
  ]
  node [
    id 310
    label "15041"
    fastq "m140313_123524_42141_c100604482550000001823113706171465_s1_p0/18022/0_9633/19_9255"
    unitig "utg27"
  ]
  node [
    id 311
    label "15040"
    fastq "m140313_123524_42141_c100604482550000001823113706171465_s1_p0/129020/0_10679/3_10058"
    unitig "utg111"
  ]
  node [
    id 312
    label "6576"
    fastq "m140313_160032_42141_c100604482550000001823113706171466_s1_p0/136377/0_9292/219_9052"
    unitig "utg3"
  ]
  node [
    id 313
    label "6577"
    fastq "m140313_160032_42141_c100604482550000001823113706171466_s1_p0/140065/0_10357/1060_9743"
    unitig "utg111"
  ]
  node [
    id 314
    label "15045"
    fastq "m140313_123524_42141_c100604482550000001823113706171465_s1_p0/21363/0_9772/12_9454"
    unitig "utg109"
  ]
  node [
    id 315
    label "15044"
    fastq "m140313_123524_42141_c100604482550000001823113706171465_s1_p0/151242/0_9765/171_9247"
    unitig "utg109"
  ]
  node [
    id 316
    label "5627"
    fastq "m140309_084741_42141_c100633532550000001823121009121462_s1_p0/12212/282_10486/703_9589"
    unitig "utg109"
  ]
  node [
    id 317
    label "5626"
    fastq "m140309_084741_42141_c100633532550000001823121009121462_s1_p0/120409/0_9080/17_8600"
    unitig "utg109"
  ]
  node [
    id 318
    label "5625"
    fastq "m140309_084741_42141_c100633532550000001823121009121462_s1_p0/109535/2129_16311/0_13360"
    unitig "utg2"
  ]
  node [
    id 319
    label "5624"
    fastq "m140309_052058_42141_c100633532550000001823121009121461_s1_p0/57162/0_13534/11_10252"
    unitig "utg3"
  ]
  node [
    id 320
    label "5623"
    fastq "m140309_052058_42141_c100633532550000001823121009121461_s1_p0/69875/441_11818/0_10810"
    unitig "utg111"
  ]
  node [
    id 321
    label "5622"
    fastq "m140309_052058_42141_c100633532550000001823121009121461_s1_p0/74430/0_9346/37_8710"
    unitig "utg111"
  ]
  node [
    id 322
    label "5621"
    fastq "m140309_052058_42141_c100633532550000001823121009121461_s1_p0/89891/0_9835/14_9670"
    unitig "utg3"
  ]
  node [
    id 323
    label "5620"
    fastq "m140309_052058_42141_c100633532550000001823121009121461_s1_p0/41622/0_9671/130_8996"
    unitig "utg3"
  ]
  node [
    id 324
    label "7694"
    fastq "m140316_052143_42141_c100618292550000001823115007181473_s1_p0/97464/0_12111/110_11728"
    unitig "utg3"
  ]
  node [
    id 325
    label "1370"
    fastq "m140315_081523_42141_c100618232550000001823115007181433_s1_p0/46377/0_9069/0_8940"
    unitig "utg3"
  ]
  node [
    id 326
    label "8491"
    fastq "m140309_084741_42141_c100633532550000001823121009121462_s1_p0/52593/0_10233/35_9967"
    unitig "utg3"
  ]
  node [
    id 327
    label "1372"
    fastq "m140315_081523_42141_c100618232550000001823115007181433_s1_p0/47024/454_14139/24_13372"
    unitig "utg111"
  ]
  node [
    id 328
    label "1377"
    fastq "m140315_081523_42141_c100618232550000001823115007181433_s1_p0/75569/0_14090/241_5028"
    unitig "utg57"
  ]
  node [
    id 329
    label "1376"
    fastq "m140315_081523_42141_c100618232550000001823115007181433_s1_p0/57250/0_14684/6_9673"
    unitig "utg3"
  ]
  node [
    id 330
    label "1379"
    fastq "m140315_081523_42141_c100618232550000001823115007181433_s1_p0/5469/0_14842/0_14482"
    unitig "utg94"
  ]
  node [
    id 331
    label "8499"
    fastq "m140309_084741_42141_c100633532550000001823121009121462_s1_p0/73589/0_10361/21_10203"
    unitig "utg74"
  ]
  node [
    id 332
    label "6096"
    fastq "m140311_062557_42142_c100622202550000001823114507181452_s1_p0/61321/0_12955/0_12391"
    unitig "utg3"
  ]
  node [
    id 333
    label "7698"
    fastq "m140316_074350_42141_c100618292550000001823115007181474_s1_p0/107388/885_14703/0_13215"
    unitig "utg109"
  ]
  node [
    id 334
    label "8059"
    fastq "m140321_015151_42142_c100618572550000001823115007181400_s1_p0/34574/0_13749/868_13065"
    unitig "utg109"
  ]
  node [
    id 335
    label "10764"
    fastq "m140316_123054_42141_c100618292550000001823115007181476_s1_p0/71350/0_12691/0_8769"
    unitig "utg43"
  ]
  node [
    id 336
    label "3834"
    fastq "m140313_192416_42141_c100604482550000001823113706171467_s1_p0/39605/0_9751/14_9209"
    unitig "utg22"
  ]
  node [
    id 337
    label "4732"
    fastq "m140316_025917_42141_c100618292550000001823115007181472_s1_p0/103143/0_12904/10_6006"
    unitig "utg3"
  ]
  node [
    id 338
    label "3836"
    fastq "m140313_192416_42141_c100604482550000001823113706171467_s1_p0/50373/0_9490/0_9085"
    unitig "utg109"
  ]
  node [
    id 339
    label "3837"
    fastq "m140313_192416_42141_c100604482550000001823113706171467_s1_p0/57878/0_9903/10_9649"
    unitig "utg74"
  ]
  node [
    id 340
    label "3830"
    fastq "m140313_192416_42141_c100604482550000001823113706171467_s1_p0/31081/0_20814/957_10017"
    unitig "utg3"
  ]
  node [
    id 341
    label "6645"
    fastq "m140313_192416_42141_c100604482550000001823113706171467_s1_p0/52176/0_10427/0_10154"
    unitig "utg111"
  ]
  node [
    id 342
    label "3833"
    fastq "m140313_192416_42141_c100604482550000001823113706171467_s1_p0/34899/0_15610/16_15084"
    unitig "utg2"
  ]
  node [
    id 343
    label "12214"
    fastq "m140313_090822_42141_c100604482550000001823113706171464_s1_p0/99843/0_12380/273_11524"
    unitig "utg3"
  ]
  node [
    id 344
    label "10059"
    fastq "m140315_125940_42141_c100618232550000001823115007181435_s1_p0/7031/0_11272/0_10906"
    unitig "utg109"
  ]
  node [
    id 345
    label "10965"
    fastq "m140321_042601_42142_c100618572550000001823115007181401_s1_p0/120215/274_12099/276_11218"
    unitig "utg109"
  ]
  node [
    id 346
    label "8986"
    fastq "m140311_095017_42142_c100622202550000001823114507181453_s1_p0/58584/1623_13777/0_10972"
    unitig "utg109"
  ]
  node [
    id 347
    label "10884"
    fastq "m140321_015151_42142_c100618572550000001823115007181400_s1_p0/144092/0_10206/23_9570"
    unitig "utg94"
  ]
  node [
    id 348
    label "13721"
    fastq "m140321_015151_42142_c100618572550000001823115007181400_s1_p0/28180/0_9058/0_7983"
    unitig "utg3"
  ]
  node [
    id 349
    label "10886"
    fastq "m140321_015151_42142_c100618572550000001823115007181400_s1_p0/142863/0_11622/567_11157"
    unitig "utg3"
  ]
  node [
    id 350
    label "10887"
    fastq "m140321_015151_42142_c100618572550000001823115007181400_s1_p0/145753/0_11637/162_11105"
    unitig "utg3"
  ]
  node [
    id 351
    label "4035"
    fastq "m140315_033050_42141_c100618232550000001823115007181431_s1_p0/71765/0_12003/8_5678"
    unitig "utg111"
  ]
  node [
    id 352
    label "4187"
    fastq "m140315_081523_42141_c100618232550000001823115007181433_s1_p0/18699/0_10660/160_10424"
    unitig "utg3"
  ]
  node [
    id 353
    label "11579"
    fastq "m140310_020230_42141_c100633532550000001823121009121467_s1_p0/105339/16630_28767/0_11575"
    unitig "utg2"
  ]
  node [
    id 354
    label "4036"
    fastq "m140315_033050_42141_c100618232550000001823115007181431_s1_p0/71765/0_12003/5796_11581"
    unitig "utg111"
  ]
  node [
    id 355
    label "11577"
    fastq "m140310_020230_42141_c100633532550000001823121009121467_s1_p0/105007/0_11290/0_10717"
    unitig "utg109"
  ]
  node [
    id 356
    label "11573"
    fastq "m140310_020230_42141_c100633532550000001823121009121467_s1_p0/101677/2269_13802/0_10957"
    unitig "utg94"
  ]
  node [
    id 357
    label "5998"
    fastq "m140310_020230_42141_c100633532550000001823121009121467_s1_p0/48678/3834_14497/0_9201"
    unitig "utg111"
  ]
  node [
    id 358
    label "11571"
    fastq "m140310_020230_42141_c100633532550000001823121009121467_s1_p0/104085/9525_18535/1591_8156"
    unitig "utg109"
  ]
  node [
    id 359
    label "11570"
    fastq "m140310_020230_42141_c100633532550000001823121009121467_s1_p0/103170/17402_31332/1324_11931"
    unitig "utg42"
  ]
  node [
    id 360
    label "15007"
    fastq "m140313_090822_42141_c100604482550000001823113706171464_s1_p0/150238/1764_10822/0_8550"
    unitig "utg2"
  ]
  node [
    id 361
    label "10518"
    fastq "m140316_052143_42141_c100618292550000001823115007181473_s1_p0/19344/0_10026/0_9527"
    unitig "utg3"
  ]
  node [
    id 362
    label "11379"
    fastq "m140309_154110_42141_c100633532550000001823121009121464_s1_p0/24523/0_11225/1739_11158"
    unitig "utg2"
  ]
  node [
    id 363
    label "11378"
    fastq "m140309_154110_42141_c100633532550000001823121009121464_s1_p0/149760/0_12797/10_11950"
    unitig "utg109"
  ]
  node [
    id 364
    label "5662"
    fastq "m140309_121338_42141_c100633532550000001823121009121463_s1_p0/139264/0_12706/0_12353"
    unitig "utg2"
  ]
  node [
    id 365
    label "11374"
    fastq "m140309_154110_42141_c100633532550000001823121009121464_s1_p0/143057/0_9722/5_9174"
    unitig "utg3"
  ]
  node [
    id 366
    label "11376"
    fastq "m140309_154110_42141_c100633532550000001823121009121464_s1_p0/136506/0_11488/0_9370"
    unitig "utg99"
  ]
  node [
    id 367
    label "11371"
    fastq "m140309_154110_42141_c100633532550000001823121009121464_s1_p0/113487/0_16097/2_11274"
    unitig "utg111"
  ]
  node [
    id 368
    label "11373"
    fastq "m140309_154110_42141_c100633532550000001823121009121464_s1_p0/132688/11256_21801/0_10314"
    unitig "utg111"
  ]
  node [
    id 369
    label "11372"
    fastq "m140309_154110_42141_c100633532550000001823121009121464_s1_p0/122532/0_12785/0_12097"
    unitig "utg3"
  ]
  node [
    id 370
    label "5078"
    fastq "m140316_123054_42141_c100618292550000001823115007181476_s1_p0/87261/0_11246/0_10815"
    unitig "utg3"
  ]
  node [
    id 371
    label "15004"
    fastq "m140313_090822_42141_c100604482550000001823113706171464_s1_p0/126174/0_10432/12_9791"
    unitig "utg109"
  ]
  node [
    id 372
    label "7524"
    fastq "m140316_003701_42141_c100618292550000001823115007181471_s1_p0/43378/0_10249/0_9655"
    unitig "utg37"
  ]
  node [
    id 373
    label "370"
    fastq "m140310_020230_42141_c100633532550000001823121009121467_s1_p0/34481/0_11273/0_10867"
    unitig "utg3"
  ]
  node [
    id 374
    label "372"
    fastq "m140310_020230_42141_c100633532550000001823121009121467_s1_p0/35010/1428_13338/0_11611"
    unitig "utg2"
  ]
  node [
    id 375
    label "15002"
    fastq "m140313_090822_42141_c100604482550000001823113706171464_s1_p0/118599/630_11674/4_10451"
    unitig "utg43"
  ]
  node [
    id 376
    label "16662"
    fastq "m140321_042601_42142_c100618572550000001823115007181401_s1_p0/96632/0_9218/957_8228"
    unitig "utg2"
  ]
  node [
    id 377
    label "14909"
    fastq "m140311_153755_42142_c100622202550000001823114507181455_s1_p0/41370/0_10524/11_10226"
    unitig "utg43"
  ]
  node [
    id 378
    label "16660"
    fastq "m140321_042601_42142_c100618572550000001823115007181401_s1_p0/89256/148_12446/56_10132"
    unitig "utg3"
  ]
  node [
    id 379
    label "16481"
    fastq "m140321_015151_42142_c100618572550000001823115007181400_s1_p0/11137/0_12521/0_11511"
    unitig "utg2"
  ]
  node [
    id 380
    label "16666"
    fastq "m140321_042601_42142_c100618572550000001823115007181401_s1_p0/92786/0_12010/0_11270"
    unitig "utg109"
  ]
  node [
    id 381
    label "15001"
    fastq "m140313_054807_42141_c100604482550000001823113706171463_s1_p0/98936/0_11669/0_10966"
    unitig "utg43"
  ]
  node [
    id 382
    label "11103"
    fastq "m140321_065934_42142_c100618572550000001823115007181402_s1_p0/56570/213_11000/0_10094"
    unitig "utg109"
  ]
  node [
    id 383
    label "5664"
    fastq "m140309_121338_42141_c100633532550000001823121009121463_s1_p0/25550/0_9345/18_9125"
    unitig "utg3"
  ]
  node [
    id 384
    label "392"
    fastq "m140310_020230_42141_c100633532550000001823121009121467_s1_p0/48505/945_25928/0_12569"
    unitig "utg111"
  ]
  node [
    id 385
    label "390"
    fastq "m140310_020230_42141_c100633532550000001823121009121467_s1_p0/52347/11822_23649/0_11331"
    unitig "utg3"
  ]
  node [
    id 386
    label "6147"
    fastq "m140311_131333_42142_c100622202550000001823114507181454_s1_p0/101371/339_9542/0_8346"
    unitig "utg111"
  ]
  node [
    id 387
    label "12717"
    fastq "m140315_081523_42141_c100618232550000001823115007181433_s1_p0/9203/0_9288/26_9236"
    unitig "utg3"
  ]
  node [
    id 388
    label "6149"
    fastq "m140311_131333_42142_c100622202550000001823114507181454_s1_p0/101722/0_10195/0_9807"
    unitig "utg111"
  ]
  node [
    id 389
    label "10968"
    fastq "m140321_042601_42142_c100618572550000001823115007181401_s1_p0/138504/0_9041/60_6285"
    unitig "utg3"
  ]
  node [
    id 390
    label "6927"
    fastq "m140315_055221_42141_c100618232550000001823115007181432_s1_p0/42001/0_9578/13_9162"
    unitig "utg43"
  ]
  node [
    id 391
    label "14647"
    fastq "m140311_095017_42142_c100622202550000001823114507181453_s1_p0/60713/0_11965/0_11235"
    unitig "utg109"
  ]
  node [
    id 392
    label "2308"
    fastq "m140316_145405_42141_c100618292550000001823115007181477_s1_p0/124523/7733_18268/0_10177"
    unitig "utg3"
  ]
  node [
    id 393
    label "10972"
    fastq "m140321_042601_42142_c100618572550000001823115007181401_s1_p0/12735/187_12586/2054_12164"
    unitig "utg109"
  ]
  node [
    id 394
    label "13618"
    fastq "m140316_145405_42141_c100618292550000001823115007181477_s1_p0/149628/0_11065/22_10699"
    unitig "utg109"
  ]
  node [
    id 395
    label "10975"
    fastq "m140321_042601_42142_c100618572550000001823115007181401_s1_p0/14010/0_10876/0_9549"
    unitig "utg109"
  ]
  node [
    id 396
    label "10976"
    fastq "m140321_042601_42142_c100618572550000001823115007181401_s1_p0/143185/0_10235/0_9969"
    unitig "utg74"
  ]
  node [
    id 397
    label "6786"
    fastq "m140315_033050_42141_c100618232550000001823115007181431_s1_p0/131274/0_12481/5909_11997"
    unitig "utg74"
  ]
  node [
    id 398
    label "10979"
    fastq "m140321_042601_42142_c100618572550000001823115007181401_s1_p0/144695/0_11759/58_10662"
    unitig "utg43"
  ]
  node [
    id 399
    label "4727"
    fastq "m140316_003701_42141_c100618292550000001823115007181471_s1_p0/90899/0_10399/0_9832"
    unitig "utg3"
  ]
  node [
    id 400
    label "2302"
    fastq "m140316_145405_42141_c100618292550000001823115007181477_s1_p0/114099/0_11090/0_10699"
    unitig "utg43"
  ]
  node [
    id 401
    label "13611"
    fastq "m140316_145405_42141_c100618292550000001823115007181477_s1_p0/142510/0_10699/29_10066"
    unitig "utg2"
  ]
  node [
    id 402
    label "2307"
    fastq "m140316_145405_42141_c100618292550000001823115007181477_s1_p0/118049/0_15787/7623_15058"
    unitig "utg3"
  ]
  node [
    id 403
    label "8117"
    fastq "m140321_042601_42142_c100618572550000001823115007181401_s1_p0/123812/0_12682/126_11870"
    unitig "utg109"
  ]
  node [
    id 404
    label "5847"
    fastq "m140309_223738_42141_c100633532550000001823121009121466_s1_p0/54434/7047_23602/300_15553"
    unitig "utg111"
  ]
  node [
    id 405
    label "898"
    fastq "m140313_090822_42141_c100604482550000001823113706171464_s1_p0/36294/0_13845/11_12791"
    unitig "utg3"
  ]
  node [
    id 406
    label "16063"
    fastq "m140316_025917_42141_c100618292550000001823115007181472_s1_p0/129333/1084_12013/0_10342"
    unitig "utg3"
  ]
  node [
    id 407
    label "10808"
    fastq "m140316_145405_42141_c100618292550000001823115007181477_s1_p0/15639/0_12930/6354_12661"
    unitig "utg43"
  ]
  node [
    id 408
    label "16656"
    fastq "m140321_042601_42142_c100618572550000001823115007181401_s1_p0/87424/0_13721/3517_12833"
    unitig "utg3"
  ]
  node [
    id 409
    label "11282"
    fastq "m140309_015740_42141_c100633532550000001823121009121460_s1_p0/34424/1734_11358/1358_9370"
    unitig "utg2"
  ]
  node [
    id 410
    label "16068"
    fastq "m140316_025917_42141_c100618292550000001823115007181472_s1_p0/133845/584_19949/9218_18779"
    unitig "utg3"
  ]
  node [
    id 411
    label "2520"
    fastq "m140321_042601_42142_c100618572550000001823115007181401_s1_p0/29440/0_9044/12_8330"
    unitig "utg43"
  ]
  node [
    id 412
    label "11287"
    fastq "m140309_015740_42141_c100633532550000001823121009121460_s1_p0/119720/0_11135/15_10891"
    unitig "utg109"
  ]
  node [
    id 413
    label "3748"
    fastq "m140313_123524_42141_c100604482550000001823113706171465_s1_p0/61112/0_9852/30_9578"
    unitig "utg2"
  ]
  node [
    id 414
    label "3749"
    fastq "m140313_123524_42141_c100604482550000001823113706171465_s1_p0/63976/0_10779/0_10422"
    unitig "utg3"
  ]
  node [
    id 415
    label "16486"
    fastq "m140321_015151_42142_c100618572550000001823115007181400_s1_p0/118013/0_9135/0_8706"
    unitig "utg3"
  ]
  node [
    id 416
    label "16487"
    fastq "m140321_015151_42142_c100618572550000001823115007181400_s1_p0/121328/0_11011/170_10205"
    unitig "utg109"
  ]
  node [
    id 417
    label "3744"
    fastq "m140313_123524_42141_c100604482550000001823113706171465_s1_p0/44469/0_9427/13_8772"
    unitig "utg3"
  ]
  node [
    id 418
    label "16485"
    fastq "m140321_015151_42142_c100618572550000001823115007181400_s1_p0/1128/0_10360/0_10029"
    unitig "utg3"
  ]
  node [
    id 419
    label "3742"
    fastq "m140313_123524_42141_c100604482550000001823113706171465_s1_p0/31803/0_11888/113_11601"
    unitig "utg3"
  ]
  node [
    id 420
    label "12240"
    fastq "m140313_123524_42141_c100604482550000001823113706171465_s1_p0/61119/0_12704/0_12347"
    unitig "utg109"
  ]
  node [
    id 421
    label "3741"
    fastq "m140313_123524_42141_c100604482550000001823113706171465_s1_p0/27165/0_12641/0_12243"
    unitig "utg111"
  ]
  node [
    id 422
    label "4622"
    fastq "m140315_221622_42141_c100618292550000001823115007181470_s1_p0/45174/0_9207/0_8820"
    unitig "utg3"
  ]
  node [
    id 423
    label "16248"
    fastq "m140316_074350_42141_c100618292550000001823115007181474_s1_p0/78680/678_9685/0_8817"
    unitig "utg74"
  ]
  node [
    id 424
    label "4626"
    fastq "m140315_221622_42141_c100618292550000001823115007181470_s1_p0/47497/267_11232/22_11479"
    unitig "utg109"
  ]
  node [
    id 425
    label "16719"
    fastq "m140321_065934_42142_c100618572550000001823115007181402_s1_p0/33336/0_10833/8_11448"
    unitig "utg3"
  ]
  node [
    id 426
    label "4628"
    fastq "m140315_221622_42141_c100618292550000001823115007181470_s1_p0/52782/1521_12415/108_10559"
    unitig "utg3"
  ]
  node [
    id 427
    label "11018"
    fastq "m140321_042601_42142_c100618572550000001823115007181401_s1_p0/60018/0_11019/14_10600"
    unitig "utg43"
  ]
  node [
    id 428
    label "16714"
    fastq "m140321_065934_42142_c100618572550000001823115007181402_s1_p0/25061/1391_14858/750_12517"
    unitig "utg2"
  ]
  node [
    id 429
    label "16715"
    fastq "m140321_065934_42142_c100618572550000001823115007181402_s1_p0/28796/0_9182/52_9229"
    unitig "utg111"
  ]
  node [
    id 430
    label "16712"
    fastq "m140321_065934_42142_c100618572550000001823115007181402_s1_p0/23971/386_9767/0_9236"
    unitig "utg111"
  ]
  node [
    id 431
    label "16713"
    fastq "m140321_065934_42142_c100618572550000001823115007181402_s1_p0/19954/0_9238/0_9279"
    unitig "utg109"
  ]
  node [
    id 432
    label "16710"
    fastq "m140321_065934_42142_c100618572550000001823115007181402_s1_p0/154451/0_12147/153_10789"
    unitig "utg109"
  ]
  node [
    id 433
    label "16711"
    fastq "m140321_065934_42142_c100618572550000001823115007181402_s1_p0/22814/0_9990/11_9521"
    unitig "utg74"
  ]
  node [
    id 434
    label "11757"
    fastq "m140311_062557_42142_c100622202550000001823114507181452_s1_p0/122181/0_11089/767_10028"
    unitig "utg14"
  ]
  node [
    id 435
    label "11756"
    fastq "m140311_062557_42142_c100622202550000001823114507181452_s1_p0/114796/0_11447/0_10916"
    unitig "utg2"
  ]
  node [
    id 436
    label "2271"
    fastq "m140316_123054_42141_c100618292550000001823115007181476_s1_p0/44901/3287_14360/0_10868"
    unitig "utg111"
  ]
  node [
    id 437
    label "2272"
    fastq "m140316_123054_42141_c100618292550000001823115007181476_s1_p0/48406/2951_13533/44_10220"
    unitig "utg3"
  ]
  node [
    id 438
    label "12005"
    fastq "m140311_153755_42142_c100622202550000001823114507181455_s1_p0/11658/0_15048/0_7535"
    unitig "utg94"
  ]
  node [
    id 439
    label "15723"
    fastq "m140315_125940_42141_c100618232550000001823115007181435_s1_p0/77688/967_14272/1337_12440"
    unitig "utg3"
  ]
  node [
    id 440
    label "12001"
    fastq "m140311_153755_42142_c100622202550000001823114507181455_s1_p0/110219/0_10753/10_10128"
    unitig "utg3"
  ]
  node [
    id 441
    label "11597"
    fastq "m140310_020230_42141_c100633532550000001823121009121467_s1_p0/123829/12602_21723/0_8984"
    unitig "utg111"
  ]
  node [
    id 442
    label "11593"
    fastq "m140310_020230_42141_c100633532550000001823121009121467_s1_p0/120288/1393_11426/81_9414"
    unitig "utg3"
  ]
  node [
    id 443
    label "11592"
    fastq "m140310_020230_42141_c100633532550000001823121009121467_s1_p0/120032/0_9319/0_9304"
    unitig "utg3"
  ]
  node [
    id 444
    label "16399"
    fastq "m140316_123054_42141_c100618292550000001823115007181476_s1_p0/87084/0_14572/2351_12997"
    unitig "utg2"
  ]
  node [
    id 445
    label "9249"
    fastq "m140311_153755_42142_c100622202550000001823114507181455_s1_p0/37777/5174_14978/0_9353"
    unitig "utg3"
  ]
  node [
    id 446
    label "9248"
    fastq "m140311_153755_42142_c100622202550000001823114507181455_s1_p0/35431/0_12317/3533_12013"
    unitig "utg3"
  ]
  node [
    id 447
    label "2889"
    fastq "m140309_121338_42141_c100633532550000001823121009121463_s1_p0/5918/0_10844/11_10458"
    unitig "utg3"
  ]
  node [
    id 448
    label "2458"
    fastq "m140321_015151_42142_c100618572550000001823115007181400_s1_p0/67499/0_12028/26_11065"
    unitig "utg74"
  ]
  node [
    id 449
    label "2455"
    fastq "m140321_015151_42142_c100618572550000001823115007181400_s1_p0/66865/0_10580/14_10143"
    unitig "utg3"
  ]
  node [
    id 450
    label "14530"
    fastq "m140310_020230_42141_c100633532550000001823121009121467_s1_p0/75288/0_11985/0_11471"
    unitig "utg111"
  ]
  node [
    id 451
    label "9535"
    fastq "m140315_010920_42141_c100618232550000001823115007181430_s1_p0/121162/0_9181/8_8914"
    unitig "utg109"
  ]
  node [
    id 452
    label "9357"
    fastq "m140313_090822_42141_c100604482550000001823113706171464_s1_p0/34972/0_13435/40_12922"
    unitig "utg2"
  ]
  node [
    id 453
    label "5208"
    fastq "m140321_015151_42142_c100618572550000001823115007181400_s1_p0/24756/0_9114/0_8387"
    unitig "utg2"
  ]
  node [
    id 454
    label "176"
    fastq "m140309_223738_42141_c100633532550000001823121009121466_s1_p0/148502/0_11685/4_5478"
    unitig "utg22"
  ]
  node [
    id 455
    label "5605"
    fastq "m140309_015740_42141_c100633532550000001823121009121460_s1_p0/51232/0_12859/7_12306"
    unitig "utg2"
  ]
  node [
    id 456
    label "174"
    fastq "m140309_223738_42141_c100633532550000001823121009121466_s1_p0/140541/1277_11597/454_10075"
    unitig "utg58"
  ]
  node [
    id 457
    label "9041"
    fastq "m140311_131333_42142_c100622202550000001823114507181454_s1_p0/136908/392_12395/0_11328"
    unitig "utg109"
  ]
  node [
    id 458
    label "16498"
    fastq "m140321_015151_42142_c100618572550000001823115007181400_s1_p0/129329/358_12313/0_11168"
    unitig "utg3"
  ]
  node [
    id 459
    label "9468"
    fastq "m140313_192416_42141_c100604482550000001823113706171467_s1_p0/116344/0_11661/14_11116"
    unitig "utg43"
  ]
  node [
    id 460
    label "16808"
    fastq "m140321_120917_42142_c100618572550000001823115007181404_s1_p0/150055/0_12233/0_11770"
    unitig "utg43"
  ]
  node [
    id 461
    label "16809"
    fastq "m140321_120917_42142_c100618572550000001823115007181404_s1_p0/159276/8017_17829/467_9572"
    unitig "utg22"
  ]
  node [
    id 462
    label "16802"
    fastq "m140321_120917_42142_c100618572550000001823115007181404_s1_p0/130377/0_13930/0_14120"
    unitig "utg43"
  ]
  node [
    id 463
    label "16803"
    fastq "m140321_120917_42142_c100618572550000001823115007181404_s1_p0/131557/0_9420/0_9705"
    unitig "utg109"
  ]
  node [
    id 464
    label "3693"
    fastq "m140313_090822_42141_c100604482550000001823113706171464_s1_p0/12500/0_12675/5_12290"
    unitig "utg3"
  ]
  node [
    id 465
    label "3694"
    fastq "m140313_090822_42141_c100604482550000001823113706171464_s1_p0/130489/0_11852/0_11306"
    unitig "utg3"
  ]
  node [
    id 466
    label "3695"
    fastq "m140313_090822_42141_c100604482550000001823113706171464_s1_p0/134671/770_14793/0_13325"
    unitig "utg109"
  ]
  node [
    id 467
    label "3696"
    fastq "m140313_090822_42141_c100604482550000001823113706171464_s1_p0/142245/345_13215/5_11740"
    unitig "utg109"
  ]
  node [
    id 468
    label "3697"
    fastq "m140313_090822_42141_c100604482550000001823113706171464_s1_p0/152108/0_12753/18_12082"
    unitig "utg109"
  ]
  node [
    id 469
    label "9402"
    fastq "m140313_123524_42141_c100604482550000001823113706171465_s1_p0/53271/375_12633/85_12303"
    unitig "utg111"
  ]
  node [
    id 470
    label "6369"
    fastq "m140311_153755_42142_c100622202550000001823114507181455_s1_p0/16950/0_9767/94_9921"
    unitig "utg109"
  ]
  node [
    id 471
    label "655"
    fastq "m140311_131333_42142_c100622202550000001823114507181454_s1_p0/60479/0_11787/376_11633"
    unitig "utg109"
  ]
  node [
    id 472
    label "9406"
    fastq "m140313_123524_42141_c100604482550000001823113706171465_s1_p0/86013/0_12325/61_11755"
    unitig "utg3"
  ]
  node [
    id 473
    label "7986"
    fastq "m140316_145405_42141_c100618292550000001823115007181477_s1_p0/92798/1461_10470/95_8813"
    unitig "utg2"
  ]
  node [
    id 474
    label "9404"
    fastq "m140313_123524_42141_c100604482550000001823113706171465_s1_p0/64468/0_14451/190_13941"
    unitig "utg74"
  ]
  node [
    id 475
    label "6363"
    fastq "m140311_153755_42142_c100622202550000001823114507181455_s1_p0/148521/4771_16189/161_11094"
    unitig "utg3"
  ]
  node [
    id 476
    label "6361"
    fastq "m140311_153755_42142_c100622202550000001823114507181455_s1_p0/147574/0_13115/17_12653"
    unitig "utg3"
  ]
  node [
    id 477
    label "12131"
    fastq "m140311_153755_42142_c100622202550000001823114507181455_s1_p0/87026/3972_16868/5240_12437"
    unitig "utg3"
  ]
  node [
    id 478
    label "12137"
    fastq "m140311_153755_42142_c100622202550000001823114507181455_s1_p0/92090/0_10849/0_10131"
    unitig "utg109"
  ]
  node [
    id 479
    label "6365"
    fastq "m140311_153755_42142_c100622202550000001823114507181455_s1_p0/14942/274_14312/19_13306"
    unitig "utg3"
  ]
  node [
    id 480
    label "9336"
    fastq "m140313_054807_42141_c100604482550000001823113706171463_s1_p0/59198/635_15147/364_13662"
    unitig "utg109"
  ]
  node [
    id 481
    label "9333"
    fastq "m140313_054807_42141_c100604482550000001823113706171463_s1_p0/70379/0_9181/18_8928"
    unitig "utg2"
  ]
  node [
    id 482
    label "11972"
    fastq "m140311_131333_42142_c100622202550000001823114507181454_s1_p0/85540/184_12371/937_11865"
    unitig "utg111"
  ]
  node [
    id 483
    label "9339"
    fastq "m140313_090822_42141_c100604482550000001823113706171464_s1_p0/100450/0_10870/0_10404"
    unitig "utg3"
  ]
  node [
    id 484
    label "9338"
    fastq "m140313_054807_42141_c100604482550000001823113706171463_s1_p0/96150/0_10409/13_9996"
    unitig "utg74"
  ]
  node [
    id 485
    label "11974"
    fastq "m140311_131333_42142_c100622202550000001823114507181454_s1_p0/86338/0_11545/12_10935"
    unitig "utg3"
  ]
  node [
    id 486
    label "10390"
    fastq "m140316_003701_42141_c100618292550000001823115007181471_s1_p0/91469/0_9289/0_9018"
    unitig "utg43"
  ]
  node [
    id 487
    label "3527"
    fastq "m140311_153755_42142_c100622202550000001823114507181455_s1_p0/12232/0_9974/37_9603"
    unitig "utg109"
  ]
  node [
    id 488
    label "11191"
    fastq "m140321_120917_42142_c100618572550000001823115007181404_s1_p0/61917/0_10034/0_9520"
    unitig "utg3"
  ]
  node [
    id 489
    label "3522"
    fastq "m140311_153755_42142_c100622202550000001823114507181455_s1_p0/119844/0_9570/17_9006"
    unitig "utg3"
  ]
  node [
    id 490
    label "9621"
    fastq "m140315_033050_42141_c100618232550000001823115007181431_s1_p0/103469/3599_15692/441_11876"
    unitig "utg111"
  ]
  node [
    id 491
    label "15049"
    fastq "m140313_123524_42141_c100604482550000001823113706171465_s1_p0/31382/0_9954/0_9258"
    unitig "utg109"
  ]
  node [
    id 492
    label "9626"
    fastq "m140315_033050_42141_c100618232550000001823115007181431_s1_p0/110029/0_9162/0_6915"
    unitig "utg2"
  ]
  node [
    id 493
    label "9624"
    fastq "m140315_033050_42141_c100618232550000001823115007181431_s1_p0/108205/0_13168/0_12122"
    unitig "utg3"
  ]
  node [
    id 494
    label "12245"
    fastq "m140313_123524_42141_c100604482550000001823113706171465_s1_p0/83667/0_11058/18_10590"
    unitig "utg109"
  ]
  node [
    id 495
    label "14897"
    fastq "m140311_153755_42142_c100622202550000001823114507181455_s1_p0/34136/0_11693/769_10141"
    unitig "utg3"
  ]
  node [
    id 496
    label "14895"
    fastq "m140311_153755_42142_c100622202550000001823114507181455_s1_p0/31045/0_15306/23_9976"
    unitig "utg2"
  ]
  node [
    id 497
    label "14894"
    fastq "m140311_153755_42142_c100622202550000001823114507181455_s1_p0/28977/0_9852/0_9181"
    unitig "utg3"
  ]
  node [
    id 498
    label "13546"
    fastq "m140316_123054_42141_c100618292550000001823115007181476_s1_p0/149029/3057_12626/61_9195"
    unitig "utg74"
  ]
  node [
    id 499
    label "14891"
    fastq "m140311_153755_42142_c100622202550000001823114507181455_s1_p0/27896/0_9975/91_9581"
    unitig "utg3"
  ]
  node [
    id 500
    label "10714"
    fastq "m140316_123054_42141_c100618292550000001823115007181476_s1_p0/118023/0_10502/5_10195"
    unitig "utg109"
  ]
  node [
    id 501
    label "1977"
    fastq "m140316_025917_42141_c100618292550000001823115007181472_s1_p0/61242/0_13616/180_12511"
    unitig "utg3"
  ]
  node [
    id 502
    label "12225"
    fastq "m140313_123524_42141_c100604482550000001823113706171465_s1_p0/161970/0_15875/713_11289"
    unitig "utg109"
  ]
  node [
    id 503
    label "3083"
    fastq "m140310_020230_42141_c100633532550000001823121009121467_s1_p0/101542/1768_16256/2111_14078"
    unitig "utg111"
  ]
  node [
    id 504
    label "12220"
    fastq "m140313_123524_42141_c100604482550000001823113706171465_s1_p0/126260/0_11374/565_10723"
    unitig "utg3"
  ]
  node [
    id 505
    label "2698"
    fastq "m140321_120917_42142_c100618572550000001823115007181404_s1_p0/131276/0_11033/0_9803"
    unitig "utg109"
  ]
  node [
    id 506
    label "2696"
    fastq "m140321_120917_42142_c100618572550000001823115007181404_s1_p0/109901/0_11099/58_10189"
    unitig "utg3"
  ]
  node [
    id 507
    label "12228"
    fastq "m140313_123524_42141_c100604482550000001823113706171465_s1_p0/148060/0_11564/0_10560"
    unitig "utg3"
  ]
  node [
    id 508
    label "6218"
    fastq "m140311_131333_42142_c100622202550000001823114507181454_s1_p0/22679/0_14393/8109_14807"
    unitig "utg3"
  ]
  node [
    id 509
    label "14875"
    fastq "m140311_153755_42142_c100622202550000001823114507181455_s1_p0/158484/12109_23151/5112_10443"
    unitig "utg3"
  ]
  node [
    id 510
    label "12246"
    fastq "m140313_123524_42141_c100604482550000001823113706171465_s1_p0/92585/380_10109/0_9110"
    unitig "utg109"
  ]
  node [
    id 511
    label "14652"
    fastq "m140311_095017_42142_c100622202550000001823114507181453_s1_p0/86876/0_10234/89_9663"
    unitig "utg2"
  ]
  node [
    id 512
    label "14655"
    fastq "m140311_095017_42142_c100622202550000001823114507181453_s1_p0/90250/0_9602/0_9094"
    unitig "utg3"
  ]
  node [
    id 513
    label "15878"
    fastq "m140315_174828_42141_c100618232550000001823115007181437_s1_p0/74329/1795_11857/0_9508"
    unitig "utg3"
  ]
  node [
    id 514
    label "15879"
    fastq "m140315_174828_42141_c100618232550000001823115007181437_s1_p0/76179/0_17059/0_8799"
    unitig "utg109"
  ]
  node [
    id 515
    label "6811"
    fastq "m140315_033050_42141_c100618232550000001823115007181431_s1_p0/25640/0_9257/0_9496"
    unitig "utg109"
  ]
  node [
    id 516
    label "16254"
    fastq "m140316_074350_42141_c100618292550000001823115007181474_s1_p0/90885/741_10230/74_9071"
    unitig "utg3"
  ]
  node [
    id 517
    label "15872"
    fastq "m140315_174828_42141_c100618232550000001823115007181437_s1_p0/63470/2527_15869/1311_12204"
    unitig "utg109"
  ]
  node [
    id 518
    label "15871"
    fastq "m140315_174828_42141_c100618232550000001823115007181437_s1_p0/70173/0_9094/3873_8101"
    unitig "utg3"
  ]
  node [
    id 519
    label "9757"
    fastq "m140315_055221_42141_c100618232550000001823115007181432_s1_p0/22407/0_9547/0_9098"
    unitig "utg111"
  ]
  node [
    id 520
    label "9752"
    fastq "m140315_055221_42141_c100618232550000001823115007181432_s1_p0/154941/2425_14711/0_11417"
    unitig "utg3"
  ]
  node [
    id 521
    label "14091"
    fastq "m140321_195713_42142_c100618572550000001823115007181407_s1_p0/115087/0_10819/63_10129"
    unitig "utg111"
  ]
  node [
    id 522
    label "9750"
    fastq "m140315_055221_42141_c100618232550000001823115007181432_s1_p0/16167/0_11688/6_6058"
    unitig "utg3"
  ]
  node [
    id 523
    label "10575"
    fastq "m140316_074350_42141_c100618292550000001823115007181474_s1_p0/134034/0_9707/0_9131"
    unitig "utg111"
  ]
  node [
    id 524
    label "12669"
    fastq "m140315_081523_42141_c100618232550000001823115007181433_s1_p0/17134/0_11284/8_6409"
    unitig "utg109"
  ]
  node [
    id 525
    label "16065"
    fastq "m140316_025917_42141_c100618292550000001823115007181472_s1_p0/130195/0_11775/5800_11730"
    unitig "utg94"
  ]
  node [
    id 526
    label "14098"
    fastq "m140321_195713_42142_c100618572550000001823115007181407_s1_p0/137708/1628_10698/0_8420"
    unitig "utg2"
  ]
  node [
    id 527
    label "13067"
    fastq "m140315_174828_42141_c100618232550000001823115007181437_s1_p0/74730/8309_18550/48_9146"
    unitig "utg3"
  ]
  node [
    id 528
    label "4745"
    fastq "m140316_025917_42141_c100618292550000001823115007181472_s1_p0/115520/704_15711/7499_14448"
    unitig "utg17"
  ]
  node [
    id 529
    label "5199"
    fastq "m140321_015151_42142_c100618572550000001823115007181400_s1_p0/155884/0_13077/0_12570"
    unitig "utg43"
  ]
  node [
    id 530
    label "5198"
    fastq "m140321_015151_42142_c100618572550000001823115007181400_s1_p0/154222/0_12127/11_11972"
    unitig "utg43"
  ]
  node [
    id 531
    label "5195"
    fastq "m140321_015151_42142_c100618572550000001823115007181400_s1_p0/152681/0_12213/0_11105"
    unitig "utg2"
  ]
  node [
    id 532
    label "1966"
    fastq "m140316_025917_42141_c100618292550000001823115007181472_s1_p0/52626/0_17689/0_8170"
    unitig "utg3"
  ]
  node [
    id 533
    label "1615"
    fastq "m140315_152532_42141_c100618232550000001823115007181436_s1_p0/21978/0_10417/284_10186"
    unitig "utg3"
  ]
  node [
    id 534
    label "10081"
    fastq "m140315_152532_42141_c100618232550000001823115007181436_s1_p0/109701/0_11117/0_10883"
    unitig "utg3"
  ]
  node [
    id 535
    label "3677"
    fastq "m140313_054807_42141_c100604482550000001823113706171463_s1_p0/57163/565_11033/0_9367"
    unitig "utg2"
  ]
  node [
    id 536
    label "8224"
    fastq "m140321_065934_42142_c100618572550000001823115007181402_s1_p0/143027/0_9807/0_9423"
    unitig "utg3"
  ]
  node [
    id 537
    label "8843"
    fastq "m140310_020230_42141_c100633532550000001823121009121467_s1_p0/52347/783_11776/12_10818"
    unitig "utg3"
  ]
  node [
    id 538
    label "2872"
    fastq "m140309_121338_42141_c100633532550000001823121009121463_s1_p0/118880/0_10323/0_9730"
    unitig "utg109"
  ]
  node [
    id 539
    label "2877"
    fastq "m140309_121338_42141_c100633532550000001823121009121463_s1_p0/136324/0_10809/173_10161"
    unitig "utg2"
  ]
  node [
    id 540
    label "13464"
    fastq "m140316_100554_42141_c100618292550000001823115007181475_s1_p0/134759/0_10416/0_9854"
    unitig "utg94"
  ]
  node [
    id 541
    label "16438"
    fastq "m140316_145405_42141_c100618292550000001823115007181477_s1_p0/19911/0_9486/0_8980"
    unitig "utg109"
  ]
  node [
    id 542
    label "2878"
    fastq "m140309_121338_42141_c100633532550000001823121009121463_s1_p0/145488/357_14053/0_13129"
    unitig "utg94"
  ]
  node [
    id 543
    label "8225"
    fastq "m140321_065934_42142_c100618572550000001823115007181402_s1_p0/145410/0_11032/0_9112"
    unitig "utg111"
  ]
  node [
    id 544
    label "3354"
    fastq "m140311_131333_42142_c100622202550000001823114507181454_s1_p0/114062/0_9408/8_9009"
    unitig "utg109"
  ]
  node [
    id 545
    label "3350"
    fastq "m140311_131333_42142_c100622202550000001823114507181454_s1_p0/109537/0_11529/0_10917"
    unitig "utg3"
  ]
  node [
    id 546
    label "3353"
    fastq "m140311_131333_42142_c100622202550000001823114507181454_s1_p0/112398/0_11461/15_11159"
    unitig "utg111"
  ]
  node [
    id 547
    label "7661"
    fastq "m140316_052143_42141_c100618292550000001823115007181473_s1_p0/17755/0_9264/72_8737"
    unitig "utg3"
  ]
  node [
    id 548
    label "14279"
    fastq "m140309_223738_42141_c100633532550000001823121009121466_s1_p0/130016/13764_23322/0_8524"
    unitig "utg74"
  ]
  node [
    id 549
    label "14278"
    fastq "m140309_223738_42141_c100633532550000001823121009121466_s1_p0/126732/0_9146/16_8811"
    unitig "utg69"
  ]
  node [
    id 550
    label "11063"
    fastq "m140321_065934_42142_c100618572550000001823115007181402_s1_p0/132292/135_11025/0_10084"
    unitig "utg94"
  ]
  node [
    id 551
    label "5449"
    fastq "m140321_093325_42142_c100618572550000001823115007181403_s1_p0/147835/0_9958/0_9691"
    unitig "utg2"
  ]
  node [
    id 552
    label "5442"
    fastq "m140321_093325_42142_c100618572550000001823115007181403_s1_p0/121435/0_9043/10_8757"
    unitig "utg109"
  ]
  node [
    id 553
    label "5440"
    fastq "m140321_065934_42142_c100618572550000001823115007181402_s1_p0/98532/0_11703/25_10776"
    unitig "utg94"
  ]
  node [
    id 554
    label "5444"
    fastq "m140321_093325_42142_c100618572550000001823115007181403_s1_p0/131814/335_9419/351_8392"
    unitig "utg3"
  ]
  node [
    id 555
    label "1768"
    fastq "m140315_221622_42141_c100618292550000001823115007181470_s1_p0/135381/0_9537/0_8952"
    unitig "utg2"
  ]
  node [
    id 556
    label "12014"
    fastq "m140311_153755_42142_c100622202550000001823114507181455_s1_p0/119881/0_13448/32_12630"
    unitig "utg2"
  ]
  node [
    id 557
    label "15907"
    fastq "m140315_221622_42141_c100618292550000001823115007181470_s1_p0/133250/0_10397/5_9904"
    unitig "utg3"
  ]
  node [
    id 558
    label "6963"
    fastq "m140315_055221_42141_c100618232550000001823115007181432_s1_p0/94638/0_10857/0_10241"
    unitig "utg3"
  ]
  node [
    id 559
    label "15454"
    fastq "m140315_055221_42141_c100618232550000001823115007181432_s1_p0/9648/0_12090/58_11844"
    unitig "utg109"
  ]
  node [
    id 560
    label "6964"
    fastq "m140315_055221_42141_c100618232550000001823115007181432_s1_p0/99495/0_10383/0_10169"
    unitig "utg109"
  ]
  node [
    id 561
    label "12484"
    fastq "m140315_033050_42141_c100618232550000001823115007181431_s1_p0/146723/0_15898/7580_15372"
    unitig "utg2"
  ]
  node [
    id 562
    label "15901"
    fastq "m140315_221622_42141_c100618292550000001823115007181470_s1_p0/124690/275_12718/3_11683"
    unitig "utg94"
  ]
  node [
    id 563
    label "6968"
    fastq "m140315_081523_42141_c100618232550000001823115007181433_s1_p0/107421/0_10810/26_10259"
    unitig "utg3"
  ]
  node [
    id 564
    label "12488"
    fastq "m140315_033050_42141_c100618232550000001823115007181431_s1_p0/14840/0_10051/49_10013"
    unitig "utg111"
  ]
  node [
    id 565
    label "8155"
    fastq "m140321_042601_42142_c100618572550000001823115007181401_s1_p0/37818/0_10910/13_10442"
    unitig "utg2"
  ]
  node [
    id 566
    label "8152"
    fastq "m140321_042601_42142_c100618572550000001823115007181401_s1_p0/32507/443_14052/60_12185"
    unitig "utg109"
  ]
  node [
    id 567
    label "768"
    fastq "m140311_153755_42142_c100622202550000001823114507181455_s1_p0/22210/0_11432/5116_10658"
    unitig "utg91"
  ]
  node [
    id 568
    label "8192"
    fastq "m140321_042601_42142_c100618572550000001823115007181401_s1_p0/96610/739_13491/0_10416"
    unitig "utg3"
  ]
  node [
    id 569
    label "769"
    fastq "m140311_153755_42142_c100622202550000001823114507181455_s1_p0/24662/0_13537/0_9914"
    unitig "utg2"
  ]
  node [
    id 570
    label "11231"
    fastq "m140321_172159_42142_c100618572550000001823115007181406_s1_p0/12162/0_10666/0_10393"
    unitig "utg2"
  ]
  node [
    id 571
    label "5502"
    fastq "m140321_120917_42142_c100618572550000001823115007181404_s1_p0/32713/0_11065/12_10149"
    unitig "utg109"
  ]
  node [
    id 572
    label "5503"
    fastq "m140321_120917_42142_c100618572550000001823115007181404_s1_p0/51233/714_9863/1529_8808"
    unitig "utg3"
  ]
  node [
    id 573
    label "2960"
    fastq "m140309_223738_42141_c100633532550000001823121009121466_s1_p0/11426/0_17396/0_8880"
    unitig "utg109"
  ]
  node [
    id 574
    label "14479"
    fastq "m140310_020230_42141_c100633532550000001823121009121467_s1_p0/27714/141_16131/0_11190"
    unitig "utg94"
  ]
  node [
    id 575
    label "693"
    fastq "m140311_131333_42142_c100622202550000001823114507181454_s1_p0/94072/0_10052/817_9290"
    unitig "utg40"
  ]
  node [
    id 576
    label "691"
    fastq "m140311_131333_42142_c100622202550000001823114507181454_s1_p0/90882/0_14535/510_11233"
    unitig "utg109"
  ]
  node [
    id 577
    label "1542"
    fastq "m140315_125940_42141_c100618232550000001823115007181435_s1_p0/31317/2916_14159/620_10840"
    unitig "utg111"
  ]
  node [
    id 578
    label "694"
    fastq "m140311_131333_42142_c100622202550000001823114507181454_s1_p0/95215/0_11243/0_10937"
    unitig "utg109"
  ]
  node [
    id 579
    label "698"
    fastq "m140311_131333_42142_c100622202550000001823114507181454_s1_p0/97817/0_11041/16_10500"
    unitig "utg3"
  ]
  node [
    id 580
    label "11112"
    fastq "m140321_065934_42142_c100618572550000001823115007181402_s1_p0/78750/408_10060/13_9030"
    unitig "utg43"
  ]
  node [
    id 581
    label "14475"
    fastq "m140310_020230_42141_c100633532550000001823121009121467_s1_p0/27110/1807_13626/0_11121"
    unitig "utg109"
  ]
  node [
    id 582
    label "14474"
    fastq "m140310_020230_42141_c100633532550000001823121009121467_s1_p0/26155/11274_21945/0_10388"
    unitig "utg3"
  ]
  node [
    id 583
    label "11117"
    fastq "m140321_065934_42142_c100618572550000001823115007181402_s1_p0/89276/0_14509/0_8080"
    unitig "utg3"
  ]
  node [
    id 584
    label "542"
    fastq "m140311_095017_42142_c100622202550000001823114507181453_s1_p0/91259/0_10356/16_9756"
    unitig "utg109"
  ]
  node [
    id 585
    label "543"
    fastq "m140311_095017_42142_c100622202550000001823114507181453_s1_p0/85739/0_13218/0_12517"
    unitig "utg3"
  ]
  node [
    id 586
    label "540"
    fastq "m140311_095017_42142_c100622202550000001823114507181453_s1_p0/81842/0_12080/0_11975"
    unitig "utg109"
  ]
  node [
    id 587
    label "541"
    fastq "m140311_095017_42142_c100622202550000001823114507181453_s1_p0/8327/0_9962/0_8197"
    unitig "utg3"
  ]
  node [
    id 588
    label "8714"
    fastq "m140309_223738_42141_c100633532550000001823121009121466_s1_p0/82121/0_11836/0_11342"
    unitig "utg3"
  ]
  node [
    id 589
    label "544"
    fastq "m140311_095017_42142_c100622202550000001823114507181453_s1_p0/89994/0_10220/0_9721"
    unitig "utg109"
  ]
  node [
    id 590
    label "8717"
    fastq "m140309_223738_42141_c100633532550000001823121009121466_s1_p0/89380/17957_29647/0_9073"
    unitig "utg111"
  ]
  node [
    id 591
    label "549"
    fastq "m140311_095017_42142_c100622202550000001823114507181453_s1_p0/95837/307_11226/245_10929"
    unitig "utg109"
  ]
  node [
    id 592
    label "7196"
    fastq "m140315_125940_42141_c100618232550000001823115007181435_s1_p0/27313/0_12331/17_12397"
    unitig "utg111"
  ]
  node [
    id 593
    label "7194"
    fastq "m140315_125940_42141_c100618232550000001823115007181435_s1_p0/35898/0_10519/0_10339"
    unitig "utg3"
  ]
  node [
    id 594
    label "13841"
    fastq "m140321_042601_42142_c100618572550000001823115007181401_s1_p0/62373/0_10734/352_10393"
    unitig "utg109"
  ]
  node [
    id 595
    label "13844"
    fastq "m140321_042601_42142_c100618572550000001823115007181401_s1_p0/66045/3032_12158/0_8419"
    unitig "utg3"
  ]
  node [
    id 596
    label "13846"
    fastq "m140321_042601_42142_c100618572550000001823115007181401_s1_p0/67285/0_10150/2_10483"
    unitig "utg109"
  ]
  node [
    id 597
    label "13848"
    fastq "m140321_042601_42142_c100618572550000001823115007181401_s1_p0/73299/0_9500/0_7796"
    unitig "utg3"
  ]
  node [
    id 598
    label "8538"
    fastq "m140309_154110_42141_c100633532550000001823121009121464_s1_p0/25632/0_10251/0_9776"
    unitig "utg74"
  ]
  node [
    id 599
    label "8539"
    fastq "m140309_154110_42141_c100633532550000001823121009121464_s1_p0/33017/0_10281/0_9758"
    unitig "utg109"
  ]
  node [
    id 600
    label "8028"
    fastq "m140321_015151_42142_c100618572550000001823115007181400_s1_p0/147704/0_10552/0_8482"
    unitig "utg3"
  ]
  node [
    id 601
    label "8029"
    fastq "m140321_015151_42142_c100618572550000001823115007181400_s1_p0/150556/0_12038/221_11080"
    unitig "utg43"
  ]
  node [
    id 602
    label "15298"
    fastq "m140315_033050_42141_c100618232550000001823115007181431_s1_p0/125153/0_14040/13_13437"
    unitig "utg3"
  ]
  node [
    id 603
    label "8189"
    fastq "m140321_042601_42142_c100618572550000001823115007181401_s1_p0/92629/0_14836/1908_13887"
    unitig "utg3"
  ]
  node [
    id 604
    label "8532"
    fastq "m140309_154110_42141_c100633532550000001823121009121464_s1_p0/129929/0_13622/142_13470"
    unitig "utg3"
  ]
  node [
    id 605
    label "8533"
    fastq "m140309_154110_42141_c100633532550000001823121009121464_s1_p0/106850/0_9888/245_9719"
    unitig "utg94"
  ]
  node [
    id 606
    label "8026"
    fastq "m140321_015151_42142_c100618572550000001823115007181400_s1_p0/14874/0_9727/0_9654"
    unitig "utg3"
  ]
  node [
    id 607
    label "11760"
    fastq "m140311_062557_42142_c100622202550000001823114507181452_s1_p0/119165/11879_23443/0_11317"
    unitig "utg3"
  ]
  node [
    id 608
    label "8024"
    fastq "m140321_015151_42142_c100618572550000001823115007181400_s1_p0/142474/0_15015/18_12628"
    unitig "utg3"
  ]
  node [
    id 609
    label "8537"
    fastq "m140309_154110_42141_c100633532550000001823121009121464_s1_p0/136870/0_9941/0_9737"
    unitig "utg109"
  ]
  node [
    id 610
    label "11025"
    fastq "m140321_042601_42142_c100618572550000001823115007181401_s1_p0/70030/1854_12946/670_9929"
    unitig "utg3"
  ]
  node [
    id 611
    label "14504"
    fastq "m140310_020230_42141_c100633532550000001823121009121467_s1_p0/47646/0_9198/0_8658"
    unitig "utg3"
  ]
  node [
    id 612
    label "11027"
    fastq "m140321_042601_42142_c100618572550000001823115007181401_s1_p0/73660/0_9752/67_9693"
    unitig "utg43"
  ]
  node [
    id 613
    label "16793"
    fastq "m140321_120917_42142_c100618572550000001823115007181404_s1_p0/115784/11164_20656/3_9099"
    unitig "utg3"
  ]
  node [
    id 614
    label "6569"
    fastq "m140313_160032_42141_c100604482550000001823113706171466_s1_p0/112790/0_9378/0_8854"
    unitig "utg94"
  ]
  node [
    id 615
    label "7444"
    fastq "m140315_221622_42141_c100618292550000001823115007181470_s1_p0/28511/0_9612/3_9373"
    unitig "utg111"
  ]
  node [
    id 616
    label "14503"
    fastq "m140310_020230_42141_c100633532550000001823121009121467_s1_p0/43665/10737_22886/0_10951"
    unitig "utg43"
  ]
  node [
    id 617
    label "11022"
    fastq "m140321_042601_42142_c100618572550000001823115007181401_s1_p0/6654/672_10464/0_10294"
    unitig "utg2"
  ]
  node [
    id 618
    label "15054"
    fastq "m140313_123524_42141_c100604482550000001823113706171465_s1_p0/49410/0_9947/17_8430"
    unitig "utg94"
  ]
  node [
    id 619
    label "6564"
    fastq "m140313_160032_42141_c100604482550000001823113706171466_s1_p0/100947/276_10853/0_9782"
    unitig "utg2"
  ]
  node [
    id 620
    label "6567"
    fastq "m140313_160032_42141_c100604482550000001823113706171466_s1_p0/109272/0_10919/231_10582"
    unitig "utg109"
  ]
  node [
    id 621
    label "6566"
    fastq "m140313_160032_42141_c100604482550000001823113706171466_s1_p0/11176/0_10735/142_10395"
    unitig "utg3"
  ]
  node [
    id 622
    label "6561"
    fastq "m140313_123524_42141_c100604482550000001823113706171465_s1_p0/90089/0_12070/19_11571"
    unitig "utg109"
  ]
  node [
    id 623
    label "15051"
    fastq "m140313_123524_42141_c100604482550000001823113706171465_s1_p0/35793/0_12896/0_12642"
    unitig "utg109"
  ]
  node [
    id 624
    label "15052"
    fastq "m140313_123524_42141_c100604482550000001823113706171465_s1_p0/40759/0_10742/121_10675"
    unitig "utg3"
  ]
  node [
    id 625
    label "11767"
    fastq "m140311_062557_42142_c100622202550000001823114507181452_s1_p0/45280/0_9659/0_9177"
    unitig "utg94"
  ]
  node [
    id 626
    label "7686"
    fastq "m140316_052143_42141_c100618292550000001823115007181473_s1_p0/83765/0_12126/5669_11303"
    unitig "utg43"
  ]
  node [
    id 627
    label "9105"
    fastq "m140311_131333_42142_c100622202550000001823114507181454_s1_p0/53508/3011_12330/735_9054"
    unitig "utg111"
  ]
  node [
    id 628
    label "413"
    fastq "m140310_020230_42141_c100633532550000001823121009121467_s1_p0/70294/9660_20063/135_9905"
    unitig "utg2"
  ]
  node [
    id 629
    label "10211"
    fastq "m140315_174828_42141_c100618232550000001823115007181437_s1_p0/54962/0_10832/0_10479"
    unitig "utg109"
  ]
  node [
    id 630
    label "1386"
    fastq "m140315_081523_42141_c100618232550000001823115007181433_s1_p0/83458/0_10415/0_8599"
    unitig "utg111"
  ]
  node [
    id 631
    label "12795"
    fastq "m140315_103700_42141_c100618232550000001823115007181434_s1_p0/54764/0_10016/4786_9518"
    unitig "utg80"
  ]
  node [
    id 632
    label "5715"
    fastq "m140309_190708_42141_c100633532550000001823121009121465_s1_p0/147411/0_9486/0_7745"
    unitig "utg3"
  ]
  node [
    id 633
    label "3826"
    fastq "m140313_192416_42141_c100604482550000001823113706171467_s1_p0/28385/319_15637/205_14927"
    unitig "utg2"
  ]
  node [
    id 634
    label "3825"
    fastq "m140313_192416_42141_c100604482550000001823113706171467_s1_p0/15639/0_13467/760_13021"
    unitig "utg3"
  ]
  node [
    id 635
    label "8186"
    fastq "m140321_042601_42142_c100618572550000001823115007181401_s1_p0/88241/0_9723/0_9407"
    unitig "utg3"
  ]
  node [
    id 636
    label "3823"
    fastq "m140313_192416_42141_c100604482550000001823113706171467_s1_p0/22240/0_9134/7_8973"
    unitig "utg109"
  ]
  node [
    id 637
    label "5470"
    fastq "m140321_093325_42142_c100618572550000001823115007181403_s1_p0/7583/0_10493/10_9788"
    unitig "utg111"
  ]
  node [
    id 638
    label "3821"
    fastq "m140313_192416_42141_c100604482550000001823113706171467_s1_p0/139722/148_14183/724_13639"
    unitig "utg2"
  ]
  node [
    id 639
    label "15115"
    fastq "m140313_160032_42141_c100604482550000001823113706171466_s1_p0/95304/0_13737/14_12765"
    unitig "utg109"
  ]
  node [
    id 640
    label "5712"
    fastq "m140309_154110_42141_c100633532550000001823121009121464_s1_p0/77986/0_14123/147_14052"
    unitig "utg43"
  ]
  node [
    id 641
    label "8445"
    fastq "m140321_195713_42142_c100618572550000001823115007181407_s1_p0/71963/626_10753/1679_9589"
    unitig "utg109"
  ]
  node [
    id 642
    label "8443"
    fastq "m140321_195713_42142_c100618572550000001823115007181407_s1_p0/24086/0_12925/48_12577"
    unitig "utg2"
  ]
  node [
    id 643
    label "8449"
    fastq "m140309_015740_42141_c100633532550000001823121009121460_s1_p0/154515/0_9323/17_8933"
    unitig "utg2"
  ]
  node [
    id 644
    label "13996"
    fastq "m140321_120917_42142_c100618572550000001823115007181404_s1_p0/129605/2725_12849/0_8978"
    unitig "utg109"
  ]
  node [
    id 645
    label "11368"
    fastq "m140309_121338_42141_c100633532550000001823121009121463_s1_p0/98985/0_14050/7_13837"
    unitig "utg3"
  ]
  node [
    id 646
    label "11369"
    fastq "m140309_154110_42141_c100633532550000001823121009121464_s1_p0/129672/1754_11371/0_9025"
    unitig "utg109"
  ]
  node [
    id 647
    label "11367"
    fastq "m140309_154110_42141_c100633532550000001823121009121464_s1_p0/106641/48_11921/91_11264"
    unitig "utg3"
  ]
  node [
    id 648
    label "11362"
    fastq "m140309_121338_42141_c100633532550000001823121009121463_s1_p0/85210/687_10377/0_9243"
    unitig "utg74"
  ]
  node [
    id 649
    label "11363"
    fastq "m140309_121338_42141_c100633532550000001823121009121463_s1_p0/95497/167_9633/1330_8970"
    unitig "utg109"
  ]
  node [
    id 650
    label "11360"
    fastq "m140309_121338_42141_c100633532550000001823121009121463_s1_p0/6836/0_13580/12_12750"
    unitig "utg2"
  ]
  node [
    id 651
    label "11361"
    fastq "m140309_121338_42141_c100633532550000001823121009121463_s1_p0/70832/0_12982/0_12617"
    unitig "utg109"
  ]
  node [
    id 652
    label "10703"
    fastq "m140316_100554_42141_c100618292550000001823115007181475_s1_p0/95222/0_9759/0_9545"
    unitig "utg3"
  ]
  node [
    id 653
    label "14034"
    fastq "m140321_144411_42142_c100618572550000001823115007181405_s1_p0/15462/0_10117/71_9692"
    unitig "utg2"
  ]
  node [
    id 654
    label "367"
    fastq "m140310_020230_42141_c100633532550000001823121009121467_s1_p0/33155/23362_32411/0_7903"
    unitig "utg33"
  ]
  node [
    id 655
    label "364"
    fastq "m140310_020230_42141_c100633532550000001823121009121467_s1_p0/29302/0_11912/19_11384"
    unitig "utg43"
  ]
  node [
    id 656
    label "365"
    fastq "m140310_020230_42141_c100633532550000001823121009121467_s1_p0/28741/0_14077/37_13575"
    unitig "utg3"
  ]
  node [
    id 657
    label "9526"
    fastq "m140315_010920_42141_c100618232550000001823115007181430_s1_p0/112198/0_18991/127_8026"
    unitig "utg3"
  ]
  node [
    id 658
    label "7532"
    fastq "m140316_003701_42141_c100618292550000001823115007181471_s1_p0/52708/0_12221/0_9998"
    unitig "utg83"
  ]
  node [
    id 659
    label "16659"
    fastq "m140321_042601_42142_c100618572550000001823115007181401_s1_p0/79504/0_13832/0_12873"
    unitig "utg3"
  ]
  node [
    id 660
    label "10707"
    fastq "m140316_123054_42141_c100618292550000001823115007181476_s1_p0/104957/0_11226/7_10348"
    unitig "utg111"
  ]
  node [
    id 661
    label "16654"
    fastq "m140321_042601_42142_c100618572550000001823115007181401_s1_p0/7268/0_11415/0_11721"
    unitig "utg2"
  ]
  node [
    id 662
    label "16653"
    fastq "m140321_042601_42142_c100618572550000001823115007181401_s1_p0/76214/0_15089/20_11876"
    unitig "utg3"
  ]
  node [
    id 663
    label "16651"
    fastq "m140321_042601_42142_c100618572550000001823115007181401_s1_p0/72343/0_9936/25_10368"
    unitig "utg3"
  ]
  node [
    id 664
    label "16650"
    fastq "m140321_042601_42142_c100618572550000001823115007181401_s1_p0/66940/0_9262/154_9453"
    unitig "utg2"
  ]
  node [
    id 665
    label "381"
    fastq "m140310_020230_42141_c100633532550000001823121009121467_s1_p0/4865/0_9846/15_9500"
    unitig "utg111"
  ]
  node [
    id 666
    label "12728"
    fastq "m140315_103700_42141_c100618232550000001823115007181434_s1_p0/107661/0_12197/49_11317"
    unitig "utg2"
  ]
  node [
    id 667
    label "6177"
    fastq "m140311_131333_42142_c100622202550000001823114507181454_s1_p0/12489/0_9831/88_9607"
    unitig "utg109"
  ]
  node [
    id 668
    label "6175"
    fastq "m140311_131333_42142_c100622202550000001823114507181454_s1_p0/122368/0_14452/134_13085"
    unitig "utg22"
  ]
  node [
    id 669
    label "6172"
    fastq "m140311_131333_42142_c100622202550000001823114507181454_s1_p0/122039/0_9293/0_8542"
    unitig "utg109"
  ]
  node [
    id 670
    label "6173"
    fastq "m140311_131333_42142_c100622202550000001823114507181454_s1_p0/124015/0_9045/0_8695"
    unitig "utg109"
  ]
  node [
    id 671
    label "12720"
    fastq "m140315_081523_42141_c100618232550000001823115007181433_s1_p0/99666/849_10581/0_9157"
    unitig "utg3"
  ]
  node [
    id 672
    label "13669"
    fastq "m140321_015151_42142_c100618572550000001823115007181400_s1_p0/106389/0_11798/0_10931"
    unitig "utg3"
  ]
  node [
    id 673
    label "10988"
    fastq "m140321_042601_42142_c100618572550000001823115007181401_s1_p0/150646/0_12665/0_11827"
    unitig "utg94"
  ]
  node [
    id 674
    label "4711"
    fastq "m140316_003701_42141_c100618292550000001823115007181471_s1_p0/55388/7499_17381/3128_8831"
    unitig "utg2"
  ]
  node [
    id 675
    label "13662"
    fastq "m140316_145405_42141_c100618292550000001823115007181477_s1_p0/93261/3296_13288/0_9676"
    unitig "utg3"
  ]
  node [
    id 676
    label "4756"
    fastq "m140316_025917_42141_c100618292550000001823115007181472_s1_p0/14229/0_9770/0_9510"
    unitig "utg74"
  ]
  node [
    id 677
    label "6773"
    fastq "m140315_033050_42141_c100618232550000001823115007181431_s1_p0/111720/0_9258/0_8979"
    unitig "utg3"
  ]
  node [
    id 678
    label "16011"
    fastq "m140316_003701_42141_c100618292550000001823115007181471_s1_p0/45020/3672_13985/0_9386"
    unitig "utg2"
  ]
  node [
    id 679
    label "5873"
    fastq "m140309_223738_42141_c100633532550000001823121009121466_s1_p0/91080/0_10740/11_6921"
    unitig "utg109"
  ]
  node [
    id 680
    label "9967"
    fastq "m140315_103700_42141_c100618232550000001823115007181434_s1_p0/69135/0_9922/0_9799"
    unitig "utg3"
  ]
  node [
    id 681
    label "5876"
    fastq "m140309_223738_42141_c100633532550000001823121009121466_s1_p0/9100/0_13754/1701_13455"
    unitig "utg3"
  ]
  node [
    id 682
    label "16014"
    fastq "m140316_003701_42141_c100618292550000001823115007181471_s1_p0/51413/267_10239/0_9528"
    unitig "utg2"
  ]
  node [
    id 683
    label "9962"
    fastq "m140315_103700_42141_c100618232550000001823115007181434_s1_p0/61797/0_12764/4981_13672"
    unitig "utg111"
  ]
  node [
    id 684
    label "5374"
    fastq "m140321_065934_42142_c100618572550000001823115007181402_s1_p0/12438/143_9405/284_8612"
    unitig "utg109"
  ]
  node [
    id 685
    label "10860"
    fastq "m140321_015151_42142_c100618572550000001823115007181400_s1_p0/106428/0_10495/8_9940"
    unitig "utg3"
  ]
  node [
    id 686
    label "11290"
    fastq "m140309_015740_42141_c100633532550000001823121009121460_s1_p0/11471/0_11666/0_11244"
    unitig "utg3"
  ]
  node [
    id 687
    label "5879"
    fastq "m140309_223738_42141_c100633532550000001823121009121466_s1_p0/94035/0_14458/0_13476"
    unitig "utg109"
  ]
  node [
    id 688
    label "11296"
    fastq "m140309_052058_42141_c100633532550000001823121009121461_s1_p0/108783/0_10788/0_10302"
    unitig "utg2"
  ]
  node [
    id 689
    label "11297"
    fastq "m140309_015740_42141_c100633532550000001823121009121460_s1_p0/94475/0_9790/11_9243"
    unitig "utg3"
  ]
  node [
    id 690
    label "6476"
    fastq "m140313_054807_42141_c100604482550000001823113706171463_s1_p0/137805/0_11126/0_9816"
    unitig "utg111"
  ]
  node [
    id 691
    label "6069"
    fastq "m140311_062557_42142_c100622202550000001823114507181452_s1_p0/112686/0_9070/1627_9494"
    unitig "utg3"
  ]
  node [
    id 692
    label "11454"
    fastq "m140309_223738_42141_c100633532550000001823121009121466_s1_p0/128744/0_9340/0_9029"
    unitig "utg3"
  ]
  node [
    id 693
    label "3753"
    fastq "m140313_123524_42141_c100604482550000001823113706171465_s1_p0/85812/0_9878/0_7574"
    unitig "utg3"
  ]
  node [
    id 694
    label "3752"
    fastq "m140313_123524_42141_c100604482550000001823113706171465_s1_p0/72798/0_10837/0_10508"
    unitig "utg111"
  ]
  node [
    id 695
    label "3755"
    fastq "m140313_123524_42141_c100604482550000001823113706171465_s1_p0/87514/0_9959/15_9636"
    unitig "utg109"
  ]
  node [
    id 696
    label "3756"
    fastq "m140313_123524_42141_c100604482550000001823113706171465_s1_p0/96015/0_9440/18_8995"
    unitig "utg3"
  ]
  node [
    id 697
    label "16238"
    fastq "m140316_074350_42141_c100618292550000001823115007181474_s1_p0/64071/0_9294/0_8714"
    unitig "utg2"
  ]
  node [
    id 698
    label "13520"
    fastq "m140316_100554_42141_c100618292550000001823115007181475_s1_p0/93786/0_10843/0_10740"
    unitig "utg111"
  ]
  node [
    id 699
    label "4635"
    fastq "m140315_221622_42141_c100618292550000001823115007181470_s1_p0/66671/0_9321/12_9134"
    unitig "utg2"
  ]
  node [
    id 700
    label "7590"
    fastq "m140316_025917_42141_c100618292550000001823115007181472_s1_p0/146607/0_9416/9_9178"
    unitig "utg22"
  ]
  node [
    id 701
    label "13528"
    fastq "m140316_123054_42141_c100618292550000001823115007181476_s1_p0/110144/0_9493/0_8146"
    unitig "utg109"
  ]
  node [
    id 702
    label "251"
    fastq "m140309_223738_42141_c100633532550000001823121009121466_s1_p0/76487/21612_30660/144_9248"
    unitig "utg3"
  ]
  node [
    id 703
    label "16235"
    fastq "m140316_074350_42141_c100618292550000001823115007181474_s1_p0/48792/0_10305/0_7229"
    unitig "utg109"
  ]
  node [
    id 704
    label "16725"
    fastq "m140321_065934_42142_c100618572550000001823115007181402_s1_p0/44215/0_9552/0_8616"
    unitig "utg43"
  ]
  node [
    id 705
    label "255"
    fastq "m140309_223738_42141_c100633532550000001823121009121466_s1_p0/79683/0_13168/0_12097"
    unitig "utg3"
  ]
  node [
    id 706
    label "11740"
    fastq "m140311_030154_42142_c100622202550000001823114507181451_s1_p0/51230/0_9477/0_9073"
    unitig "utg111"
  ]
  node [
    id 707
    label "11742"
    fastq "m140311_030154_42142_c100622202550000001823114507181451_s1_p0/53156/0_11280/15_10998"
    unitig "utg111"
  ]
  node [
    id 708
    label "12038"
    fastq "m140311_153755_42142_c100622202550000001823114507181455_s1_p0/145709/0_10822/0_10005"
    unitig "utg109"
  ]
  node [
    id 709
    label "11744"
    fastq "m140311_030154_42142_c100622202550000001823114507181451_s1_p0/66233/0_12696/0_11935"
    unitig "utg2"
  ]
  node [
    id 710
    label "11745"
    fastq "m140311_030154_42142_c100622202550000001823114507181451_s1_p0/57489/0_12108/0_11614"
    unitig "utg3"
  ]
  node [
    id 711
    label "15023"
    fastq "m140313_090822_42141_c100604482550000001823113706171464_s1_p0/81338/0_15037/5154_14958"
    unitig "utg109"
  ]
  node [
    id 712
    label "12033"
    fastq "m140311_153755_42142_c100622202550000001823114507181455_s1_p0/135585/333_10769/105_9990"
    unitig "utg3"
  ]
  node [
    id 713
    label "11749"
    fastq "m140311_030154_42142_c100622202550000001823114507181451_s1_p0/85786/0_9081/0_8907"
    unitig "utg3"
  ]
  node [
    id 714
    label "16508"
    fastq "m140321_015151_42142_c100618572550000001823115007181400_s1_p0/148113/0_12823/0_7333"
    unitig "utg22"
  ]
  node [
    id 715
    label "11585"
    fastq "m140310_020230_42141_c100633532550000001823121009121467_s1_p0/116218/3830_14946/4171_10302"
    unitig "utg3"
  ]
  node [
    id 716
    label "10866"
    fastq "m140321_015151_42142_c100618572550000001823115007181400_s1_p0/113117/0_13316/532_12135"
    unitig "utg3"
  ]
  node [
    id 717
    label "16191"
    fastq "m140316_074350_42141_c100618292550000001823115007181474_s1_p0/111320/0_9787/0_9445"
    unitig "utg9"
  ]
  node [
    id 718
    label "2429"
    fastq "m140321_015151_42142_c100618572550000001823115007181400_s1_p0/38449/810_13654/415_10964"
    unitig "utg109"
  ]
  node [
    id 719
    label "9508"
    fastq "m140313_192416_42141_c100604482550000001823113706171467_s1_p0/72426/0_10133/15_9838"
    unitig "utg3"
  ]
  node [
    id 720
    label "10971"
    fastq "m140321_042601_42142_c100618572550000001823115007181401_s1_p0/137587/0_9441/110_8724"
    unitig "utg109"
  ]
  node [
    id 721
    label "7521"
    fastq "m140316_003701_42141_c100618292550000001823115007181471_s1_p0/37209/0_9165/0_7231"
    unitig "utg3"
  ]
  node [
    id 722
    label "9503"
    fastq "m140313_192416_42141_c100604482550000001823113706171467_s1_p0/63187/0_18323/16_8797"
    unitig "utg109"
  ]
  node [
    id 723
    label "9501"
    fastq "m140313_192416_42141_c100604482550000001823113706171467_s1_p0/60742/0_13764/910_13560"
    unitig "utg2"
  ]
  node [
    id 724
    label "2424"
    fastq "m140321_015151_42142_c100618572550000001823115007181400_s1_p0/26327/784_11335/0_10185"
    unitig "utg3"
  ]
  node [
    id 725
    label "2425"
    fastq "m140321_015151_42142_c100618572550000001823115007181400_s1_p0/2618/0_12539/5_12213"
    unitig "utg3"
  ]
  node [
    id 726
    label "2426"
    fastq "m140321_015151_42142_c100618572550000001823115007181400_s1_p0/28657/0_10339/0_10076"
    unitig "utg3"
  ]
  node [
    id 727
    label "9505"
    fastq "m140313_192416_42141_c100604482550000001823113706171467_s1_p0/75239/264_9858/0_9378"
    unitig "utg3"
  ]
  node [
    id 728
    label "16837"
    fastq "m140321_144411_42142_c100618572550000001823115007181405_s1_p0/10186/0_12991/2522_12354"
    unitig "utg3"
  ]
  node [
    id 729
    label "12243"
    fastq "m140313_123524_42141_c100604482550000001823113706171465_s1_p0/77973/0_10580/20_10544"
    unitig "utg3"
  ]
  node [
    id 730
    label "169"
    fastq "m140309_223738_42141_c100633532550000001823121009121466_s1_p0/138726/13374_22875/0_9125"
    unitig "utg36"
  ]
  node [
    id 731
    label "9469"
    fastq "m140313_192416_42141_c100604482550000001823113706171467_s1_p0/125861/0_10538/18_10075"
    unitig "utg3"
  ]
  node [
    id 732
    label "12244"
    fastq "m140313_123524_42141_c100604482550000001823113706171465_s1_p0/73071/0_9727/13_9524"
    unitig "utg3"
  ]
  node [
    id 733
    label "7841"
    fastq "m140316_100554_42141_c100618292550000001823115007181475_s1_p0/87328/0_15157/141_14643"
    unitig "utg94"
  ]
  node [
    id 734
    label "16348"
    fastq "m140316_123054_42141_c100618292550000001823115007181476_s1_p0/119353/0_10218/0_9902"
    unitig "utg109"
  ]
  node [
    id 735
    label "4667"
    fastq "m140316_003701_42141_c100618292550000001823115007181471_s1_p0/132117/6669_16694/0_9922"
    unitig "utg111"
  ]
  node [
    id 736
    label "12106"
    fastq "m140311_153755_42142_c100622202550000001823114507181455_s1_p0/61319/0_9495/65_8614"
    unitig "utg43"
  ]
  node [
    id 737
    label "3689"
    fastq "m140313_090822_42141_c100604482550000001823113706171464_s1_p0/107613/0_13892/5_13678"
    unitig "utg74"
  ]
  node [
    id 738
    label "3688"
    fastq "m140313_090822_42141_c100604482550000001823113706171464_s1_p0/103517/0_12325/8_12013"
    unitig "utg109"
  ]
  node [
    id 739
    label "6352"
    fastq "m140311_153755_42142_c100622202550000001823114507181455_s1_p0/139932/0_13067/14_9088"
    unitig "utg3"
  ]
  node [
    id 740
    label "6353"
    fastq "m140311_153755_42142_c100622202550000001823114507181455_s1_p0/142074/2573_11833/0_8384"
    unitig "utg109"
  ]
  node [
    id 741
    label "13458"
    fastq "m140316_100554_42141_c100618292550000001823115007181475_s1_p0/122436/6679_15863/0_8682"
    unitig "utg109"
  ]
  node [
    id 742
    label "3683"
    fastq "m140313_054807_42141_c100604482550000001823113706171463_s1_p0/79982/0_11514/0_10822"
    unitig "utg109"
  ]
  node [
    id 743
    label "3680"
    fastq "m140313_054807_42141_c100604482550000001823113706171463_s1_p0/70092/0_9881/23_9789"
    unitig "utg2"
  ]
  node [
    id 744
    label "3687"
    fastq "m140313_090822_42141_c100604482550000001823113706171464_s1_p0/101743/0_13025/198_12450"
    unitig "utg2"
  ]
  node [
    id 745
    label "3685"
    fastq "m140313_054807_42141_c100604482550000001823113706171463_s1_p0/87651/0_14882/3807_14529"
    unitig "utg3"
  ]
  node [
    id 746
    label "3684"
    fastq "m140313_054807_42141_c100604482550000001823113706171463_s1_p0/99015/1231_10981/0_8395"
    unitig "utg109"
  ]
  node [
    id 747
    label "11072"
    fastq "m140321_065934_42142_c100618572550000001823115007181402_s1_p0/14943/0_15588/14_11505"
    unitig "utg109"
  ]
  node [
    id 748
    label "6197"
    fastq "m140311_131333_42142_c100622202550000001823114507181454_s1_p0/138356/0_9279/15_8789"
    unitig "utg94"
  ]
  node [
    id 749
    label "7997"
    fastq "m140321_015151_42142_c100618572550000001823115007181400_s1_p0/105814/0_10655/13_9931"
    unitig "utg3"
  ]
  node [
    id 750
    label "2519"
    fastq "m140321_042601_42142_c100618572550000001823115007181401_s1_p0/26315/1117_13683/1937_11443"
    unitig "utg2"
  ]
  node [
    id 751
    label "7995"
    fastq "m140321_015151_42142_c100618572550000001823115007181400_s1_p0/101737/1957_12124/220_9459"
    unitig "utg109"
  ]
  node [
    id 752
    label "7994"
    fastq "m140321_015151_42142_c100618572550000001823115007181400_s1_p0/10163/0_10146/27_9414"
    unitig "utg3"
  ]
  node [
    id 753
    label "9436"
    fastq "m140313_160032_42141_c100604482550000001823113706171466_s1_p0/28496/0_9982/2542_9701"
    unitig "utg109"
  ]
  node [
    id 754
    label "12295"
    fastq "m140313_160032_42141_c100604482550000001823113706171466_s1_p0/98928/0_10667/7_10173"
    unitig "utg3"
  ]
  node [
    id 755
    label "9434"
    fastq "m140313_160032_42141_c100604482550000001823113706171466_s1_p0/21023/0_9985/0_9589"
    unitig "utg2"
  ]
  node [
    id 756
    label "2517"
    fastq "m140321_042601_42142_c100618572550000001823115007181401_s1_p0/27894/0_9445/28_7322"
    unitig "utg3"
  ]
  node [
    id 757
    label "2510"
    fastq "m140321_042601_42142_c100618572550000001823115007181401_s1_p0/15129/0_11530/10_11041"
    unitig "utg2"
  ]
  node [
    id 758
    label "13331"
    fastq "m140316_052143_42141_c100618292550000001823115007181473_s1_p0/144568/0_10518/8_10255"
    unitig "utg3"
  ]
  node [
    id 759
    label "2512"
    fastq "m140321_042601_42142_c100618572550000001823115007181401_s1_p0/16534/0_10155/0_10358"
    unitig "utg3"
  ]
  node [
    id 760
    label "2513"
    fastq "m140321_042601_42142_c100618572550000001823115007181401_s1_p0/17551/0_11708/0_10744"
    unitig "utg3"
  ]
  node [
    id 761
    label "9340"
    fastq "m140313_090822_42141_c100604482550000001823113706171464_s1_p0/102220/0_11023/0_10520"
    unitig "utg109"
  ]
  node [
    id 762
    label "9614"
    fastq "m140315_010920_42141_c100618232550000001823115007181430_s1_p0/95383/0_10411/0_9330"
    unitig "utg111"
  ]
  node [
    id 763
    label "9343"
    fastq "m140313_090822_42141_c100604482550000001823113706171464_s1_p0/108032/0_12250/233_11980"
    unitig "utg109"
  ]
  node [
    id 764
    label "9344"
    fastq "m140313_090822_42141_c100604482550000001823113706171464_s1_p0/108621/0_9889/0_9463"
    unitig "utg3"
  ]
  node [
    id 765
    label "13676"
    fastq "m140321_015151_42142_c100618572550000001823115007181400_s1_p0/11458/0_9204/16_8797"
    unitig "utg109"
  ]
  node [
    id 766
    label "9610"
    fastq "m140315_010920_42141_c100618232550000001823115007181430_s1_p0/92616/1224_14101/0_8468"
    unitig "utg109"
  ]
  node [
    id 767
    label "2733"
    fastq "m140321_144411_42142_c100618572550000001823115007181405_s1_p0/123991/0_10225/11_9773"
    unitig "utg109"
  ]
  node [
    id 768
    label "9348"
    fastq "m140313_090822_42141_c100604482550000001823113706171464_s1_p0/126882/0_11316/39_10907"
    unitig "utg109"
  ]
  node [
    id 769
    label "5297"
    fastq "m140321_042601_42142_c100618572550000001823115007181401_s1_p0/161372/0_9074/14_8214"
    unitig "utg3"
  ]
  node [
    id 770
    label "5294"
    fastq "m140321_042601_42142_c100618572550000001823115007181401_s1_p0/147799/0_13410/121_12641"
    unitig "utg94"
  ]
  node [
    id 771
    label "5295"
    fastq "m140321_042601_42142_c100618572550000001823115007181401_s1_p0/158145/0_10644/17_10523"
    unitig "utg3"
  ]
  node [
    id 772
    label "5292"
    fastq "m140321_042601_42142_c100618572550000001823115007181401_s1_p0/148805/1061_11040/4_9394"
    unitig "utg2"
  ]
  node [
    id 773
    label "9619"
    fastq "m140315_033050_42141_c100618232550000001823115007181431_s1_p0/100156/0_12824/0_12896"
    unitig "utg109"
  ]
  node [
    id 774
    label "9186"
    fastq "m140311_153755_42142_c100622202550000001823114507181455_s1_p0/127250/0_11084/0_7265"
    unitig "utg109"
  ]
  node [
    id 775
    label "9187"
    fastq "m140311_153755_42142_c100622202550000001823114507181455_s1_p0/124957/0_11721/13_11278"
    unitig "utg111"
  ]
  node [
    id 776
    label "9185"
    fastq "m140311_153755_42142_c100622202550000001823114507181455_s1_p0/123534/0_11976/0_11558"
    unitig "utg3"
  ]
  node [
    id 777
    label "9182"
    fastq "m140311_153755_42142_c100622202550000001823114507181455_s1_p0/121259/0_9832/369_9986"
    unitig "utg109"
  ]
  node [
    id 778
    label "9183"
    fastq "m140311_153755_42142_c100622202550000001823114507181455_s1_p0/119936/0_12800/0_9691"
    unitig "utg2"
  ]
  node [
    id 779
    label "3537"
    fastq "m140311_153755_42142_c100622202550000001823114507181455_s1_p0/130989/1040_11674/15_9124"
    unitig "utg2"
  ]
  node [
    id 780
    label "10365"
    fastq "m140316_003701_42141_c100618292550000001823115007181471_s1_p0/4491/0_12300/0_8462"
    unitig "utg3"
  ]
  node [
    id 781
    label "678"
    fastq "m140311_131333_42142_c100622202550000001823114507181454_s1_p0/81160/0_10867/10_10048"
    unitig "utg94"
  ]
  node [
    id 782
    label "10366"
    fastq "m140316_003701_42141_c100618292550000001823115007181471_s1_p0/43033/0_17764/0_8636"
    unitig "utg94"
  ]
  node [
    id 783
    label "5053"
    fastq "m140316_123054_42141_c100618292550000001823115007181476_s1_p0/3655/0_9877/30_8642"
    unitig "utg3"
  ]
  node [
    id 784
    label "1816"
    fastq "m140316_003701_42141_c100618292550000001823115007181471_s1_p0/102442/3033_13726/4757_10458"
    unitig "utg59"
  ]
  node [
    id 785
    label "6625"
    fastq "m140313_192416_42141_c100604482550000001823113706171467_s1_p0/12872/0_11624/0_11373"
    unitig "utg111"
  ]
  node [
    id 786
    label "16907"
    fastq "m140321_195713_42142_c100618572550000001823115007181407_s1_p0/144931/0_9071/0_8664"
    unitig "utg2"
  ]
  node [
    id 787
    label "8226"
    fastq "m140321_065934_42142_c100618572550000001823115007181402_s1_p0/146481/2214_14461/8_7712"
    unitig "utg3"
  ]
  node [
    id 788
    label "1812"
    fastq "m140315_221622_42141_c100618292550000001823115007181470_s1_p0/95053/0_10175/0_9213"
    unitig "utg103"
  ]
  node [
    id 789
    label "6076"
    fastq "m140311_062557_42142_c100622202550000001823114507181452_s1_p0/123635/0_10828/3898_10495"
    unitig "utg3"
  ]
  node [
    id 790
    label "7203"
    fastq "m140315_125940_42141_c100618232550000001823115007181435_s1_p0/43208/4216_14954/11_10392"
    unitig "utg111"
  ]
  node [
    id 791
    label "14884"
    fastq "m140311_153755_42142_c100622202550000001823114507181455_s1_p0/18392/0_12037/12_11724"
    unitig "utg43"
  ]
  node [
    id 792
    label "1819"
    fastq "m140316_003701_42141_c100618292550000001823115007181471_s1_p0/10381/0_12358/0_11995"
    unitig "utg109"
  ]
  node [
    id 793
    label "12212"
    fastq "m140313_123524_42141_c100604482550000001823113706171465_s1_p0/104655/0_10890/0_10511"
    unitig "utg109"
  ]
  node [
    id 794
    label "12211"
    fastq "m140313_090822_42141_c100604482550000001823113706171464_s1_p0/9394/0_12022/38_11438"
    unitig "utg109"
  ]
  node [
    id 795
    label "12217"
    fastq "m140313_123524_42141_c100604482550000001823113706171465_s1_p0/118806/2378_14353/0_11049"
    unitig "utg109"
  ]
  node [
    id 796
    label "12216"
    fastq "m140313_123524_42141_c100604482550000001823113706171465_s1_p0/111585/0_10827/14_10407"
    unitig "utg3"
  ]
  node [
    id 797
    label "6225"
    fastq "m140311_131333_42142_c100622202550000001823114507181454_s1_p0/34069/882_10050/0_8864"
    unitig "utg3"
  ]
  node [
    id 798
    label "10769"
    fastq "m140316_123054_42141_c100618292550000001823115007181476_s1_p0/82117/0_13581/0_12694"
    unitig "utg2"
  ]
  node [
    id 799
    label "12218"
    fastq "m140313_123524_42141_c100604482550000001823113706171465_s1_p0/117135/0_19016/8_11921"
    unitig "utg2"
  ]
  node [
    id 800
    label "6517"
    fastq "m140313_090822_42141_c100604482550000001823113706171464_s1_p0/60463/0_9472/10_9278"
    unitig "utg111"
  ]
  node [
    id 801
    label "14866"
    fastq "m140311_153755_42142_c100622202550000001823114507181455_s1_p0/148525/1046_13193/0_10199"
    unitig "utg3"
  ]
  node [
    id 802
    label "14643"
    fastq "m140311_095017_42142_c100622202550000001823114507181453_s1_p0/4991/0_9031/0_8750"
    unitig "utg109"
  ]
  node [
    id 803
    label "14646"
    fastq "m140311_095017_42142_c100622202550000001823114507181453_s1_p0/57883/0_10574/0_10382"
    unitig "utg109"
  ]
  node [
    id 804
    label "12080"
    fastq "m140311_153755_42142_c100622202550000001823114507181455_s1_p0/39489/0_9187/0_8081"
    unitig "utg2"
  ]
  node [
    id 805
    label "14645"
    fastq "m140311_095017_42142_c100622202550000001823114507181453_s1_p0/49171/0_13143/4_12091"
    unitig "utg94"
  ]
  node [
    id 806
    label "8633"
    fastq "m140309_223738_42141_c100633532550000001823121009121466_s1_p0/16153/0_11821/0_11361"
    unitig "utg43"
  ]
  node [
    id 807
    label "14648"
    fastq "m140311_095017_42142_c100622202550000001823114507181453_s1_p0/68314/0_11413/0_10752"
    unitig "utg3"
  ]
  node [
    id 808
    label "14649"
    fastq "m140311_095017_42142_c100622202550000001823114507181453_s1_p0/62998/0_10988/0_10550"
    unitig "utg109"
  ]
  node [
    id 809
    label "6991"
    fastq "m140315_081523_42141_c100618232550000001823115007181433_s1_p0/14768/0_11603/0_6170"
    unitig "utg109"
  ]
  node [
    id 810
    label "9767"
    fastq "m140315_055221_42141_c100618232550000001823115007181432_s1_p0/38783/0_11649/0_11570"
    unitig "utg3"
  ]
  node [
    id 811
    label "9383"
    fastq "m140313_123524_42141_c100604482550000001823113706171465_s1_p0/117142/0_10173/0_9751"
    unitig "utg2"
  ]
  node [
    id 812
    label "14089"
    fastq "m140321_195713_42142_c100618572550000001823115007181407_s1_p0/123237/0_9146/0_8802"
    unitig "utg109"
  ]
  node [
    id 813
    label "10503"
    fastq "m140316_052143_42141_c100618292550000001823115007181473_s1_p0/124689/0_10670/0_10462"
    unitig "utg3"
  ]
  node [
    id 814
    label "10502"
    fastq "m140316_052143_42141_c100618292550000001823115007181473_s1_p0/116607/5115_15700/0_10104"
    unitig "utg2"
  ]
  node [
    id 815
    label "9630"
    fastq "m140315_033050_42141_c100618232550000001823115007181431_s1_p0/113493/0_13177/0_9862"
    unitig "utg3"
  ]
  node [
    id 816
    label "13893"
    fastq "m140321_065934_42142_c100618572550000001823115007181402_s1_p0/14711/0_11383/0_10714"
    unitig "utg109"
  ]
  node [
    id 817
    label "9292"
    fastq "m140311_153755_42142_c100622202550000001823114507181455_s1_p0/81026/2617_12369/459_9478"
    unitig "utg3"
  ]
  node [
    id 818
    label "13072"
    fastq "m140315_174828_42141_c100618232550000001823115007181437_s1_p0/84981/0_15137/64_8088"
    unitig "utg109"
  ]
  node [
    id 819
    label "3229"
    fastq "m140310_020230_42141_c100633532550000001823121009121467_s1_p0/9132/0_16937/8193_16381"
    unitig "utg43"
  ]
  node [
    id 820
    label "7332"
    fastq "m140315_174828_42141_c100618232550000001823115007181437_s1_p0/130993/787_13682/67_12454"
    unitig "utg109"
  ]
  node [
    id 821
    label "7331"
    fastq "m140315_174828_42141_c100618232550000001823115007181437_s1_p0/135472/2519_12122/4376_9531"
    unitig "utg3"
  ]
  node [
    id 822
    label "3225"
    fastq "m140310_020230_42141_c100633532550000001823121009121467_s1_p0/89103/0_9215/187_9142"
    unitig "utg3"
  ]
  node [
    id 823
    label "3226"
    fastq "m140310_020230_42141_c100633532550000001823121009121467_s1_p0/90302/8093_17609/3096_9195"
    unitig "utg74"
  ]
  node [
    id 824
    label "3223"
    fastq "m140310_020230_42141_c100633532550000001823121009121467_s1_p0/86082/3785_14955/0_7703"
    unitig "utg3"
  ]
  node [
    id 825
    label "1970"
    fastq "m140316_025917_42141_c100618292550000001823115007181472_s1_p0/55016/0_10028/26_9099"
    unitig "utg111"
  ]
  node [
    id 826
    label "13277"
    fastq "m140316_025917_42141_c100618292550000001823115007181472_s1_p0/43240/0_10482/2_10033"
    unitig "utg3"
  ]
  node [
    id 827
    label "13274"
    fastq "m140316_025917_42141_c100618292550000001823115007181472_s1_p0/35775/0_11166/0_10410"
    unitig "utg109"
  ]
  node [
    id 828
    label "14090"
    fastq "m140321_195713_42142_c100618572550000001823115007181407_s1_p0/120814/0_9767/11_9389"
    unitig "utg109"
  ]
  node [
    id 829
    label "6376"
    fastq "m140311_153755_42142_c100622202550000001823114507181455_s1_p0/24853/0_12105/8_11399"
    unitig "utg3"
  ]
  node [
    id 830
    label "8851"
    fastq "m140310_020230_42141_c100633532550000001823121009121467_s1_p0/57144/0_21731/10007_19857"
    unitig "utg43"
  ]
  node [
    id 831
    label "12126"
    fastq "m140311_153755_42142_c100622202550000001823114507181455_s1_p0/81993/2467_15918/27_9837"
    unitig "utg109"
  ]
  node [
    id 832
    label "4002"
    fastq "m140315_033050_42141_c100618232550000001823115007181431_s1_p0/23187/0_9123/0_8755"
    unitig "utg84"
  ]
  node [
    id 833
    label "8855"
    fastq "m140310_020230_42141_c100633532550000001823121009121467_s1_p0/67518/2157_14344/5647_11188"
    unitig "utg111"
  ]
  node [
    id 834
    label "13279"
    fastq "m140316_025917_42141_c100618292550000001823115007181472_s1_p0/50072/0_9604/0_9072"
    unitig "utg3"
  ]
  node [
    id 835
    label "12921"
    fastq "m140315_152532_42141_c100618232550000001823115007181436_s1_p0/101045/0_11113/0_10714"
    unitig "utg111"
  ]
  node [
    id 836
    label "4003"
    fastq "m140315_033050_42141_c100618232550000001823115007181431_s1_p0/156609/0_16781/0_11860"
    unitig "utg2"
  ]
  node [
    id 837
    label "12927"
    fastq "m140315_152532_42141_c100618232550000001823115007181436_s1_p0/114286/0_12698/1_12112"
    unitig "utg22"
  ]
  node [
    id 838
    label "2849"
    fastq "m140309_084741_42141_c100633532550000001823121009121462_s1_p0/124581/0_16974/15_16583"
    unitig "utg109"
  ]
  node [
    id 839
    label "2846"
    fastq "m140309_084741_42141_c100633532550000001823121009121462_s1_p0/116139/587_14932/0_13238"
    unitig "utg3"
  ]
  node [
    id 840
    label "2847"
    fastq "m140309_084741_42141_c100633532550000001823121009121462_s1_p0/126828/0_10585/0_8948"
    unitig "utg109"
  ]
  node [
    id 841
    label "2842"
    fastq "m140309_052058_42141_c100633532550000001823121009121461_s1_p0/73277/0_10875/208_10526"
    unitig "utg109"
  ]
  node [
    id 842
    label "2843"
    fastq "m140309_084741_42141_c100633532550000001823121009121462_s1_p0/102487/2601_15308/0_12880"
    unitig "utg111"
  ]
  node [
    id 843
    label "2840"
    fastq "m140309_052058_42141_c100633532550000001823121009121461_s1_p0/91360/0_12426/265_12128"
    unitig "utg3"
  ]
  node [
    id 844
    label "2841"
    fastq "m140309_052058_42141_c100633532550000001823121009121461_s1_p0/44077/0_12303/282_11668"
    unitig "utg74"
  ]
  node [
    id 845
    label "3320"
    fastq "m140311_095017_42142_c100622202550000001823114507181453_s1_p0/23803/0_14132/0_13562"
    unitig "utg3"
  ]
  node [
    id 846
    label "3321"
    fastq "m140311_095017_42142_c100622202550000001823114507181453_s1_p0/37885/934_11932/984_10379"
    unitig "utg109"
  ]
  node [
    id 847
    label "10217"
    fastq "m140315_174828_42141_c100618232550000001823115007181437_s1_p0/78358/14362_23533/0_5519"
    unitig "utg3"
  ]
  node [
    id 848
    label "3323"
    fastq "m140311_095017_42142_c100622202550000001823114507181453_s1_p0/40434/0_11514/0_10998"
    unitig "utg94"
  ]
  node [
    id 849
    label "14268"
    fastq "m140309_223738_42141_c100633532550000001823121009121466_s1_p0/12096/6972_20740/207_13020"
    unitig "utg3"
  ]
  node [
    id 850
    label "3326"
    fastq "m140311_095017_42142_c100622202550000001823114507181453_s1_p0/42296/945_13172/127_11521"
    unitig "utg111"
  ]
  node [
    id 851
    label "5471"
    fastq "m140321_093325_42142_c100618572550000001823115007181403_s1_p0/74901/576_10441/0_9332"
    unitig "utg3"
  ]
  node [
    id 852
    label "3328"
    fastq "m140311_095017_42142_c100622202550000001823114507181453_s1_p0/54097/0_9872/0_9447"
    unitig "utg94"
  ]
  node [
    id 853
    label "3329"
    fastq "m140311_095017_42142_c100622202550000001823114507181453_s1_p0/5313/0_11537/0_11235"
    unitig "utg109"
  ]
  node [
    id 854
    label "9027"
    fastq "m140311_131333_42142_c100622202550000001823114507181454_s1_p0/122198/0_9262/100_8860"
    unitig "utg3"
  ]
  node [
    id 855
    label "14261"
    fastq "m140309_223738_42141_c100633532550000001823121009121466_s1_p0/11381/4989_16045/1102_10063"
    unitig "utg109"
  ]
  node [
    id 856
    label "5479"
    fastq "m140321_120917_42142_c100618572550000001823115007181404_s1_p0/116468/7141_17913/210_10019"
    unitig "utg3"
  ]
  node [
    id 857
    label "5275"
    fastq "m140321_042601_42142_c100618572550000001823115007181401_s1_p0/118236/0_9159/40_8492"
    unitig "utg3"
  ]
  node [
    id 858
    label "10181"
    fastq "m140315_174828_42141_c100618232550000001823115007181437_s1_p0/149311/243_13979/267_9867"
    unitig "utg74"
  ]
  node [
    id 859
    label "5273"
    fastq "m140321_042601_42142_c100618572550000001823115007181401_s1_p0/115857/1480_10769/0_8775"
    unitig "utg109"
  ]
  node [
    id 860
    label "7052"
    fastq "m140315_103700_42141_c100618232550000001823115007181434_s1_p0/106853/0_12666/60_12248"
    unitig "utg2"
  ]
  node [
    id 861
    label "7053"
    fastq "m140315_103700_42141_c100618232550000001823115007181434_s1_p0/11114/0_11069/0_9399"
    unitig "utg3"
  ]
  node [
    id 862
    label "14036"
    fastq "m140321_144411_42142_c100618572550000001823115007181405_s1_p0/162390/0_12178/21_11387"
    unitig "utg3"
  ]
  node [
    id 863
    label "5279"
    fastq "m140321_042601_42142_c100618572550000001823115007181401_s1_p0/121841/0_11055/10_10817"
    unitig "utg43"
  ]
  node [
    id 864
    label "13932"
    fastq "m140321_065934_42142_c100618572550000001823115007181402_s1_p0/60467/2463_11619/170_8831"
    unitig "utg75"
  ]
  node [
    id 865
    label "14131"
    fastq "m140309_015740_42141_c100633532550000001823121009121460_s1_p0/67972/0_14118/8_13222"
    unitig "utg43"
  ]
  node [
    id 866
    label "14785"
    fastq "m140311_131333_42142_c100622202550000001823114507181454_s1_p0/77110/0_9763/29_9141"
    unitig "utg3"
  ]
  node [
    id 867
    label "7697"
    fastq "m140316_074350_42141_c100618292550000001823115007181474_s1_p0/101899/1345_16057/6563_13941"
    unitig "utg109"
  ]
  node [
    id 868
    label "8148"
    fastq "m140321_042601_42142_c100618572550000001823115007181401_s1_p0/26561/0_10326/86_9685"
    unitig "utg3"
  ]
  node [
    id 869
    label "15930"
    fastq "m140315_221622_42141_c100618292550000001823115007181470_s1_p0/32890/1872_10921/19_8449"
    unitig "utg111"
  ]
  node [
    id 870
    label "6998"
    fastq "m140315_081523_42141_c100618232550000001823115007181433_s1_p0/156648/0_9770/0_9442"
    unitig "utg109"
  ]
  node [
    id 871
    label "6999"
    fastq "m140315_081523_42141_c100618232550000001823115007181433_s1_p0/159443/0_10759/12_10106"
    unitig "utg74"
  ]
  node [
    id 872
    label "15935"
    fastq "m140315_221622_42141_c100618292550000001823115007181470_s1_p0/49213/470_12354/208_11532"
    unitig "utg111"
  ]
  node [
    id 873
    label "8931"
    fastq "m140311_062557_42142_c100622202550000001823114507181452_s1_p0/124488/0_10541/9_9915"
    unitig "utg109"
  ]
  node [
    id 874
    label "8637"
    fastq "m140309_223738_42141_c100633532550000001823121009121466_s1_p0/161910/0_9514/22_9086"
    unitig "utg111"
  ]
  node [
    id 875
    label "1154"
    fastq "m140315_033050_42141_c100618232550000001823115007181431_s1_p0/105465/0_14560/0_8203"
    unitig "utg3"
  ]
  node [
    id 876
    label "8142"
    fastq "m140321_042601_42142_c100618572550000001823115007181401_s1_p0/159515/449_11678/15_9800"
    unitig "utg3"
  ]
  node [
    id 877
    label "1151"
    fastq "m140315_033050_42141_c100618232550000001823115007181431_s1_p0/107532/4074_18127/0_11647"
    unitig "utg111"
  ]
  node [
    id 878
    label "8144"
    fastq "m140321_042601_42142_c100618572550000001823115007181401_s1_p0/17734/0_10225/9_10113"
    unitig "utg109"
  ]
  node [
    id 879
    label "1153"
    fastq "m140315_033050_42141_c100618232550000001823115007181431_s1_p0/108987/0_10478/0_10000"
    unitig "utg3"
  ]
  node [
    id 880
    label "1152"
    fastq "m140315_033050_42141_c100618232550000001823115007181431_s1_p0/103473/3598_13903/183_9341"
    unitig "utg111"
  ]
  node [
    id 881
    label "15118"
    fastq "m140313_192416_42141_c100604482550000001823113706171467_s1_p0/107787/0_9958/0_9184"
    unitig "utg3"
  ]
  node [
    id 882
    label "5802"
    fastq "m140309_223738_42141_c100633532550000001823121009121466_s1_p0/17242/8955_18843/0_9284"
    unitig "utg111"
  ]
  node [
    id 883
    label "14826"
    fastq "m140311_153755_42142_c100622202550000001823114507181455_s1_p0/112349/0_9910/11_9268"
    unitig "utg109"
  ]
  node [
    id 884
    label "13679"
    fastq "m140321_015151_42142_c100618572550000001823115007181400_s1_p0/114559/0_14429/543_13718"
    unitig "utg109"
  ]
  node [
    id 885
    label "15117"
    fastq "m140313_192416_42141_c100604482550000001823113706171467_s1_p0/101403/392_14115/845_12363"
    unitig "utg2"
  ]
  node [
    id 886
    label "15116"
    fastq "m140313_160032_42141_c100604482550000001823113706171466_s1_p0/91833/0_11241/0_10795"
    unitig "utg109"
  ]
  node [
    id 887
    label "15111"
    fastq "m140313_160032_42141_c100604482550000001823113706171466_s1_p0/89616/0_9632/0_9255"
    unitig "utg3"
  ]
  node [
    id 888
    label "15110"
    fastq "m140313_160032_42141_c100604482550000001823113706171466_s1_p0/81684/0_9234/0_8878"
    unitig "utg109"
  ]
  node [
    id 889
    label "15112"
    fastq "m140313_160032_42141_c100604482550000001823113706171466_s1_p0/84531/4242_16512/123_11171"
    unitig "utg43"
  ]
  node [
    id 890
    label "11108"
    fastq "m140321_065934_42142_c100618572550000001823115007181402_s1_p0/60508/4268_17367/428_12104"
    unitig "utg2"
  ]
  node [
    id 891
    label "59"
    fastq "m140309_084741_42141_c100633532550000001823121009121462_s1_p0/87674/0_11803/333_11423"
    unitig "utg74"
  ]
  node [
    id 892
    label "58"
    fastq "m140309_121338_42141_c100633532550000001823121009121463_s1_p0/127443/0_9086/1649_8421"
    unitig "utg27"
  ]
  node [
    id 893
    label "1556"
    fastq "m140315_125940_42141_c100618232550000001823115007181435_s1_p0/59987/446_9843/6_8611"
    unitig "utg109"
  ]
  node [
    id 894
    label "1559"
    fastq "m140315_125940_42141_c100618232550000001823115007181435_s1_p0/5961/0_13662/5_7402"
    unitig "utg111"
  ]
  node [
    id 895
    label "3035"
    fastq "m140309_223738_42141_c100633532550000001823121009121466_s1_p0/45680/0_14696/247_12777"
    unitig "utg3"
  ]
  node [
    id 896
    label "57"
    fastq "m140309_084741_42141_c100633532550000001823121009121462_s1_p0/95031/0_9146/0_8527"
    unitig "utg109"
  ]
  node [
    id 897
    label "56"
    fastq "m140309_084741_42141_c100633532550000001823121009121462_s1_p0/84197/0_9040/0_8538"
    unitig "utg109"
  ]
  node [
    id 898
    label "11106"
    fastq "m140321_065934_42142_c100618572550000001823115007181402_s1_p0/63373/0_12256/17_11839"
    unitig "utg109"
  ]
  node [
    id 899
    label "11107"
    fastq "m140321_065934_42142_c100618572550000001823115007181402_s1_p0/70392/0_10567/322_10427"
    unitig "utg2"
  ]
  node [
    id 900
    label "3033"
    fastq "m140309_223738_42141_c100633532550000001823121009121466_s1_p0/40960/1606_12415/0_9634"
    unitig "utg109"
  ]
  node [
    id 901
    label "536"
    fastq "m140311_095017_42142_c100622202550000001823114507181453_s1_p0/58848/578_11181/0_10090"
    unitig "utg3"
  ]
  node [
    id 902
    label "533"
    fastq "m140311_095017_42142_c100622202550000001823114507181453_s1_p0/56934/10077_20787/0_10346"
    unitig "utg109"
  ]
  node [
    id 903
    label "531"
    fastq "m140311_095017_42142_c100622202550000001823114507181453_s1_p0/52168/0_9566/482_9716"
    unitig "utg3"
  ]
  node [
    id 904
    label "530"
    fastq "m140311_095017_42142_c100622202550000001823114507181453_s1_p0/45835/0_11425/135_10331"
    unitig "utg2"
  ]
  node [
    id 905
    label "11100"
    fastq "m140321_065934_42142_c100618572550000001823115007181402_s1_p0/43065/0_11400/22_10771"
    unitig "utg109"
  ]
  node [
    id 906
    label "539"
    fastq "m140311_095017_42142_c100622202550000001823114507181453_s1_p0/66898/0_11904/97_11154"
    unitig "utg109"
  ]
  node [
    id 907
    label "538"
    fastq "m140311_095017_42142_c100622202550000001823114507181453_s1_p0/71641/0_10956/3_10485"
    unitig "utg3"
  ]
  node [
    id 908
    label "8034"
    fastq "m140321_015151_42142_c100618572550000001823115007181400_s1_p0/151057/0_12965/0_11728"
    unitig "utg3"
  ]
  node [
    id 909
    label "8037"
    fastq "m140321_015151_42142_c100618572550000001823115007181400_s1_p0/155459/313_11827/0_10904"
    unitig "utg3"
  ]
  node [
    id 910
    label "8036"
    fastq "m140321_015151_42142_c100618572550000001823115007181400_s1_p0/158246/3476_13531/1722_9675"
    unitig "utg111"
  ]
  node [
    id 911
    label "8031"
    fastq "m140321_015151_42142_c100618572550000001823115007181400_s1_p0/145311/0_14415/17_13962"
    unitig "utg109"
  ]
  node [
    id 912
    label "13857"
    fastq "m140321_042601_42142_c100618572550000001823115007181401_s1_p0/89635/545_9791/0_8380"
    unitig "utg3"
  ]
  node [
    id 913
    label "13854"
    fastq "m140321_042601_42142_c100618572550000001823115007181401_s1_p0/88783/0_9281/56_8756"
    unitig "utg111"
  ]
  node [
    id 914
    label "8032"
    fastq "m140321_015151_42142_c100618572550000001823115007181400_s1_p0/153929/0_9327/34_8889"
    unitig "utg109"
  ]
  node [
    id 915
    label "11009"
    fastq "m140321_042601_42142_c100618572550000001823115007181401_s1_p0/49673/0_9340/1504_8824"
    unitig "utg2"
  ]
  node [
    id 916
    label "13858"
    fastq "m140321_042601_42142_c100618572550000001823115007181401_s1_p0/84221/0_10912/17_10461"
    unitig "utg111"
  ]
  node [
    id 917
    label "8038"
    fastq "m140321_015151_42142_c100618572550000001823115007181400_s1_p0/159365/6888_16441/71_8780"
    unitig "utg2"
  ]
  node [
    id 918
    label "2805"
    fastq "m140321_195713_42142_c100618572550000001823115007181407_s1_p0/17259/0_9344/0_8677"
    unitig "utg111"
  ]
  node [
    id 919
    label "5604"
    fastq "m140309_015740_42141_c100633532550000001823121009121460_s1_p0/41125/0_11707/0_9834"
    unitig "utg3"
  ]
  node [
    id 920
    label "12589"
    fastq "m140315_055221_42141_c100618232550000001823115007181432_s1_p0/28728/0_10163/2539_10007"
    unitig "utg3"
  ]
  node [
    id 921
    label "5601"
    fastq "m140309_015740_42141_c100633532550000001823121009121460_s1_p0/32745/0_9786/15_9546"
    unitig "utg2"
  ]
  node [
    id 922
    label "5600"
    fastq "m140309_015740_42141_c100633532550000001823121009121460_s1_p0/27815/0_10011/106_9379"
    unitig "utg2"
  ]
  node [
    id 923
    label "1907"
    fastq "m140316_003701_42141_c100618292550000001823115007181471_s1_p0/99328/6474_16875/0_10095"
    unitig "utg2"
  ]
  node [
    id 924
    label "9991"
    fastq "m140315_125940_42141_c100618232550000001823115007181435_s1_p0/100752/0_12596/0_12214"
    unitig "utg3"
  ]
  node [
    id 925
    label "12581"
    fastq "m140315_055221_42141_c100618232550000001823115007181432_s1_p0/151774/0_12024/0_11218"
    unitig "utg109"
  ]
  node [
    id 926
    label "11105"
    fastq "m140321_065934_42142_c100618572550000001823115007181402_s1_p0/49311/0_12512/0_11610"
    unitig "utg109"
  ]
  node [
    id 927
    label "5609"
    fastq "m140309_015740_42141_c100633532550000001823121009121460_s1_p0/91178/0_9428/0_8818"
    unitig "utg2"
  ]
  node [
    id 928
    label "12586"
    fastq "m140315_055221_42141_c100618232550000001823115007181432_s1_p0/159181/0_12124/0_11352"
    unitig "utg3"
  ]
  node [
    id 929
    label "8525"
    fastq "m140309_121338_42141_c100633532550000001823121009121463_s1_p0/81955/0_10396/0_9925"
    unitig "utg109"
  ]
  node [
    id 930
    label "8524"
    fastq "m140309_121338_42141_c100633532550000001823121009121463_s1_p0/77945/0_9421/6_8735"
    unitig "utg111"
  ]
  node [
    id 931
    label "6518"
    fastq "m140313_090822_42141_c100604482550000001823113706171464_s1_p0/65572/0_13809/13_13682"
    unitig "utg3"
  ]
  node [
    id 932
    label "6519"
    fastq "m140313_090822_42141_c100604482550000001823113706171464_s1_p0/90686/152_16516/196_13665"
    unitig "utg101"
  ]
  node [
    id 933
    label "11034"
    fastq "m140321_042601_42142_c100618572550000001823115007181401_s1_p0/82683/260_14764/0_12513"
    unitig "utg3"
  ]
  node [
    id 934
    label "11035"
    fastq "m140321_042601_42142_c100618572550000001823115007181401_s1_p0/89787/0_10021/0_9524"
    unitig "utg111"
  ]
  node [
    id 935
    label "11032"
    fastq "m140321_042601_42142_c100618572550000001823115007181401_s1_p0/84242/205_10640/0_9583"
    unitig "utg109"
  ]
  node [
    id 936
    label "14513"
    fastq "m140310_020230_42141_c100633532550000001823121009121467_s1_p0/58974/0_14208/0_8656"
    unitig "utg111"
  ]
  node [
    id 937
    label "14511"
    fastq "m140310_020230_42141_c100633532550000001823121009121467_s1_p0/53205/14147_24055/26_9467"
    unitig "utg3"
  ]
  node [
    id 938
    label "6510"
    fastq "m140313_090822_42141_c100604482550000001823113706171464_s1_p0/36941/0_9978/16_9664"
    unitig "utg2"
  ]
  node [
    id 939
    label "15020"
    fastq "m140313_090822_42141_c100604482550000001823113706171464_s1_p0/62841/0_10797/11_10399"
    unitig "utg2"
  ]
  node [
    id 940
    label "6512"
    fastq "m140313_090822_42141_c100604482550000001823113706171464_s1_p0/40559/0_12116/0_11480"
    unitig "utg109"
  ]
  node [
    id 941
    label "6513"
    fastq "m140313_090822_42141_c100604482550000001823113706171464_s1_p0/48962/0_12142/0_8261"
    unitig "utg3"
  ]
  node [
    id 942
    label "15024"
    fastq "m140313_090822_42141_c100604482550000001823113706171464_s1_p0/76810/0_15015/1295_14391"
    unitig "utg3"
  ]
  node [
    id 943
    label "15027"
    fastq "m140313_090822_42141_c100604482550000001823113706171464_s1_p0/87422/0_10585/0_10249"
    unitig "utg109"
  ]
  node [
    id 944
    label "11039"
    fastq "m140321_042601_42142_c100618572550000001823115007181401_s1_p0/96185/0_9348/31_8383"
    unitig "utg111"
  ]
  node [
    id 945
    label "429"
    fastq "m140310_020230_42141_c100633532550000001823121009121467_s1_p0/90913/24056_35000/675_9997"
    unitig "utg74"
  ]
  node [
    id 946
    label "7348"
    fastq "m140315_174828_42141_c100618232550000001823115007181437_s1_p0/17434/0_14008/6877_13550"
    unitig "utg111"
  ]
  node [
    id 947
    label "15168"
    fastq "m140313_192416_42141_c100604482550000001823113706171467_s1_p0/81340/0_12163/11_11860"
    unitig "utg3"
  ]
  node [
    id 948
    label "1398"
    fastq "m140315_103700_42141_c100618232550000001823115007181434_s1_p0/105697/0_13865/0_12366"
    unitig "utg94"
  ]
  node [
    id 949
    label "15595"
    fastq "m140315_103700_42141_c100618232550000001823115007181434_s1_p0/25488/0_9219/0_8678"
    unitig "utg2"
  ]
  node [
    id 950
    label "10021"
    fastq "m140315_125940_42141_c100618232550000001823115007181435_s1_p0/146983/1030_10249/0_8552"
    unitig "utg3"
  ]
  node [
    id 951
    label "1393"
    fastq "m140315_103700_42141_c100618232550000001823115007181434_s1_p0/100685/0_12064/5989_11950"
    unitig "utg111"
  ]
  node [
    id 952
    label "1392"
    fastq "m140315_081523_42141_c100618232550000001823115007181433_s1_p0/92817/0_12567/0_12303"
    unitig "utg109"
  ]
  node [
    id 953
    label "427"
    fastq "m140310_020230_42141_c100633532550000001823121009121467_s1_p0/89897/0_12064/14_6494"
    unitig "utg3"
  ]
  node [
    id 954
    label "3452"
    fastq "m140311_131333_42142_c100622202550000001823114507181454_s1_p0/5483/0_10928/9_10110"
    unitig "utg3"
  ]
  node [
    id 955
    label "3810"
    fastq "m140313_192416_42141_c100604482550000001823113706171467_s1_p0/118234/0_11618/20_10497"
    unitig "utg109"
  ]
  node [
    id 956
    label "3811"
    fastq "m140313_192416_42141_c100604482550000001823113706171467_s1_p0/105780/1724_20504/1688_17717"
    unitig "utg94"
  ]
  node [
    id 957
    label "3816"
    fastq "m140313_192416_42141_c100604482550000001823113706171467_s1_p0/126862/0_16400/0_13750"
    unitig "utg109"
  ]
  node [
    id 958
    label "3814"
    fastq "m140313_192416_42141_c100604482550000001823113706171467_s1_p0/12087/0_11249/130_10956"
    unitig "utg43"
  ]
  node [
    id 959
    label "3453"
    fastq "m140311_131333_42142_c100622202550000001823114507181454_s1_p0/58005/0_9256/10_8730"
    unitig "utg3"
  ]
  node [
    id 960
    label "3818"
    fastq "m140313_192416_42141_c100604482550000001823113706171467_s1_p0/133078/0_18383/0_9335"
    unitig "utg3"
  ]
  node [
    id 961
    label "3819"
    fastq "m140313_192416_42141_c100604482550000001823113706171467_s1_p0/136477/0_14528/17_13699"
    unitig "utg3"
  ]
  node [
    id 962
    label "8943"
    fastq "m140311_062557_42142_c100622202550000001823114507181452_s1_p0/54709/280_9479/23_8704"
    unitig "utg3"
  ]
  node [
    id 963
    label "8457"
    fastq "m140309_015740_42141_c100633532550000001823121009121460_s1_p0/133272/0_11720/0_11187"
    unitig "utg109"
  ]
  node [
    id 964
    label "8455"
    fastq "m140309_015740_42141_c100633532550000001823121009121460_s1_p0/142308/1078_10245/0_8993"
    unitig "utg109"
  ]
  node [
    id 965
    label "8451"
    fastq "m140309_015740_42141_c100633532550000001823121009121460_s1_p0/38723/0_10836/10_10326"
    unitig "utg3"
  ]
  node [
    id 966
    label "8450"
    fastq "m140309_015740_42141_c100633532550000001823121009121460_s1_p0/47559/95_9228/7_8848"
    unitig "utg111"
  ]
  node [
    id 967
    label "8459"
    fastq "m140309_015740_42141_c100633532550000001823121009121460_s1_p0/31091/0_11735/0_11685"
    unitig "utg109"
  ]
  node [
    id 968
    label "8944"
    fastq "m140311_062557_42142_c100622202550000001823114507181452_s1_p0/64544/0_10280/9_10216"
    unitig "utg111"
  ]
  node [
    id 969
    label "6425"
    fastq "m140311_153755_42142_c100622202550000001823114507181455_s1_p0/62866/0_14756/6715_13777"
    unitig "utg3"
  ]
  node [
    id 970
    label "11359"
    fastq "m140309_121338_42141_c100633532550000001823121009121463_s1_p0/81948/0_19210/8792_18448"
    unitig "utg43"
  ]
  node [
    id 971
    label "6427"
    fastq "m140311_153755_42142_c100622202550000001823114507181455_s1_p0/64040/7360_17607/787_9820"
    unitig "utg22"
  ]
  node [
    id 972
    label "12450"
    fastq "m140315_033050_42141_c100618232550000001823115007181431_s1_p0/108939/7796_19030/0_10111"
    unitig "utg3"
  ]
  node [
    id 973
    label "6422"
    fastq "m140311_153755_42142_c100622202550000001823114507181455_s1_p0/59246/5908_15291/0_8673"
    unitig "utg2"
  ]
  node [
    id 974
    label "7996"
    fastq "m140321_015151_42142_c100618572550000001823115007181400_s1_p0/103630/0_12403/21_12818"
    unitig "utg109"
  ]
  node [
    id 975
    label "11353"
    fastq "m140309_121338_42141_c100633532550000001823121009121463_s1_p0/38262/334_12973/0_12121"
    unitig "utg109"
  ]
  node [
    id 976
    label "4294"
    fastq "m140315_103700_42141_c100618232550000001823115007181434_s1_p0/46069/0_12139/14_11910"
    unitig "utg109"
  ]
  node [
    id 977
    label "4291"
    fastq "m140315_103700_42141_c100618232550000001823115007181434_s1_p0/38124/1621_11189/0_9099"
    unitig "utg109"
  ]
  node [
    id 978
    label "12458"
    fastq "m140315_033050_42141_c100618232550000001823115007181431_s1_p0/120222/0_14876/0_9483"
    unitig "utg111"
  ]
  node [
    id 979
    label "13982"
    fastq "m140321_093325_42142_c100618572550000001823115007181403_s1_p0/91154/0_10378/0_10066"
    unitig "utg109"
  ]
  node [
    id 980
    label "11354"
    fastq "m140309_121338_42141_c100633532550000001823121009121463_s1_p0/44684/0_14036/600_13626"
    unitig "utg109"
  ]
  node [
    id 981
    label "12058"
    fastq "m140311_153755_42142_c100622202550000001823114507181455_s1_p0/22845/0_9501/132_9201"
    unitig "utg111"
  ]
  node [
    id 982
    label "11259"
    fastq "m140321_195713_42142_c100618572550000001823115007181407_s1_p0/117159/0_11251/0_10333"
    unitig "utg109"
  ]
  node [
    id 983
    label "7545"
    fastq "m140316_003701_42141_c100618292550000001823115007181471_s1_p0/87703/2951_13196/0_9530"
    unitig "utg43"
  ]
  node [
    id 984
    label "13211"
    fastq "m140316_003701_42141_c100618292550000001823115007181471_s1_p0/5829/0_9505/1_8924"
    unitig "utg109"
  ]
  node [
    id 985
    label "16649"
    fastq "m140321_042601_42142_c100618572550000001823115007181401_s1_p0/65749/2807_14621/822_11071"
    unitig "utg2"
  ]
  node [
    id 986
    label "10168"
    fastq "m140315_174828_42141_c100618232550000001823115007181437_s1_p0/137021/604_15396/148_7056"
    unitig "utg109"
  ]
  node [
    id 987
    label "11769"
    fastq "m140311_062557_42142_c100622202550000001823114507181452_s1_p0/46828/0_9723/8_9139"
    unitig "utg109"
  ]
  node [
    id 988
    label "16643"
    fastq "m140321_042601_42142_c100618572550000001823115007181401_s1_p0/61593/0_11564/0_9950"
    unitig "utg109"
  ]
  node [
    id 989
    label "16646"
    fastq "m140321_042601_42142_c100618572550000001823115007181401_s1_p0/63127/0_9449/0_9170"
    unitig "utg109"
  ]
  node [
    id 990
    label "16131"
    fastq "m140316_025917_42141_c100618292550000001823115007181472_s1_p0/84416/758_13086/182_10969"
    unitig "utg111"
  ]
  node [
    id 991
    label "6169"
    fastq "m140311_131333_42142_c100622202550000001823114507181454_s1_p0/120583/0_9593/14_8818"
    unitig "utg3"
  ]
  node [
    id 992
    label "7262"
    fastq "m140315_152532_42141_c100618232550000001823115007181436_s1_p0/152639/0_10381/0_4878"
    unitig "utg43"
  ]
  node [
    id 993
    label "11102"
    fastq "m140321_065934_42142_c100618572550000001823115007181402_s1_p0/51258/0_10709/0_9871"
    unitig "utg111"
  ]
  node [
    id 994
    label "4748"
    fastq "m140316_025917_42141_c100618292550000001823115007181472_s1_p0/129426/0_10359/494_9891"
    unitig "utg111"
  ]
  node [
    id 995
    label "7396"
    fastq "m140315_174828_42141_c100618232550000001823115007181437_s1_p0/88704/0_15104/0_8613"
    unitig "utg3"
  ]
  node [
    id 996
    label "8033"
    fastq "m140321_015151_42142_c100618572550000001823115007181400_s1_p0/152193/436_9948/465_8800"
    unitig "utg43"
  ]
  node [
    id 997
    label "10996"
    fastq "m140321_042601_42142_c100618572550000001823115007181401_s1_p0/30144/2275_12806/0_9624"
    unitig "utg109"
  ]
  node [
    id 998
    label "10997"
    fastq "m140321_042601_42142_c100618572550000001823115007181401_s1_p0/32151/1608_14973/1141_11839"
    unitig "utg3"
  ]
  node [
    id 999
    label "13670"
    fastq "m140321_015151_42142_c100618572550000001823115007181400_s1_p0/104564/1661_14930/0_11792"
    unitig "utg109"
  ]
  node [
    id 1000
    label "13855"
    fastq "m140321_042601_42142_c100618572550000001823115007181401_s1_p0/87846/0_13707/13_11724"
    unitig "utg3"
  ]
  node [
    id 1001
    label "6763"
    fastq "m140315_010920_42141_c100618232550000001823115007181430_s1_p0/91258/0_14346/0_9025"
    unitig "utg109"
  ]
  node [
    id 1002
    label "10993"
    fastq "m140321_042601_42142_c100618572550000001823115007181401_s1_p0/27731/0_11820/0_11605"
    unitig "utg109"
  ]
  node [
    id 1003
    label "6761"
    fastq "m140315_010920_42141_c100618232550000001823115007181430_s1_p0/8514/0_14405/0_14551"
    unitig "utg3"
  ]
  node [
    id 1004
    label "13675"
    fastq "m140321_015151_42142_c100618572550000001823115007181400_s1_p0/112243/0_10061/0_9746"
    unitig "utg2"
  ]
  node [
    id 1005
    label "5200"
    fastq "m140321_015151_42142_c100618572550000001823115007181400_s1_p0/158672/0_10127/15_9472"
    unitig "utg3"
  ]
  node [
    id 1006
    label "12236"
    fastq "m140313_123524_42141_c100604482550000001823113706171465_s1_p0/44557/0_9697/0_9445"
    unitig "utg74"
  ]
  node [
    id 1007
    label "14000"
    fastq "m140321_120917_42142_c100618572550000001823115007181404_s1_p0/151688/4329_13623/0_8554"
    unitig "utg111"
  ]
  node [
    id 1008
    label "16007"
    fastq "m140316_003701_42141_c100618292550000001823115007181471_s1_p0/37485/12372_22461/1150_9001"
    unitig "utg111"
  ]
  node [
    id 1009
    label "16008"
    fastq "m140316_003701_42141_c100618292550000001823115007181471_s1_p0/30247/383_10647/1157_9489"
    unitig "utg97"
  ]
  node [
    id 1010
    label "5866"
    fastq "m140309_223738_42141_c100633532550000001823121009121466_s1_p0/83183/3183_21078/9678_16947"
    unitig "utg7"
  ]
  node [
    id 1011
    label "5860"
    fastq "m140309_223738_42141_c100633532550000001823121009121466_s1_p0/74285/11237_21365/0_9724"
    unitig "utg3"
  ]
  node [
    id 1012
    label "5486"
    fastq "m140321_120917_42142_c100618572550000001823115007181404_s1_p0/131996/2357_11562/429_8322"
    unitig "utg3"
  ]
  node [
    id 1013
    label "12230"
    fastq "m140313_123524_42141_c100604482550000001823113706171465_s1_p0/23026/811_16897/7692_15542"
    unitig "utg109"
  ]
  node [
    id 1014
    label "16734"
    fastq "m140321_065934_42142_c100618572550000001823115007181402_s1_p0/52136/0_9425/367_9339"
    unitig "utg109"
  ]
  node [
    id 1015
    label "16735"
    fastq "m140321_065934_42142_c100618572550000001823115007181402_s1_p0/65502/6587_16575/2027_8959"
    unitig "utg3"
  ]
  node [
    id 1016
    label "15097"
    fastq "m140313_160032_42141_c100604482550000001823113706171466_s1_p0/44661/0_12929/13_12708"
    unitig "utg43"
  ]
  node [
    id 1017
    label "16737"
    fastq "m140321_065934_42142_c100618572550000001823115007181402_s1_p0/70992/358_10461/8_9010"
    unitig "utg109"
  ]
  node [
    id 1018
    label "16730"
    fastq "m140321_065934_42142_c100618572550000001823115007181402_s1_p0/54339/907_11119/1111_9401"
    unitig "utg3"
  ]
  node [
    id 1019
    label "16731"
    fastq "m140321_065934_42142_c100618572550000001823115007181402_s1_p0/49569/544_10216/0_8951"
    unitig "utg109"
  ]
  node [
    id 1020
    label "16733"
    fastq "m140321_065934_42142_c100618572550000001823115007181402_s1_p0/57376/0_10074/0_9367"
    unitig "utg109"
  ]
  node [
    id 1021
    label "2183"
    fastq "m140316_100554_42141_c100618292550000001823115007181475_s1_p0/20529/0_12102/27_10800"
    unitig "utg111"
  ]
  node [
    id 1022
    label "12026"
    fastq "m140311_153755_42142_c100622202550000001823114507181455_s1_p0/13109/0_13246/0_11327"
    unitig "utg3"
  ]
  node [
    id 1023
    label "2333"
    fastq "m140316_145405_42141_c100618292550000001823115007181477_s1_p0/152158/0_9722/0_9334"
    unitig "utg111"
  ]
  node [
    id 1024
    label "4696"
    fastq "m140316_003701_42141_c100618292550000001823115007181471_s1_p0/2888/3742_13755/4024_10064"
    unitig "utg43"
  ]
  node [
    id 1025
    label "2184"
    fastq "m140316_100554_42141_c100618292550000001823115007181475_s1_p0/26815/0_9142/5_8568"
    unitig "utg94"
  ]
  node [
    id 1026
    label "8262"
    fastq "m140321_065934_42142_c100618572550000001823115007181402_s1_p0/54813/0_14376/0_12914"
    unitig "utg43"
  ]
  node [
    id 1027
    label "4605"
    fastq "m140315_221622_42141_c100618292550000001823115007181470_s1_p0/144615/0_11893/157_12073"
    unitig "utg3"
  ]
  node [
    id 1028
    label "12028"
    fastq "m140311_153755_42142_c100622202550000001823114507181455_s1_p0/131246/0_9102/127_8351"
    unitig "utg3"
  ]
  node [
    id 1029
    label "221"
    fastq "m140309_223738_42141_c100633532550000001823121009121466_s1_p0/47335/8446_19036/1493_10196"
    unitig "utg99"
  ]
  node [
    id 1030
    label "2335"
    fastq "m140316_145405_42141_c100618292550000001823115007181477_s1_p0/18236/1866_14016/0_9209"
    unitig "utg109"
  ]
  node [
    id 1031
    label "2212"
    fastq "m140316_100554_42141_c100618292550000001823115007181475_s1_p0/77627/4781_14600/111_9476"
    unitig "utg3"
  ]
  node [
    id 1032
    label "2214"
    fastq "m140316_100554_42141_c100618292550000001823115007181475_s1_p0/84449/0_10587/0_7957"
    unitig "utg109"
  ]
  node [
    id 1033
    label "13561"
    fastq "m140316_123054_42141_c100618292550000001823115007181476_s1_p0/40163/0_11455/0_11231"
    unitig "utg3"
  ]
  node [
    id 1034
    label "5607"
    fastq "m140309_015740_42141_c100633532550000001823121009121460_s1_p0/78053/0_10245/0_9992"
    unitig "utg3"
  ]
  node [
    id 1035
    label "6530"
    fastq "m140313_123524_42141_c100604482550000001823113706171465_s1_p0/113962/1276_11113/177_9387"
    unitig "utg2"
  ]
  node [
    id 1036
    label "12238"
    fastq "m140313_123524_42141_c100604482550000001823113706171465_s1_p0/56469/0_12870/0_8270"
    unitig "utg3"
  ]
  node [
    id 1037
    label "6132"
    fastq "m140311_095017_42142_c100622202550000001823114507181453_s1_p0/48471/0_12346/5_11564"
    unitig "utg3"
  ]
  node [
    id 1038
    label "6699"
    fastq "m140315_010920_42141_c100618232550000001823115007181430_s1_p0/139029/6533_17605/4799_10487"
    unitig "utg3"
  ]
  node [
    id 1039
    label "13918"
    fastq "m140321_065934_42142_c100618572550000001823115007181402_s1_p0/38195/614_14478/361_12938"
    unitig "utg3"
  ]
  node [
    id 1040
    label "5431"
    fastq "m140321_065934_42142_c100618572550000001823115007181402_s1_p0/65929/0_10743/0_10051"
    unitig "utg109"
  ]
  node [
    id 1041
    label "11792"
    fastq "m140311_095017_42142_c100622202550000001823114507181453_s1_p0/105350/3985_17773/0_13239"
    unitig "utg2"
  ]
  node [
    id 1042
    label "7999"
    fastq "m140321_015151_42142_c100618572550000001823115007181400_s1_p0/10808/426_13352/0_10999"
    unitig "utg2"
  ]
  node [
    id 1043
    label "158"
    fastq "m140309_223738_42141_c100633532550000001823121009121466_s1_p0/131841/18131_29694/0_7520"
    unitig "utg2"
  ]
  node [
    id 1044
    label "2430"
    fastq "m140321_015151_42142_c100618572550000001823115007181400_s1_p0/36350/0_10108/29_9406"
    unitig "utg109"
  ]
  node [
    id 1045
    label "2437"
    fastq "m140321_015151_42142_c100618572550000001823115007181400_s1_p0/45678/0_10745/0_10144"
    unitig "utg109"
  ]
  node [
    id 1046
    label "14626"
    fastq "m140311_095017_42142_c100622202550000001823114507181453_s1_p0/150611/0_9340/7_8832"
    unitig "utg109"
  ]
  node [
    id 1047
    label "9771"
    fastq "m140315_055221_42141_c100618232550000001823115007181432_s1_p0/43531/8518_18650/2395_8370"
    unitig "utg3"
  ]
  node [
    id 1048
    label "11796"
    fastq "m140311_095017_42142_c100622202550000001823114507181453_s1_p0/130980/0_11614/0_10856"
    unitig "utg3"
  ]
  node [
    id 1049
    label "16820"
    fastq "m140321_120917_42142_c100618572550000001823115007181404_s1_p0/42905/781_14021/0_12736"
    unitig "utg111"
  ]
  node [
    id 1050
    label "16355"
    fastq "m140316_123054_42141_c100618292550000001823115007181476_s1_p0/137537/0_10591/5051_10575"
    unitig "utg109"
  ]
  node [
    id 1051
    label "16350"
    fastq "m140316_123054_42141_c100618292550000001823115007181476_s1_p0/129743/0_9033/0_8629"
    unitig "utg3"
  ]
  node [
    id 1052
    label "15349"
    fastq "m140315_033050_42141_c100618232550000001823115007181431_s1_p0/71662/0_11513/705_10971"
    unitig "utg3"
  ]
  node [
    id 1053
    label "7830"
    fastq "m140316_100554_42141_c100618292550000001823115007181475_s1_p0/65262/1478_13149/298_11011"
    unitig "utg109"
  ]
  node [
    id 1054
    label "8136"
    fastq "m140321_042601_42142_c100618572550000001823115007181401_s1_p0/155301/0_11217/39_9412"
    unitig "utg3"
  ]
  node [
    id 1055
    label "6341"
    fastq "m140311_153755_42142_c100622202550000001823114507181455_s1_p0/131809/0_9218/0_8818"
    unitig "utg2"
  ]
  node [
    id 1056
    label "14313"
    fastq "m140309_223738_42141_c100633532550000001823121009121466_s1_p0/24537/20424_33797/83_10943"
    unitig "utg52"
  ]
  node [
    id 1057
    label "12114"
    fastq "m140311_153755_42142_c100622202550000001823114507181455_s1_p0/66717/407_9874/0_8633"
    unitig "utg109"
  ]
  node [
    id 1058
    label "6808"
    fastq "m140315_033050_42141_c100618232550000001823115007181431_s1_p0/23557/0_10131/309_9725"
    unitig "utg109"
  ]
  node [
    id 1059
    label "13463"
    fastq "m140316_100554_42141_c100618292550000001823115007181475_s1_p0/131098/0_11597/2_11003"
    unitig "utg109"
  ]
  node [
    id 1060
    label "13467"
    fastq "m140316_100554_42141_c100618292550000001823115007181475_s1_p0/139261/0_10729/0_10219"
    unitig "utg3"
  ]
  node [
    id 1061
    label "4515"
    fastq "m140315_174828_42141_c100618232550000001823115007181437_s1_p0/135760/3288_14736/3_9561"
    unitig "utg3"
  ]
  node [
    id 1062
    label "9429"
    fastq "m140313_160032_42141_c100604482550000001823113706171466_s1_p0/134860/0_10692/0_10216"
    unitig "utg3"
  ]
  node [
    id 1063
    label "6186"
    fastq "m140311_131333_42142_c100622202550000001823114507181454_s1_p0/129201/0_11719/19_11041"
    unitig "utg111"
  ]
  node [
    id 1064
    label "15438"
    fastq "m140315_055221_42141_c100618232550000001823115007181432_s1_p0/70242/807_13169/0_8512"
    unitig "utg3"
  ]
  node [
    id 1065
    label "6180"
    fastq "m140311_131333_42142_c100622202550000001823114507181454_s1_p0/127128/0_16429/31_8470"
    unitig "utg111"
  ]
  node [
    id 1066
    label "2506"
    fastq "m140321_042601_42142_c100618572550000001823115007181401_s1_p0/149514/0_10073/0_8767"
    unitig "utg109"
  ]
  node [
    id 1067
    label "9423"
    fastq "m140313_160032_42141_c100604482550000001823113706171466_s1_p0/126316/11163_21717/0_10190"
    unitig "utg43"
  ]
  node [
    id 1068
    label "2504"
    fastq "m140321_042601_42142_c100618572550000001823115007181401_s1_p0/146585/0_12065/122_11902"
    unitig "utg3"
  ]
  node [
    id 1069
    label "9425"
    fastq "m140313_160032_42141_c100604482550000001823113706171466_s1_p0/130476/0_16789/345_11923"
    unitig "utg29"
  ]
  node [
    id 1070
    label "2502"
    fastq "m140321_042601_42142_c100618572550000001823115007181401_s1_p0/144772/837_10762/773_8725"
    unitig "utg2"
  ]
  node [
    id 1071
    label "2501"
    fastq "m140321_042601_42142_c100618572550000001823115007181401_s1_p0/139630/0_9167/0_8806"
    unitig "utg2"
  ]
  node [
    id 1072
    label "11043"
    fastq "m140321_065934_42142_c100618572550000001823115007181402_s1_p0/104170/0_9719/0_8721"
    unitig "utg111"
  ]
  node [
    id 1073
    label "9353"
    fastq "m140313_090822_42141_c100604482550000001823113706171464_s1_p0/18819/0_9370/1325_9133"
    unitig "utg3"
  ]
  node [
    id 1074
    label "2726"
    fastq "m140321_120917_42142_c100618572550000001823115007181404_s1_p0/8346/0_9880/10_9816"
    unitig "utg109"
  ]
  node [
    id 1075
    label "2725"
    fastq "m140321_120917_42142_c100618572550000001823115007181404_s1_p0/84917/0_9303/0_8931"
    unitig "utg3"
  ]
  node [
    id 1076
    label "9605"
    fastq "m140315_010920_42141_c100618232550000001823115007181430_s1_p0/82574/0_11196/0_10597"
    unitig "utg2"
  ]
  node [
    id 1077
    label "9356"
    fastq "m140313_090822_42141_c100604482550000001823113706171464_s1_p0/25695/0_14691/10_14291"
    unitig "utg43"
  ]
  node [
    id 1078
    label "9355"
    fastq "m140313_090822_42141_c100604482550000001823113706171464_s1_p0/40132/0_10314/0_9941"
    unitig "utg109"
  ]
  node [
    id 1079
    label "10170"
    fastq "m140315_174828_42141_c100618232550000001823115007181437_s1_p0/142841/0_9340/0_8964"
    unitig "utg109"
  ]
  node [
    id 1080
    label "5280"
    fastq "m140321_042601_42142_c100618572550000001823115007181401_s1_p0/124200/0_11308/1235_10350"
    unitig "utg94"
  ]
  node [
    id 1081
    label "5283"
    fastq "m140321_042601_42142_c100618572550000001823115007181401_s1_p0/128012/0_10295/199_8955"
    unitig "utg43"
  ]
  node [
    id 1082
    label "9358"
    fastq "m140313_090822_42141_c100604482550000001823113706171464_s1_p0/31618/0_9354/11_8988"
    unitig "utg2"
  ]
  node [
    id 1083
    label "5286"
    fastq "m140321_042601_42142_c100618572550000001823115007181401_s1_p0/133756/0_9399/15_9171"
    unitig "utg3"
  ]
  node [
    id 1084
    label "9191"
    fastq "m140311_153755_42142_c100622202550000001823114507181455_s1_p0/124418/0_11871/0_11228"
    unitig "utg3"
  ]
  node [
    id 1085
    label "9190"
    fastq "m140311_153755_42142_c100622202550000001823114507181455_s1_p0/126170/5147_16715/455_11293"
    unitig "utg111"
  ]
  node [
    id 1086
    label "9194"
    fastq "m140311_153755_42142_c100622202550000001823114507181455_s1_p0/131267/0_9134/26_8460"
    unitig "utg109"
  ]
  node [
    id 1087
    label "9199"
    fastq "m140311_153755_42142_c100622202550000001823114507181455_s1_p0/132559/0_11095/0_8481"
    unitig "utg111"
  ]
  node [
    id 1088
    label "10374"
    fastq "m140316_003701_42141_c100618292550000001823115007181471_s1_p0/67784/0_10133/0_7371"
    unitig "utg3"
  ]
  node [
    id 1089
    label "11033"
    fastq "m140321_042601_42142_c100618572550000001823115007181401_s1_p0/86080/0_11348/91_11022"
    unitig "utg3"
  ]
  node [
    id 1090
    label "1806"
    fastq "m140315_221622_42141_c100618292550000001823115007181470_s1_p0/75645/0_11163/0_10220"
    unitig "utg111"
  ]
  node [
    id 1091
    label "3780"
    fastq "m140313_160032_42141_c100604482550000001823113706171466_s1_p0/32382/0_13930/12_13330"
    unitig "utg111"
  ]
  node [
    id 1092
    label "1804"
    fastq "m140315_221622_42141_c100618292550000001823115007181470_s1_p0/67330/0_12208/340_11189"
    unitig "utg111"
  ]
  node [
    id 1093
    label "1803"
    fastq "m140315_221622_42141_c100618292550000001823115007181470_s1_p0/73429/0_10043/14_9669"
    unitig "utg111"
  ]
  node [
    id 1094
    label "3787"
    fastq "m140313_160032_42141_c100604482550000001823113706171466_s1_p0/47436/0_11903/0_11457"
    unitig "utg43"
  ]
  node [
    id 1095
    label "10562"
    fastq "m140316_074350_42141_c100618292550000001823115007181474_s1_p0/114164/0_10542/1257_9291"
    unitig "utg109"
  ]
  node [
    id 1096
    label "8992"
    fastq "m140311_095017_42142_c100622202550000001823114507181453_s1_p0/72996/0_13612/0_13193"
    unitig "utg3"
  ]
  node [
    id 1097
    label "8993"
    fastq "m140311_095017_42142_c100622202550000001823114507181453_s1_p0/81517/0_9535/0_9240"
    unitig "utg3"
  ]
  node [
    id 1098
    label "8990"
    fastq "m140311_095017_42142_c100622202550000001823114507181453_s1_p0/7357/0_11107/11_10667"
    unitig "utg3"
  ]
  node [
    id 1099
    label "3789"
    fastq "m140313_160032_42141_c100604482550000001823113706171466_s1_p0/59557/0_10662/1124_10085"
    unitig "utg3"
  ]
  node [
    id 1100
    label "8996"
    fastq "m140311_095017_42142_c100622202550000001823114507181453_s1_p0/89078/0_9743/0_9212"
    unitig "utg109"
  ]
  node [
    id 1101
    label "1809"
    fastq "m140315_221622_42141_c100618292550000001823115007181470_s1_p0/86131/0_9375/6_9100"
    unitig "utg94"
  ]
  node [
    id 1102
    label "8995"
    fastq "m140311_095017_42142_c100622202550000001823114507181453_s1_p0/84293/0_11097/0_10139"
    unitig "utg111"
  ]
  node [
    id 1103
    label "9515"
    fastq "m140315_010920_42141_c100618232550000001823115007181430_s1_p0/10081/0_9802/0_9273"
    unitig "utg109"
  ]
  node [
    id 1104
    label "9514"
    fastq "m140313_192416_42141_c100604482550000001823113706171467_s1_p0/95346/0_11213/0_10823"
    unitig "utg94"
  ]
  node [
    id 1105
    label "10770"
    fastq "m140316_123054_42141_c100618292550000001823115007181476_s1_p0/87366/0_9607/0_9488"
    unitig "utg111"
  ]
  node [
    id 1106
    label "9747"
    fastq "m140315_055221_42141_c100618232550000001823115007181432_s1_p0/151837/0_11194/193_8585"
    unitig "utg109"
  ]
  node [
    id 1107
    label "6239"
    fastq "m140311_131333_42142_c100622202550000001823114507181454_s1_p0/40162/10633_19978/0_9244"
    unitig "utg87"
  ]
  node [
    id 1108
    label "12209"
    fastq "m140313_090822_42141_c100604482550000001823113706171464_s1_p0/81909/0_12931/0_12378"
    unitig "utg3"
  ]
  node [
    id 1109
    label "9513"
    fastq "m140313_192416_42141_c100604482550000001823113706171467_s1_p0/83263/0_11605/7_11505"
    unitig "utg109"
  ]
  node [
    id 1110
    label "4991"
    fastq "m140316_100554_42141_c100618292550000001823115007181475_s1_p0/28757/0_11140/3_10704"
    unitig "utg109"
  ]
  node [
    id 1111
    label "12204"
    fastq "m140313_090822_42141_c100604482550000001823113706171464_s1_p0/78095/0_10605/28_10250"
    unitig "utg111"
  ]
  node [
    id 1112
    label "12205"
    fastq "m140313_090822_42141_c100604482550000001823113706171464_s1_p0/74534/2858_13752/131_10858"
    unitig "utg3"
  ]
  node [
    id 1113
    label "10779"
    fastq "m140316_145405_42141_c100618292550000001823115007181477_s1_p0/11348/0_10140/0_9591"
    unitig "utg3"
  ]
  node [
    id 1114
    label "6230"
    fastq "m140311_131333_42142_c100622202550000001823114507181454_s1_p0/34885/0_16072/0_8534"
    unitig "utg109"
  ]
  node [
    id 1115
    label "14148"
    fastq "m140309_084741_42141_c100633532550000001823121009121462_s1_p0/123627/0_11986/19_11478"
    unitig "utg28"
  ]
  node [
    id 1116
    label "16477"
    fastq "m140321_015151_42142_c100618572550000001823115007181400_s1_p0/106004/2057_13150/134_9758"
    unitig "utg109"
  ]
  node [
    id 1117
    label "15022"
    fastq "m140313_090822_42141_c100604482550000001823113706171464_s1_p0/79607/0_14373/0_11854"
    unitig "utg28"
  ]
  node [
    id 1118
    label "14857"
    fastq "m140311_153755_42142_c100622202550000001823114507181455_s1_p0/144040/0_10539/13_6324"
    unitig "utg109"
  ]
  node [
    id 1119
    label "14670"
    fastq "m140311_131333_42142_c100622202550000001823114507181454_s1_p0/109252/0_10650/18_8256"
    unitig "utg3"
  ]
  node [
    id 1120
    label "10939"
    fastq "m140321_015151_42142_c100618572550000001823115007181400_s1_p0/65554/0_11103/0_10576"
    unitig "utg111"
  ]
  node [
    id 1121
    label "14675"
    fastq "m140311_131333_42142_c100622202550000001823114507181454_s1_p0/115130/582_16277/7_10566"
    unitig "utg111"
  ]
  node [
    id 1122
    label "14673"
    fastq "m140311_131333_42142_c100622202550000001823114507181454_s1_p0/108784/0_15686/787_14940"
    unitig "utg3"
  ]
  node [
    id 1123
    label "11823"
    fastq "m140311_095017_42142_c100622202550000001823114507181453_s1_p0/91195/0_9926/0_10094"
    unitig "utg111"
  ]
  node [
    id 1124
    label "11822"
    fastq "m140311_095017_42142_c100622202550000001823114507181453_s1_p0/81062/0_14738/0_13643"
    unitig "utg3"
  ]
  node [
    id 1125
    label "15466"
    fastq "m140315_081523_42141_c100618232550000001823115007181433_s1_p0/113365/10241_19410/0_8296"
    unitig "utg5"
  ]
  node [
    id 1126
    label "16474"
    fastq "m140321_015151_42142_c100618572550000001823115007181400_s1_p0/101805/0_9705/340_8453"
    unitig "utg109"
  ]
  node [
    id 1127
    label "14079"
    fastq "m140321_172159_42142_c100618572550000001823115007181406_s1_p0/71398/0_9282/9_8887"
    unitig "utg3"
  ]
  node [
    id 1128
    label "14078"
    fastq "m140321_172159_42142_c100618572550000001823115007181406_s1_p0/63007/8002_17623/26_9849"
    unitig "utg3"
  ]
  node [
    id 1129
    label "11163"
    fastq "m140321_120917_42142_c100618572550000001823115007181404_s1_p0/11521/0_10691/0_8118"
    unitig "utg3"
  ]
  node [
    id 1130
    label "16473"
    fastq "m140321_015151_42142_c100618572550000001823115007181400_s1_p0/100794/0_12051/162_11127"
    unitig "utg111"
  ]
  node [
    id 1131
    label "10511"
    fastq "m140316_052143_42141_c100618292550000001823115007181473_s1_p0/150052/0_9394/11_7325"
    unitig "utg111"
  ]
  node [
    id 1132
    label "7932"
    fastq "m140316_145405_42141_c100618292550000001823115007181477_s1_p0/121773/2534_13206/0_10071"
    unitig "utg111"
  ]
  node [
    id 1133
    label "9770"
    fastq "m140315_055221_42141_c100618232550000001823115007181432_s1_p0/42761/0_10795/0_9968"
    unitig "utg2"
  ]
  node [
    id 1134
    label "16472"
    fastq "m140316_145405_42141_c100618292550000001823115007181477_s1_p0/93779/641_12618/886_11707"
    unitig "utg94"
  ]
  node [
    id 1135
    label "3258"
    fastq "m140311_030154_42142_c100622202550000001823114507181451_s1_p0/59157/301_13948/11_13296"
    unitig "utg2"
  ]
  node [
    id 1136
    label "8867"
    fastq "m140310_020230_42141_c100633532550000001823121009121467_s1_p0/73459/3031_21032/7_8969"
    unitig "utg3"
  ]
  node [
    id 1137
    label "14983"
    fastq "m140313_054807_42141_c100604482550000001823113706171463_s1_p0/23700/0_9636/19_8868"
    unitig "utg109"
  ]
  node [
    id 1138
    label "1949"
    fastq "m140316_025917_42141_c100618292550000001823115007181472_s1_p0/20982/0_11399/0_7287"
    unitig "utg3"
  ]
  node [
    id 1139
    label "14985"
    fastq "m140313_054807_42141_c100604482550000001823113706171463_s1_p0/37279/0_9184/0_8715"
    unitig "utg2"
  ]
  node [
    id 1140
    label "3250"
    fastq "m140311_030154_42142_c100622202550000001823114507181451_s1_p0/30980/0_10720/14_10389"
    unitig "utg43"
  ]
  node [
    id 1141
    label "9286"
    fastq "m140311_153755_42142_c100622202550000001823114507181455_s1_p0/73363/0_9293/15_9096"
    unitig "utg109"
  ]
  node [
    id 1142
    label "3254"
    fastq "m140311_030154_42142_c100622202550000001823114507181451_s1_p0/39413/0_11596/19_11433"
    unitig "utg3"
  ]
  node [
    id 1143
    label "9280"
    fastq "m140311_153755_42142_c100622202550000001823114507181455_s1_p0/66076/0_13780/89_13465"
    unitig "utg111"
  ]
  node [
    id 1144
    label "13083"
    fastq "m140315_174828_42141_c100618232550000001823115007181437_s1_p0/93986/0_14632/0_11664"
    unitig "utg109"
  ]
  node [
    id 1145
    label "13082"
    fastq "m140315_221622_42141_c100618292550000001823115007181470_s1_p0/100783/0_10697/0_10469"
    unitig "utg3"
  ]
  node [
    id 1146
    label "819"
    fastq "m140311_153755_42142_c100622202550000001823114507181455_s1_p0/67780/2481_14222/11_11317"
    unitig "utg43"
  ]
  node [
    id 1147
    label "11913"
    fastq "m140311_131333_42142_c100622202550000001823114507181454_s1_p0/37554/0_12245/15_9785"
    unitig "utg111"
  ]
  node [
    id 1148
    label "11912"
    fastq "m140311_131333_42142_c100622202550000001823114507181454_s1_p0/38131/0_9654/7_9315"
    unitig "utg43"
  ]
  node [
    id 1149
    label "11914"
    fastq "m140311_131333_42142_c100622202550000001823114507181454_s1_p0/36101/0_14543/0_7864"
    unitig "utg74"
  ]
  node [
    id 1150
    label "810"
    fastq "m140311_153755_42142_c100622202550000001823114507181455_s1_p0/5879/0_10027/0_9692"
    unitig "utg3"
  ]
  node [
    id 1151
    label "11918"
    fastq "m140311_131333_42142_c100622202550000001823114507181454_s1_p0/40390/0_9585/0_8582"
    unitig "utg3"
  ]
  node [
    id 1152
    label "13249"
    fastq "m140316_025917_42141_c100618292550000001823115007181472_s1_p0/137681/2073_11945/0_9676"
    unitig "utg109"
  ]
  node [
    id 1153
    label "813"
    fastq "m140311_153755_42142_c100622202550000001823114507181455_s1_p0/60106/2179_13789/0_8312"
    unitig "utg109"
  ]
  node [
    id 1154
    label "14838"
    fastq "m140311_153755_42142_c100622202550000001823114507181455_s1_p0/12181/675_14621/51_13033"
    unitig "utg3"
  ]
  node [
    id 1155
    label "816"
    fastq "m140311_153755_42142_c100622202550000001823114507181455_s1_p0/66243/1091_12113/0_10211"
    unitig "utg3"
  ]
  node [
    id 1156
    label "2859"
    fastq "m140309_084741_42141_c100633532550000001823121009121462_s1_p0/53924/0_10192/77_9989"
    unitig "utg111"
  ]
  node [
    id 1157
    label "3207"
    fastq "m140310_020230_42141_c100633532550000001823121009121467_s1_p0/71451/12987_22088/0_8521"
    unitig "utg109"
  ]
  node [
    id 1158
    label "14821"
    fastq "m140311_153755_42142_c100622202550000001823114507181455_s1_p0/105038/0_9892/0_9307"
    unitig "utg109"
  ]
  node [
    id 1159
    label "12626"
    fastq "m140315_055221_42141_c100618232550000001823115007181432_s1_p0/82401/0_13854/0_5915"
    unitig "utg96"
  ]
  node [
    id 1160
    label "2851"
    fastq "m140309_084741_42141_c100633532550000001823121009121462_s1_p0/144038/0_9345/0_9070"
    unitig "utg3"
  ]
  node [
    id 1161
    label "12938"
    fastq "m140315_152532_42141_c100618232550000001823115007181436_s1_p0/131282/5252_16207/106_10320"
    unitig "utg3"
  ]
  node [
    id 1162
    label "2852"
    fastq "m140309_084741_42141_c100633532550000001823121009121462_s1_p0/154930/0_9677/1000_9438"
    unitig "utg3"
  ]
  node [
    id 1163
    label "2855"
    fastq "m140309_084741_42141_c100633532550000001823121009121462_s1_p0/26172/1926_12781/176_10839"
    unitig "utg109"
  ]
  node [
    id 1164
    label "1993"
    fastq "m140316_025917_42141_c100618292550000001823115007181472_s1_p0/91217/0_10292/0_6087"
    unitig "utg85"
  ]
  node [
    id 1165
    label "2857"
    fastq "m140309_084741_42141_c100633532550000001823121009121462_s1_p0/40708/0_10813/15_10427"
    unitig "utg109"
  ]
  node [
    id 1166
    label "2856"
    fastq "m140309_084741_42141_c100633532550000001823121009121462_s1_p0/16283/0_15891/74_9478"
    unitig "utg3"
  ]
  node [
    id 1167
    label "3333"
    fastq "m140311_095017_42142_c100622202550000001823114507181453_s1_p0/72280/14_13284/7_12530"
    unitig "utg3"
  ]
  node [
    id 1168
    label "3332"
    fastq "m140311_095017_42142_c100622202550000001823114507181453_s1_p0/68643/0_12040/205_11934"
    unitig "utg111"
  ]
  node [
    id 1169
    label "5463"
    fastq "m140321_093325_42142_c100618572550000001823115007181403_s1_p0/58294/1996_12338/0_9808"
    unitig "utg3"
  ]
  node [
    id 1170
    label "10205"
    fastq "m140315_174828_42141_c100618232550000001823115007181437_s1_p0/42549/0_14737/0_8444"
    unitig "utg43"
  ]
  node [
    id 1171
    label "3337"
    fastq "m140311_095017_42142_c100622202550000001823114507181453_s1_p0/83445/0_11772/0_10841"
    unitig "utg3"
  ]
  node [
    id 1172
    label "14561"
    fastq "m140311_030154_42142_c100622202550000001823114507181451_s1_p0/138955/0_9111/0_8660"
    unitig "utg109"
  ]
  node [
    id 1173
    label "5466"
    fastq "m140321_093325_42142_c100618572550000001823115007181403_s1_p0/67843/653_9805/0_8544"
    unitig "utg109"
  ]
  node [
    id 1174
    label "14213"
    fastq "m140309_154110_42141_c100633532550000001823121009121464_s1_p0/15209/0_9793/34_9498"
    unitig "utg2"
  ]
  node [
    id 1175
    label "14212"
    fastq "m140309_154110_42141_c100633532550000001823121009121464_s1_p0/34305/0_9162/0_8597"
    unitig "utg109"
  ]
  node [
    id 1176
    label "14216"
    fastq "m140309_154110_42141_c100633532550000001823121009121464_s1_p0/43698/0_11532/0_11184"
    unitig "utg3"
  ]
  node [
    id 1177
    label "5267"
    fastq "m140321_042601_42142_c100618572550000001823115007181401_s1_p0/106937/0_9665/10_8691"
    unitig "utg109"
  ]
  node [
    id 1178
    label "14188"
    fastq "m140309_121338_42141_c100633532550000001823121009121463_s1_p0/31471/1970_11825/0_9211"
    unitig "utg3"
  ]
  node [
    id 1179
    label "15793"
    fastq "m140315_152532_42141_c100618232550000001823115007181436_s1_p0/80538/0_10302/0_9880"
    unitig "utg109"
  ]
  node [
    id 1180
    label "5262"
    fastq "m140321_042601_42142_c100618572550000001823115007181401_s1_p0/100010/0_11735/0_10535"
    unitig "utg109"
  ]
  node [
    id 1181
    label "5261"
    fastq "m140321_042601_42142_c100618572550000001823115007181401_s1_p0/101611/509_11083/0_9943"
    unitig "utg3"
  ]
  node [
    id 1182
    label "5260"
    fastq "m140321_015151_42142_c100618572550000001823115007181400_s1_p0/98172/0_13768/3_13218"
    unitig "utg3"
  ]
  node [
    id 1183
    label "14181"
    fastq "m140309_121338_42141_c100633532550000001823121009121463_s1_p0/130358/0_10992/0_10466"
    unitig "utg94"
  ]
  node [
    id 1184
    label "14182"
    fastq "m140309_121338_42141_c100633532550000001823121009121463_s1_p0/143784/1511_12999/0_10481"
    unitig "utg3"
  ]
  node [
    id 1185
    label "14187"
    fastq "m140309_121338_42141_c100633532550000001823121009121463_s1_p0/17765/0_13442/16_13067"
    unitig "utg109"
  ]
  node [
    id 1186
    label "14186"
    fastq "m140309_121338_42141_c100633532550000001823121009121463_s1_p0/25576/11500_21840/0_8523"
    unitig "utg109"
  ]
  node [
    id 1187
    label "14639"
    fastq "m140311_095017_42142_c100622202550000001823114507181453_s1_p0/44387/15_9860/0_9459"
    unitig "utg109"
  ]
  node [
    id 1188
    label "10288"
    fastq "m140315_221622_42141_c100618292550000001823115007181470_s1_p0/4117/0_12870/82_12410"
    unitig "utg6"
  ]
  node [
    id 1189
    label "3168"
    fastq "m140310_020230_42141_c100633532550000001823121009121467_s1_p0/24577/14206_24525/1_10256"
    unitig "utg3"
  ]
  node [
    id 1190
    label "16560"
    fastq "m140321_015151_42142_c100618572550000001823115007181400_s1_p0/86517/514_12031/1573_10914"
    unitig "utg3"
  ]
  node [
    id 1191
    label "3813"
    fastq "m140313_192416_42141_c100604482550000001823113706171467_s1_p0/125336/0_9787/24_9286"
    unitig "utg2"
  ]
  node [
    id 1192
    label "8603"
    fastq "m140309_223738_42141_c100633532550000001823121009121466_s1_p0/127944/0_15172/4826_14451"
    unitig "utg101"
  ]
  node [
    id 1193
    label "15926"
    fastq "m140315_221622_42141_c100618292550000001823115007181470_s1_p0/20356/0_10844/148_10333"
    unitig "utg109"
  ]
  node [
    id 1194
    label "8601"
    fastq "m140309_223738_42141_c100633532550000001823121009121466_s1_p0/126894/13767_23201/21_9448"
    unitig "utg3"
  ]
  node [
    id 1195
    label "6982"
    fastq "m140315_081523_42141_c100618232550000001823115007181433_s1_p0/121661/0_11721/12_11158"
    unitig "utg94"
  ]
  node [
    id 1196
    label "11136"
    fastq "m140321_093325_42142_c100618572550000001823115007181403_s1_p0/159842/0_9088/14_8827"
    unitig "utg109"
  ]
  node [
    id 1197
    label "11135"
    fastq "m140321_093325_42142_c100618572550000001823115007181403_s1_p0/151843/0_10489/10_9937"
    unitig "utg109"
  ]
  node [
    id 1198
    label "15510"
    fastq "m140315_081523_42141_c100618232550000001823115007181433_s1_p0/29263/0_10435/0_9747"
    unitig "utg111"
  ]
  node [
    id 1199
    label "15108"
    fastq "m140313_160032_42141_c100604482550000001823113706171466_s1_p0/48472/769_23650/11452_21160"
    unitig "utg94"
  ]
  node [
    id 1200
    label "11130"
    fastq "m140321_093325_42142_c100618572550000001823115007181403_s1_p0/142731/0_9809/662_9243"
    unitig "utg111"
  ]
  node [
    id 1201
    label "15105"
    fastq "m140313_160032_42141_c100604482550000001823113706171466_s1_p0/72846/0_19422/1_8002"
    unitig "utg109"
  ]
  node [
    id 1202
    label "14459"
    fastq "m140310_020230_42141_c100633532550000001823121009121467_s1_p0/158732/0_10043/26_9450"
    unitig "utg3"
  ]
  node [
    id 1203
    label "11138"
    fastq "m140321_093325_42142_c100618572550000001823115007181403_s1_p0/150391/0_14706/3384_14822"
    unitig "utg109"
  ]
  node [
    id 1204
    label "14695"
    fastq "m140311_131333_42142_c100622202550000001823114507181454_s1_p0/129743/0_9920/38_9598"
    unitig "utg3"
  ]
  node [
    id 1205
    label "13442"
    fastq "m140316_074350_42141_c100618292550000001823115007181474_s1_p0/90368/5235_15442/0_7600"
    unitig "utg43"
  ]
  node [
    id 1206
    label "11314"
    fastq "m140309_084741_42141_c100633532550000001823121009121462_s1_p0/132521/0_9926/0_9490"
    unitig "utg2"
  ]
  node [
    id 1207
    label "3029"
    fastq "m140309_223738_42141_c100633532550000001823121009121466_s1_p0/41925/0_9551/0_8764"
    unitig "utg112"
  ]
  node [
    id 1208
    label "15819"
    fastq "m140315_174828_42141_c100618232550000001823115007181437_s1_p0/127398/0_10074/250_9761"
    unitig "utg3"
  ]
  node [
    id 1209
    label "2983"
    fastq "m140309_223738_42141_c100633532550000001823121009121466_s1_p0/136369/0_11864/34_11466"
    unitig "utg109"
  ]
  node [
    id 1210
    label "13364"
    fastq "m140316_074350_42141_c100618292550000001823115007181474_s1_p0/103623/2052_13033/4391_10256"
    unitig "utg43"
  ]
  node [
    id 1211
    label "3815"
    fastq "m140313_192416_42141_c100604482550000001823113706171467_s1_p0/119800/0_15985/1394_15436"
    unitig "utg109"
  ]
  node [
    id 1212
    label "3023"
    fastq "m140309_223738_42141_c100633532550000001823121009121466_s1_p0/34062/1998_11362/202_9039"
    unitig "utg3"
  ]
  node [
    id 1213
    label "3021"
    fastq "m140309_223738_42141_c100633532550000001823121009121466_s1_p0/31279/21506_32046/0_9526"
    unitig "utg3"
  ]
  node [
    id 1214
    label "1019"
    fastq "m140313_192416_42141_c100604482550000001823113706171467_s1_p0/25140/0_10580/13_10282"
    unitig "utg43"
  ]
  node [
    id 1215
    label "522"
    fastq "m140311_095017_42142_c100622202550000001823114507181453_s1_p0/2987/970_18566/2612_16384"
    unitig "utg43"
  ]
  node [
    id 1216
    label "1015"
    fastq "m140313_192416_42141_c100604482550000001823113706171467_s1_p0/20166/0_9692/151_9222"
    unitig "utg2"
  ]
  node [
    id 1217
    label "1016"
    fastq "m140313_192416_42141_c100604482550000001823113706171467_s1_p0/1913/463_15997/0_10414"
    unitig "utg43"
  ]
  node [
    id 1218
    label "1017"
    fastq "m140313_192416_42141_c100604482550000001823113706171467_s1_p0/23005/1567_21180/9849_18964"
    unitig "utg109"
  ]
  node [
    id 1219
    label "528"
    fastq "m140311_095017_42142_c100622202550000001823114507181453_s1_p0/39676/0_10030/596_9841"
    unitig "utg109"
  ]
  node [
    id 1220
    label "1011"
    fastq "m140313_192416_42141_c100604482550000001823113706171467_s1_p0/140964/747_9998/82_9079"
    unitig "utg109"
  ]
  node [
    id 1221
    label "1012"
    fastq "m140313_192416_42141_c100604482550000001823113706171467_s1_p0/14737/2718_17803/129_14078"
    unitig "utg3"
  ]
  node [
    id 1222
    label "1013"
    fastq "m140313_192416_42141_c100604482550000001823113706171467_s1_p0/138946/15173_27364/360_11770"
    unitig "utg109"
  ]
  node [
    id 1223
    label "12594"
    fastq "m140315_055221_42141_c100618232550000001823115007181432_s1_p0/3569/0_9897/95_9584"
    unitig "utg94"
  ]
  node [
    id 1224
    label "8042"
    fastq "m140321_015151_42142_c100618572550000001823115007181400_s1_p0/18671/0_11278/163_10590"
    unitig "utg109"
  ]
  node [
    id 1225
    label "8512"
    fastq "m140309_121338_42141_c100633532550000001823121009121463_s1_p0/24485/0_10327/0_9874"
    unitig "utg109"
  ]
  node [
    id 1226
    label "8513"
    fastq "m140309_121338_42141_c100633532550000001823121009121463_s1_p0/3995/588_10718/0_9453"
    unitig "utg43"
  ]
  node [
    id 1227
    label "13869"
    fastq "m140321_065934_42142_c100618572550000001823115007181402_s1_p0/107555/3053_14739/81_10487"
    unitig "utg109"
  ]
  node [
    id 1228
    label "8511"
    fastq "m140309_121338_42141_c100633532550000001823121009121463_s1_p0/18914/0_14825/8_14645"
    unitig "utg3"
  ]
  node [
    id 1229
    label "8048"
    fastq "m140321_015151_42142_c100618572550000001823115007181400_s1_p0/23394/0_10314/453_10497"
    unitig "utg3"
  ]
  node [
    id 1230
    label "14810"
    fastq "m140311_131333_42142_c100622202550000001823114507181454_s1_p0/94743/0_9072/7_8498"
    unitig "utg3"
  ]
  node [
    id 1231
    label "12599"
    fastq "m140315_055221_42141_c100618232550000001823115007181432_s1_p0/45302/434_11686/0_10355"
    unitig "utg3"
  ]
  node [
    id 1232
    label "13861"
    fastq "m140321_065934_42142_c100618572550000001823115007181402_s1_p0/101885/0_14455/6578_13257"
    unitig "utg27"
  ]
  node [
    id 1233
    label "4191"
    fastq "m140315_081523_42141_c100618232550000001823115007181433_s1_p0/20643/0_12473/1264_11252"
    unitig "utg2"
  ]
  node [
    id 1234
    label "5616"
    fastq "m140309_052058_42141_c100633532550000001823121009121461_s1_p0/144239/0_9130/9_8435"
    unitig "utg111"
  ]
  node [
    id 1235
    label "12849"
    fastq "m140315_125940_42141_c100618232550000001823115007181435_s1_p0/121881/0_13552/315_12894"
    unitig "utg111"
  ]
  node [
    id 1236
    label "5674"
    fastq "m140309_121338_42141_c100633532550000001823121009121463_s1_p0/51081/309_10003/0_9073"
    unitig "utg111"
  ]
  node [
    id 1237
    label "8283"
    fastq "m140321_093325_42142_c100618572550000001823115007181403_s1_p0/118271/2708_13814/0_11026"
    unitig "utg94"
  ]
  node [
    id 1238
    label "5676"
    fastq "m140309_121338_42141_c100633532550000001823121009121463_s1_p0/64930/0_10017/23_9753"
    unitig "utg2"
  ]
  node [
    id 1239
    label "5678"
    fastq "m140309_121338_42141_c100633532550000001823121009121463_s1_p0/69123/0_12605/0_12056"
    unitig "utg109"
  ]
  node [
    id 1240
    label "5679"
    fastq "m140309_121338_42141_c100633532550000001823121009121463_s1_p0/78583/0_9577/0_8819"
    unitig "utg2"
  ]
  node [
    id 1241
    label "12840"
    fastq "m140315_125940_42141_c100618232550000001823115007181435_s1_p0/116629/0_9303/0_8956"
    unitig "utg109"
  ]
  node [
    id 1242
    label "12847"
    fastq "m140315_125940_42141_c100618232550000001823115007181435_s1_p0/127453/1587_10699/0_8554"
    unitig "utg111"
  ]
  node [
    id 1243
    label "12844"
    fastq "m140315_125940_42141_c100618232550000001823115007181435_s1_p0/122719/0_14062/0_13467"
    unitig "utg43"
  ]
  node [
    id 1244
    label "8289"
    fastq "m140321_093325_42142_c100618572550000001823115007181403_s1_p0/160007/0_10561/0_9407"
    unitig "utg3"
  ]
  node [
    id 1245
    label "11002"
    fastq "m140321_042601_42142_c100618572550000001823115007181401_s1_p0/4048/0_14969/0_13399"
    unitig "utg3"
  ]
  node [
    id 1246
    label "6509"
    fastq "m140313_090822_42141_c100604482550000001823113706171464_s1_p0/32181/0_9643/0_9537"
    unitig "utg111"
  ]
  node [
    id 1247
    label "15039"
    fastq "m140313_123524_42141_c100604482550000001823113706171465_s1_p0/126187/0_12059/0_11687"
    unitig "utg94"
  ]
  node [
    id 1248
    label "11007"
    fastq "m140321_042601_42142_c100618572550000001823115007181401_s1_p0/47162/0_10130/0_9584"
    unitig "utg109"
  ]
  node [
    id 1249
    label "11006"
    fastq "m140321_042601_42142_c100618572550000001823115007181401_s1_p0/45487/1359_10661/364_8745"
    unitig "utg3"
  ]
  node [
    id 1250
    label "11005"
    fastq "m140321_042601_42142_c100618572550000001823115007181401_s1_p0/41580/0_12328/13_11182"
    unitig "utg2"
  ]
  node [
    id 1251
    label "10096"
    fastq "m140315_152532_42141_c100618232550000001823115007181436_s1_p0/140918/0_12426/1308_12084"
    unitig "utg3"
  ]
  node [
    id 1252
    label "6503"
    fastq "m140313_090822_42141_c100604482550000001823113706171464_s1_p0/133626/0_12059/165_11378"
    unitig "utg109"
  ]
  node [
    id 1253
    label "6501"
    fastq "m140313_090822_42141_c100604482550000001823113706171464_s1_p0/125892/0_9088/0_8853"
    unitig "utg109"
  ]
  node [
    id 1254
    label "6500"
    fastq "m140313_090822_42141_c100604482550000001823113706171464_s1_p0/10951/0_11014/75_11076"
    unitig "utg74"
  ]
  node [
    id 1255
    label "6505"
    fastq "m140313_090822_42141_c100604482550000001823113706171464_s1_p0/129629/0_18232/0_17339"
    unitig "utg111"
  ]
  node [
    id 1256
    label "9359"
    fastq "m140313_090822_42141_c100604482550000001823113706171464_s1_p0/47912/0_9264/14_9202"
    unitig "utg2"
  ]
  node [
    id 1257
    label "438"
    fastq "m140310_020230_42141_c100633532550000001823121009121467_s1_p0/95980/13491_23512/0_9538"
    unitig "utg3"
  ]
  node [
    id 1258
    label "11398"
    fastq "m140309_190708_42141_c100633532550000001823121009121465_s1_p0/136005/0_11779/0_11293"
    unitig "utg111"
  ]
  node [
    id 1259
    label "436"
    fastq "m140310_020230_42141_c100633532550000001823121009121467_s1_p0/97931/14345_24360/0_9327"
    unitig "utg109"
  ]
  node [
    id 1260
    label "13055"
    fastq "m140315_174828_42141_c100618232550000001823115007181437_s1_p0/50971/0_10160/260_9527"
    unitig "utg109"
  ]
  node [
    id 1261
    label "14622"
    fastq "m140311_095017_42142_c100622202550000001823114507181453_s1_p0/134634/0_12764/0_12030"
    unitig "utg3"
  ]
  node [
    id 1262
    label "11217"
    fastq "m140321_144411_42142_c100618572550000001823115007181405_s1_p0/50213/0_9931/12_9345"
    unitig "utg109"
  ]
  node [
    id 1263
    label "11036"
    fastq "m140321_042601_42142_c100618572550000001823115007181401_s1_p0/87916/0_12343/13_11681"
    unitig "utg3"
  ]
  node [
    id 1264
    label "16680"
    fastq "m140321_065934_42142_c100618572550000001823115007181402_s1_p0/12316/0_10091/0_9358"
    unitig "utg109"
  ]
  node [
    id 1265
    label "3806"
    fastq "m140313_192416_42141_c100604482550000001823113706171467_s1_p0/102973/0_10679/15_10207"
    unitig "utg3"
  ]
  node [
    id 1266
    label "3801"
    fastq "m140313_160032_42141_c100604482550000001823113706171466_s1_p0/9365/0_11375/23_6931"
    unitig "utg109"
  ]
  node [
    id 1267
    label "3800"
    fastq "m140313_160032_42141_c100604482550000001823113706171466_s1_p0/92168/0_16434/219_15331"
    unitig "utg3"
  ]
  node [
    id 1268
    label "3803"
    fastq "m140313_192416_42141_c100604482550000001823113706171467_s1_p0/101571/117_9772/0_9020"
    unitig "utg111"
  ]
  node [
    id 1269
    label "3802"
    fastq "m140313_160032_42141_c100604482550000001823113706171466_s1_p0/96009/0_10179/0_9702"
    unitig "utg3"
  ]
  node [
    id 1270
    label "11344"
    fastq "m140309_121338_42141_c100633532550000001823121009121463_s1_p0/126376/0_12312/0_11558"
    unitig "utg74"
  ]
  node [
    id 1271
    label "11345"
    fastq "m140309_121338_42141_c100633532550000001823121009121463_s1_p0/131365/0_9232/0_8858"
    unitig "utg3"
  ]
  node [
    id 1272
    label "8460"
    fastq "m140309_015740_42141_c100633532550000001823121009121460_s1_p0/71378/0_9758/13_9171"
    unitig "utg109"
  ]
  node [
    id 1273
    label "8461"
    fastq "m140309_015740_42141_c100633532550000001823121009121460_s1_p0/62880/0_10454/0_9992"
    unitig "utg109"
  ]
  node [
    id 1274
    label "8466"
    fastq "m140309_052058_42141_c100633532550000001823121009121461_s1_p0/129766/0_14537/0_13920"
    unitig "utg109"
  ]
  node [
    id 1275
    label "8467"
    fastq "m140309_052058_42141_c100633532550000001823121009121461_s1_p0/15211/0_10419/0_9892"
    unitig "utg94"
  ]
  node [
    id 1276
    label "11342"
    fastq "m140309_121338_42141_c100633532550000001823121009121463_s1_p0/108191/0_11866/0_11482"
    unitig "utg3"
  ]
  node [
    id 1277
    label "8465"
    fastq "m140309_052058_42141_c100633532550000001823121009121461_s1_p0/110200/0_9691/0_9554"
    unitig "utg2"
  ]
  node [
    id 1278
    label "7983"
    fastq "m140316_145405_42141_c100618292550000001823115007181477_s1_p0/8887/0_11412/4165_11214"
    unitig "utg16"
  ]
  node [
    id 1279
    label "8468"
    fastq "m140309_052058_42141_c100633532550000001823121009121461_s1_p0/123971/0_13290/14_12395"
    unitig "utg109"
  ]
  node [
    id 1280
    label "8469"
    fastq "m140309_052058_42141_c100633532550000001823121009121461_s1_p0/25576/0_10297/11_9823"
    unitig "utg3"
  ]
  node [
    id 1281
    label "11348"
    fastq "m140309_121338_42141_c100633532550000001823121009121463_s1_p0/26339/0_9717/0_9436"
    unitig "utg109"
  ]
  node [
    id 1282
    label "2622"
    fastq "m140321_065934_42142_c100618572550000001823115007181402_s1_p0/46369/5186_14343/0_5116"
    unitig "utg43"
  ]
  node [
    id 1283
    label "14615"
    fastq "m140311_062557_42142_c100622202550000001823114507181452_s1_p0/97765/0_10539/0_10109"
    unitig "utg94"
  ]
  node [
    id 1284
    label "8190"
    fastq "m140321_042601_42142_c100618572550000001823115007181401_s1_p0/95836/0_13268/0_12296"
    unitig "utg109"
  ]
  node [
    id 1285
    label "6434"
    fastq "m140311_153755_42142_c100622202550000001823114507181455_s1_p0/66458/9781_20711/4_9750"
    unitig "utg111"
  ]
  node [
    id 1286
    label "5708"
    fastq "m140309_154110_42141_c100633532550000001823121009121464_s1_p0/85915/351_9940/242_8856"
    unitig "utg109"
  ]
  node [
    id 1287
    label "5709"
    fastq "m140309_154110_42141_c100633532550000001823121009121464_s1_p0/92488/0_9316/1148_8392"
    unitig "utg109"
  ]
  node [
    id 1288
    label "8194"
    fastq "m140321_042601_42142_c100618572550000001823115007181401_s1_p0/98088/0_12033/69_9966"
    unitig "utg109"
  ]
  node [
    id 1289
    label "5705"
    fastq "m140309_154110_42141_c100633532550000001823121009121464_s1_p0/63819/14387_24922/0_10404"
    unitig "utg109"
  ]
  node [
    id 1290
    label "5706"
    fastq "m140309_154110_42141_c100633532550000001823121009121464_s1_p0/69546/0_10970/234_10101"
    unitig "utg43"
  ]
  node [
    id 1291
    label "5707"
    fastq "m140309_154110_42141_c100633532550000001823121009121464_s1_p0/57260/0_15595/16_15079"
    unitig "utg111"
  ]
  node [
    id 1292
    label "5701"
    fastq "m140309_154110_42141_c100633532550000001823121009121464_s1_p0/43396/0_12190/193_11679"
    unitig "utg109"
  ]
  node [
    id 1293
    label "5702"
    fastq "m140309_154110_42141_c100633532550000001823121009121464_s1_p0/45163/0_13807/1806_13483"
    unitig "utg3"
  ]
  node [
    id 1294
    label "12449"
    fastq "m140315_033050_42141_c100618232550000001823115007181431_s1_p0/107198/9459_20313/16_10452"
    unitig "utg43"
  ]
  node [
    id 1295
    label "6571"
    fastq "m140313_160032_42141_c100604482550000001823113706171466_s1_p0/117317/0_10942/16_10456"
    unitig "utg109"
  ]
  node [
    id 1296
    label "7558"
    fastq "m140316_025917_42141_c100618292550000001823115007181472_s1_p0/112493/0_11993/0_11675"
    unitig "utg3"
  ]
  node [
    id 1297
    label "7557"
    fastq "m140316_025917_42141_c100618292550000001823115007181472_s1_p0/106423/892_13452/1804_11080"
    unitig "utg109"
  ]
  node [
    id 1298
    label "7556"
    fastq "m140316_025917_42141_c100618292550000001823115007181472_s1_p0/107173/0_9885/8_9703"
    unitig "utg74"
  ]
  node [
    id 1299
    label "16109"
    fastq "m140316_025917_42141_c100618292550000001823115007181472_s1_p0/59974/0_13492/17_7495"
    unitig "utg109"
  ]
  node [
    id 1300
    label "15149"
    fastq "m140313_192416_42141_c100604482550000001823113706171467_s1_p0/37361/0_13062/7_12836"
    unitig "utg109"
  ]
  node [
    id 1301
    label "16101"
    fastq "m140316_025917_42141_c100618292550000001823115007181472_s1_p0/37545/0_10306/5_9668"
    unitig "utg3"
  ]
  node [
    id 1302
    label "16107"
    fastq "m140316_025917_42141_c100618292550000001823115007181472_s1_p0/56504/0_10504/242_4865"
    unitig "utg43"
  ]
  node [
    id 1303
    label "16607"
    fastq "m140321_042601_42142_c100618572550000001823115007181401_s1_p0/151940/457_9833/0_9039"
    unitig "utg43"
  ]
  node [
    id 1304
    label "11358"
    fastq "m140309_121338_42141_c100633532550000001823121009121463_s1_p0/77621/0_9358/0_8919"
    unitig "utg109"
  ]
  node [
    id 1305
    label "8891"
    fastq "m140310_020230_42141_c100633532550000001823121009121467_s1_p0/97720/10339_20515/4944_9921"
    unitig "utg109"
  ]
  node [
    id 1306
    label "4298"
    fastq "m140315_103700_42141_c100618232550000001823115007181434_s1_p0/59900/294_10971/3241_10009"
    unitig "utg2"
  ]
  node [
    id 1307
    label "4175"
    fastq "m140315_081523_42141_c100618232550000001823115007181433_s1_p0/117887/9464_21158/2615_10174"
    unitig "utg3"
  ]
  node [
    id 1308
    label "4177"
    fastq "m140315_081523_42141_c100618232550000001823115007181433_s1_p0/145928/0_12284/0_11714"
    unitig "utg109"
  ]
  node [
    id 1309
    label "13880"
    fastq "m140321_065934_42142_c100618572550000001823115007181402_s1_p0/132207/0_11855/0_9720"
    unitig "utg2"
  ]
  node [
    id 1310
    label "6752"
    fastq "m140315_010920_42141_c100618232550000001823115007181430_s1_p0/80861/0_13079/0_8921"
    unitig "utg3"
  ]
  node [
    id 1311
    label "15782"
    fastq "m140315_152532_42141_c100618232550000001823115007181436_s1_p0/55451/0_10230/25_9923"
    unitig "utg3"
  ]
  node [
    id 1312
    label "5717"
    fastq "m140309_190708_42141_c100633532550000001823121009121465_s1_p0/122947/0_13141/266_12808"
    unitig "utg109"
  ]
  node [
    id 1313
    label "9267"
    fastq "m140311_153755_42142_c100622202550000001823114507181455_s1_p0/53939/1871_13832/0_9330"
    unitig "utg111"
  ]
  node [
    id 1314
    label "14498"
    fastq "m140310_020230_42141_c100633532550000001823121009121467_s1_p0/38080/0_13467/0_12708"
    unitig "utg3"
  ]
  node [
    id 1315
    label "9949"
    fastq "m140315_103700_42141_c100618232550000001823115007181434_s1_p0/43825/0_11248/5581_11220"
    unitig "utg109"
  ]
  node [
    id 1316
    label "14243"
    fastq "m140309_190708_42141_c100633532550000001823121009121465_s1_p0/17029/0_13590/0_12795"
    unitig "utg3"
  ]
  node [
    id 1317
    label "16741"
    fastq "m140321_065934_42142_c100618572550000001823115007181402_s1_p0/82679/0_10312/10_9247"
    unitig "utg109"
  ]
  node [
    id 1318
    label "5065"
    fastq "m140316_123054_42141_c100618292550000001823115007181476_s1_p0/54559/0_12651/0_5836"
    unitig "utg3"
  ]
  node [
    id 1319
    label "16743"
    fastq "m140321_065934_42142_c100618572550000001823115007181402_s1_p0/78861/1736_14156/0_11479"
    unitig "utg109"
  ]
  node [
    id 1320
    label "16745"
    fastq "m140321_065934_42142_c100618572550000001823115007181402_s1_p0/87913/0_13122/0_12352"
    unitig "utg3"
  ]
  node [
    id 1321
    label "16744"
    fastq "m140321_065934_42142_c100618572550000001823115007181402_s1_p0/74358/61_11572/31_10645"
    unitig "utg3"
  ]
  node [
    id 1322
    label "9271"
    fastq "m140311_153755_42142_c100622202550000001823114507181455_s1_p0/60050/0_14220/13_8120"
    unitig "utg74"
  ]
  node [
    id 1323
    label "16749"
    fastq "m140321_065934_42142_c100618572550000001823115007181402_s1_p0/98522/0_9337/214_7002"
    unitig "utg43"
  ]
  node [
    id 1324
    label "6574"
    fastq "m140313_160032_42141_c100604482550000001823113706171466_s1_p0/127149/778_11480/0_9532"
    unitig "utg109"
  ]
  node [
    id 1325
    label "14538"
    fastq "m140310_020230_42141_c100633532550000001823121009121467_s1_p0/83812/15594_25683/0_9765"
    unitig "utg2"
  ]
  node [
    id 1326
    label "16587"
    fastq "m140321_042601_42142_c100618572550000001823115007181401_s1_p0/121701/0_9713/4_9435"
    unitig "utg3"
  ]
  node [
    id 1327
    label "12050"
    fastq "m140311_153755_42142_c100622202550000001823114507181455_s1_p0/16752/0_9637/17_9047"
    unitig "utg3"
  ]
  node [
    id 1328
    label "2467"
    fastq "m140321_015151_42142_c100618572550000001823115007181400_s1_p0/88802/0_11216/3013_10141"
    unitig "utg109"
  ]
  node [
    id 1329
    label "16583"
    fastq "m140321_042601_42142_c100618572550000001823115007181401_s1_p0/119042/0_12276/6_10100"
    unitig "utg3"
  ]
  node [
    id 1330
    label "11355"
    fastq "m140309_121338_42141_c100633532550000001823121009121463_s1_p0/52158/426_11706/0_7577"
    unitig "utg3"
  ]
  node [
    id 1331
    label "7677"
    fastq "m140316_052143_42141_c100618292550000001823115007181473_s1_p0/44391/0_11288/9_9179"
    unitig "utg2"
  ]
  node [
    id 1332
    label "2709"
    fastq "m140321_120917_42142_c100618572550000001823115007181404_s1_p0/28732/2637_12087/139_8743"
    unitig "utg111"
  ]
  node [
    id 1333
    label "13983"
    fastq "m140321_093325_42142_c100618572550000001823115007181403_s1_p0/78280/0_11567/0_10870"
    unitig "utg34"
  ]
  node [
    id 1334
    label "13505"
    fastq "m140316_100554_42141_c100618292550000001823115007181475_s1_p0/64416/1169_12088/0_10330"
    unitig "utg109"
  ]
  node [
    id 1335
    label "4617"
    fastq "m140315_221622_42141_c100618292550000001823115007181470_s1_p0/27122/0_12228/126_11885"
    unitig "utg109"
  ]
  node [
    id 1336
    label "2461"
    fastq "m140321_015151_42142_c100618572550000001823115007181400_s1_p0/78085/588_13148/546_11248"
    unitig "utg2"
  ]
  node [
    id 1337
    label "12697"
    fastq "m140315_081523_42141_c100618232550000001823115007181433_s1_p0/65054/0_9085/16_8629"
    unitig "utg101"
  ]
  node [
    id 1338
    label "2462"
    fastq "m140321_015151_42142_c100618572550000001823115007181400_s1_p0/81632/2572_12461/0_8931"
    unitig "utg2"
  ]
  node [
    id 1339
    label "2228"
    fastq "m140316_123054_42141_c100618292550000001823115007181476_s1_p0/112830/0_10704/6_10745"
    unitig "utg3"
  ]
  node [
    id 1340
    label "6575"
    fastq "m140313_160032_42141_c100604482550000001823113706171466_s1_p0/123060/0_16744/0_11689"
    unitig "utg3"
  ]
  node [
    id 1341
    label "2225"
    fastq "m140316_123054_42141_c100618292550000001823115007181476_s1_p0/108013/0_9728/0_9379"
    unitig "utg111"
  ]
  node [
    id 1342
    label "2222"
    fastq "m140316_123054_42141_c100618292550000001823115007181476_s1_p0/102346/740_11148/6_10017"
    unitig "utg109"
  ]
  node [
    id 1343
    label "2223"
    fastq "m140316_123054_42141_c100618292550000001823115007181476_s1_p0/100942/2316_13241/80_10356"
    unitig "utg3"
  ]
  node [
    id 1344
    label "9371"
    fastq "m140313_090822_42141_c100604482550000001823113706171464_s1_p0/86514/0_12303/483_12270"
    unitig "utg2"
  ]
  node [
    id 1345
    label "5926"
    fastq "m140310_020230_42141_c100633532550000001823121009121467_s1_p0/137907/13968_24957/0_10915"
    unitig "utg22"
  ]
  node [
    id 1346
    label "9315"
    fastq "m140313_054807_42141_c100604482550000001823113706171463_s1_p0/11839/1332_12022/0_10215"
    unitig "utg3"
  ]
  node [
    id 1347
    label "5923"
    fastq "m140310_020230_42141_c100633532550000001823121009121467_s1_p0/134182/9814_19896/1863_9707"
    unitig "utg2"
  ]
  node [
    id 1348
    label "10839"
    fastq "m140316_145405_42141_c100618292550000001823115007181477_s1_p0/68874/0_12603/18_7507"
    unitig "utg109"
  ]
  node [
    id 1349
    label "10441"
    fastq "m140316_025917_42141_c100618292550000001823115007181472_s1_p0/154083/607_10196/186_9254"
    unitig "utg109"
  ]
  node [
    id 1350
    label "9372"
    fastq "m140313_090822_42141_c100604482550000001823113706171464_s1_p0/80648/0_12108/9_11438"
    unitig "utg2"
  ]
  node [
    id 1351
    label "142"
    fastq "m140309_223738_42141_c100633532550000001823121009121466_s1_p0/121566/13736_23405/2099_8572"
    unitig "utg2"
  ]
  node [
    id 1352
    label "5435"
    fastq "m140321_065934_42142_c100618572550000001823115007181402_s1_p0/82729/0_14843/1599_14236"
    unitig "utg111"
  ]
  node [
    id 1353
    label "7398"
    fastq "m140315_174828_42141_c100618232550000001823115007181437_s1_p0/93508/3655_13303/43_9533"
    unitig "utg74"
  ]
  node [
    id 1354
    label "4505"
    fastq "m140315_174828_42141_c100618232550000001823115007181437_s1_p0/128337/0_10327/0_9818"
    unitig "utg3"
  ]
  node [
    id 1355
    label "4504"
    fastq "m140315_174828_42141_c100618232550000001823115007181437_s1_p0/124930/0_13656/1332_13706"
    unitig "utg3"
  ]
  node [
    id 1356
    label "7820"
    fastq "m140316_100554_42141_c100618292550000001823115007181475_s1_p0/50171/1224_10234/0_8397"
    unitig "utg111"
  ]
  node [
    id 1357
    label "16691"
    fastq "m140321_065934_42142_c100618572550000001823115007181402_s1_p0/140250/0_9265/0_9048"
    unitig "utg2"
  ]
  node [
    id 1358
    label "16690"
    fastq "m140321_065934_42142_c100618572550000001823115007181402_s1_p0/139414/0_10728/4_10124"
    unitig "utg2"
  ]
  node [
    id 1359
    label "16696"
    fastq "m140321_065934_42142_c100618572550000001823115007181402_s1_p0/147813/0_11163/11_10669"
    unitig "utg3"
  ]
  node [
    id 1360
    label "2082"
    fastq "m140316_074350_42141_c100618292550000001823115007181474_s1_p0/139432/1518_11060/301_9210"
    unitig "utg109"
  ]
  node [
    id 1361
    label "2083"
    fastq "m140316_074350_42141_c100618292550000001823115007181474_s1_p0/142609/0_12999/7_12448"
    unitig "utg111"
  ]
  node [
    id 1362
    label "16699"
    fastq "m140321_065934_42142_c100618572550000001823115007181402_s1_p0/149986/0_10076/0_9750"
    unitig "utg3"
  ]
  node [
    id 1363
    label "2538"
    fastq "m140321_042601_42142_c100618572550000001823115007181401_s1_p0/50657/0_12980/0_11834"
    unitig "utg111"
  ]
  node [
    id 1364
    label "123"
    fastq "m140309_190708_42141_c100633532550000001823121009121465_s1_p0/73213/409_18653/16_9515"
    unitig "utg3"
  ]
  node [
    id 1365
    label "13759"
    fastq "m140321_015151_42142_c100618572550000001823115007181400_s1_p0/8550/0_9581/5_9096"
    unitig "utg109"
  ]
  node [
    id 1366
    label "2532"
    fastq "m140321_042601_42142_c100618572550000001823115007181401_s1_p0/47871/0_9298/0_8864"
    unitig "utg43"
  ]
  node [
    id 1367
    label "11653"
    fastq "m140310_020230_42141_c100633532550000001823121009121467_s1_p0/22533/0_12946/14_11610"
    unitig "utg109"
  ]
  node [
    id 1368
    label "2530"
    fastq "m140321_042601_42142_c100618572550000001823115007181401_s1_p0/45503/0_11220/9_10427"
    unitig "utg109"
  ]
  node [
    id 1369
    label "2531"
    fastq "m140321_042601_42142_c100618572550000001823115007181401_s1_p0/4463/0_11790/20_12285"
    unitig "utg3"
  ]
  node [
    id 1370
    label "2537"
    fastq "m140321_042601_42142_c100618572550000001823115007181401_s1_p0/53748/0_13102/16_12278"
    unitig "utg3"
  ]
  node [
    id 1371
    label "2535"
    fastq "m140321_042601_42142_c100618572550000001823115007181401_s1_p0/49714/1720_11980/73_9012"
    unitig "utg2"
  ]
  node [
    id 1372
    label "2713"
    fastq "m140321_120917_42142_c100618572550000001823115007181404_s1_p0/39984/0_9410/4450_9207"
    unitig "utg74"
  ]
  node [
    id 1373
    label "2710"
    fastq "m140321_120917_42142_c100618572550000001823115007181404_s1_p0/18292/0_14513/14_12366"
    unitig "utg3"
  ]
  node [
    id 1374
    label "2711"
    fastq "m140321_120917_42142_c100618572550000001823115007181404_s1_p0/33854/271_10643/185_6507"
    unitig "utg111"
  ]
  node [
    id 1375
    label "2716"
    fastq "m140321_120917_42142_c100618572550000001823115007181404_s1_p0/50094/1147_10189/40_8199"
    unitig "utg109"
  ]
  node [
    id 1376
    label "2714"
    fastq "m140321_120917_42142_c100618572550000001823115007181404_s1_p0/37623/0_9689/0_9532"
    unitig "utg109"
  ]
  node [
    id 1377
    label "16520"
    fastq "m140321_015151_42142_c100618572550000001823115007181400_s1_p0/18676/0_10857/77_10420"
    unitig "utg3"
  ]
  node [
    id 1378
    label "9366"
    fastq "m140313_090822_42141_c100604482550000001823113706171464_s1_p0/64351/922_10224/7_8596"
    unitig "utg3"
  ]
  node [
    id 1379
    label "9367"
    fastq "m140313_090822_42141_c100604482550000001823113706171464_s1_p0/61764/0_14190/4_10006"
    unitig "utg109"
  ]
  node [
    id 1380
    label "9364"
    fastq "m140313_090822_42141_c100604482550000001823113706171464_s1_p0/28200/0_9607/106_8540"
    unitig "utg75"
  ]
  node [
    id 1381
    label "3406"
    fastq "m140311_131333_42142_c100622202550000001823114507181454_s1_p0/16080/0_11998/570_11576"
    unitig "utg43"
  ]
  node [
    id 1382
    label "9363"
    fastq "m140313_090822_42141_c100604482550000001823113706171464_s1_p0/55911/256_11544/140_10207"
    unitig "utg109"
  ]
  node [
    id 1383
    label "9360"
    fastq "m140313_090822_42141_c100604482550000001823113706171464_s1_p0/53203/0_13015/155_12727"
    unitig "utg109"
  ]
  node [
    id 1384
    label "9361"
    fastq "m140313_090822_42141_c100604482550000001823113706171464_s1_p0/42892/0_20384/15_11865"
    unitig "utg109"
  ]
  node [
    id 1385
    label "8985"
    fastq "m140311_095017_42142_c100622202550000001823114507181453_s1_p0/43191/0_9679/0_9159"
    unitig "utg109"
  ]
  node [
    id 1386
    label "8987"
    fastq "m140311_095017_42142_c100622202550000001823114507181453_s1_p0/56934/0_10033/0_9410"
    unitig "utg109"
  ]
  node [
    id 1387
    label "10348"
    fastq "m140316_003701_42141_c100618292550000001823115007181471_s1_p0/16966/2619_12416/2_8697"
    unitig "utg3"
  ]
  node [
    id 1388
    label "8981"
    fastq "m140311_095017_42142_c100622202550000001823114507181453_s1_p0/40791/0_9522/0_9300"
    unitig "utg43"
  ]
  node [
    id 1389
    label "8980"
    fastq "m140311_095017_42142_c100622202550000001823114507181453_s1_p0/39670/0_12062/1_11311"
    unitig "utg43"
  ]
  node [
    id 1390
    label "8983"
    fastq "m140311_095017_42142_c100622202550000001823114507181453_s1_p0/51869/0_9964/0_9431"
    unitig "utg2"
  ]
  node [
    id 1391
    label "8982"
    fastq "m140311_095017_42142_c100622202550000001823114507181453_s1_p0/45235/0_11804/0_11304"
    unitig "utg43"
  ]
  node [
    id 1392
    label "4735"
    fastq "m140316_003701_42141_c100618292550000001823115007181471_s1_p0/97116/4037_14439/937_9887"
    unitig "utg49"
  ]
  node [
    id 1393
    label "8988"
    fastq "m140311_095017_42142_c100622202550000001823114507181453_s1_p0/70738/0_15655/0_8115"
    unitig "utg109"
  ]
  node [
    id 1394
    label "7959"
    fastq "m140316_145405_42141_c100618292550000001823115007181477_s1_p0/22137/0_10918/0_10550"
    unitig "utg43"
  ]
  node [
    id 1395
    label "9163"
    fastq "m140311_153755_42142_c100622202550000001823114507181455_s1_p0/102675/2725_11795/278_8843"
    unitig "utg111"
  ]
  node [
    id 1396
    label "15048"
    fastq "m140313_123524_42141_c100604482550000001823113706171465_s1_p0/26069/250_10563/0_10142"
    unitig "utg3"
  ]
  node [
    id 1397
    label "3799"
    fastq "m140313_160032_42141_c100604482550000001823113706171466_s1_p0/82160/0_13677/69_13206"
    unitig "utg3"
  ]
  node [
    id 1398
    label "3795"
    fastq "m140313_160032_42141_c100604482550000001823113706171466_s1_p0/76968/0_12015/13_11458"
    unitig "utg43"
  ]
  node [
    id 1399
    label "3794"
    fastq "m140313_160032_42141_c100604482550000001823113706171466_s1_p0/79556/0_10892/1719_10403"
    unitig "utg88"
  ]
  node [
    id 1400
    label "2406"
    fastq "m140321_015151_42142_c100618572550000001823115007181400_s1_p0/151688/0_9581/0_8957"
    unitig "utg74"
  ]
  node [
    id 1401
    label "12278"
    fastq "m140313_160032_42141_c100604482550000001823113706171466_s1_p0/47558/0_9460/72_8852"
    unitig "utg3"
  ]
  node [
    id 1402
    label "939"
    fastq "m140313_123524_42141_c100604482550000001823113706171465_s1_p0/58895/0_13715/382_13032"
    unitig "utg3"
  ]
  node [
    id 1403
    label "2403"
    fastq "m140321_015151_42142_c100618572550000001823115007181400_s1_p0/145252/0_10614/53_10338"
    unitig "utg3"
  ]
  node [
    id 1404
    label "2401"
    fastq "m140321_015151_42142_c100618572550000001823115007181400_s1_p0/147218/268_10972/0_9829"
    unitig "utg3"
  ]
  node [
    id 1405
    label "933"
    fastq "m140313_123524_42141_c100604482550000001823113706171465_s1_p0/62759/505_11206/2286_9970"
    unitig "utg43"
  ]
  node [
    id 1406
    label "932"
    fastq "m140313_123524_42141_c100604482550000001823113706171465_s1_p0/43085/0_10536/0_10083"
    unitig "utg111"
  ]
  node [
    id 1407
    label "931"
    fastq "m140313_123524_42141_c100604482550000001823113706171465_s1_p0/4013/0_10165/0_9818"
    unitig "utg3"
  ]
  node [
    id 1408
    label "12272"
    fastq "m140313_160032_42141_c100604482550000001823113706171466_s1_p0/28390/0_12420/0_8164"
    unitig "utg3"
  ]
  node [
    id 1409
    label "937"
    fastq "m140313_123524_42141_c100604482550000001823113706171465_s1_p0/48344/0_12249/168_12357"
    unitig "utg111"
  ]
  node [
    id 1410
    label "936"
    fastq "m140313_123524_42141_c100604482550000001823113706171465_s1_p0/65069/0_12782/53_12229"
    unitig "utg3"
  ]
  node [
    id 1411
    label "935"
    fastq "m140313_123524_42141_c100604482550000001823113706171465_s1_p0/69759/3990_14286/2_9156"
    unitig "utg2"
  ]
  node [
    id 1412
    label "12276"
    fastq "m140313_160032_42141_c100604482550000001823113706171466_s1_p0/41705/0_9828/0_7978"
    unitig "utg3"
  ]
  node [
    id 1413
    label "5380"
    fastq "m140321_065934_42142_c100618572550000001823115007181402_s1_p0/130482/0_11299/105_9577"
    unitig "utg109"
  ]
  node [
    id 1414
    label "5386"
    fastq "m140321_065934_42142_c100618572550000001823115007181402_s1_p0/138361/140_12116/0_11665"
    unitig "utg43"
  ]
  node [
    id 1415
    label "5387"
    fastq "m140321_065934_42142_c100618572550000001823115007181402_s1_p0/140287/0_10209/131_10183"
    unitig "utg109"
  ]
  node [
    id 1416
    label "5389"
    fastq "m140321_065934_42142_c100618572550000001823115007181402_s1_p0/143879/0_13319/0_12781"
    unitig "utg111"
  ]
  node [
    id 1417
    label "14662"
    fastq "m140311_095017_42142_c100622202550000001823114507181453_s1_p0/98891/615_16633/7_15679"
    unitig "utg109"
  ]
  node [
    id 1418
    label "14663"
    fastq "m140311_131333_42142_c100622202550000001823114507181454_s1_p0/101395/0_13021/0_7744"
    unitig "utg74"
  ]
  node [
    id 1419
    label "14842"
    fastq "m140311_153755_42142_c100622202550000001823114507181455_s1_p0/12817/0_16012/8232_15843"
    unitig "utg3"
  ]
  node [
    id 1420
    label "10528"
    fastq "m140316_052143_42141_c100618292550000001823115007181473_s1_p0/44282/0_9017/0_8300"
    unitig "utg3"
  ]
  node [
    id 1421
    label "1955"
    fastq "m140316_025917_42141_c100618292550000001823115007181472_s1_p0/3280/0_10458/4_6463"
    unitig "utg3"
  ]
  node [
    id 1422
    label "9709"
    fastq "m140315_055221_42141_c100618232550000001823115007181432_s1_p0/10210/0_10445/0_10142"
    unitig "utg109"
  ]
  node [
    id 1423
    label "1950"
    fastq "m140316_025917_42141_c100618292550000001823115007181472_s1_p0/19219/0_11015/3823_11405"
    unitig "utg111"
  ]
  node [
    id 1424
    label "14066"
    fastq "m140321_172159_42142_c100618572550000001823115007181406_s1_p0/136779/0_13250/16_12245"
    unitig "utg94"
  ]
  node [
    id 1425
    label "14067"
    fastq "m140321_172159_42142_c100618572550000001823115007181406_s1_p0/138771/929_11640/207_9599"
    unitig "utg22"
  ]
  node [
    id 1426
    label "1959"
    fastq "m140316_025917_42141_c100618292550000001823115007181472_s1_p0/39038/4529_16755/1000_12124"
    unitig "utg15"
  ]
  node [
    id 1427
    label "11572"
    fastq "m140309_223738_42141_c100633532550000001823121009121466_s1_p0/9888/0_22174/10648_21483"
    unitig "utg109"
  ]
  node [
    id 1428
    label "9707"
    fastq "m140315_055221_42141_c100618232550000001823115007181432_s1_p0/100628/0_9269/11_8224"
    unitig "utg3"
  ]
  node [
    id 1429
    label "14992"
    fastq "m140313_054807_42141_c100604482550000001823113706171463_s1_p0/73080/453_11534/0_9816"
    unitig "utg74"
  ]
  node [
    id 1430
    label "14993"
    fastq "m140313_054807_42141_c100604482550000001823113706171463_s1_p0/92780/0_11057/20_9117"
    unitig "utg109"
  ]
  node [
    id 1431
    label "3249"
    fastq "m140311_030154_42142_c100622202550000001823114507181451_s1_p0/26475/0_14764/101_14162"
    unitig "utg3"
  ]
  node [
    id 1432
    label "3248"
    fastq "m140311_030154_42142_c100622202550000001823114507181451_s1_p0/138513/0_12220/350_11968"
    unitig "utg3"
  ]
  node [
    id 1433
    label "7318"
    fastq "m140315_174828_42141_c100618232550000001823115007181437_s1_p0/116891/3899_14160/0_9658"
    unitig "utg43"
  ]
  node [
    id 1434
    label "8876"
    fastq "m140310_020230_42141_c100633532550000001823121009121467_s1_p0/84057/6460_17383/2052_9698"
    unitig "utg109"
  ]
  node [
    id 1435
    label "8878"
    fastq "m140310_020230_42141_c100633532550000001823121009121467_s1_p0/86205/1750_11132/429_8773"
    unitig "utg3"
  ]
  node [
    id 1436
    label "3241"
    fastq "m140311_030154_42142_c100622202550000001823114507181451_s1_p0/125394/121_9558/0_8813"
    unitig "utg3"
  ]
  node [
    id 1437
    label "3240"
    fastq "m140311_030154_42142_c100622202550000001823114507181451_s1_p0/113682/0_10832/614_10437"
    unitig "utg74"
  ]
  node [
    id 1438
    label "15568"
    fastq "m140315_103700_42141_c100618232550000001823115007181434_s1_p0/131593/0_9741/0_8261"
    unitig "utg2"
  ]
  node [
    id 1439
    label "13093"
    fastq "m140315_221622_42141_c100618292550000001823115007181470_s1_p0/117577/10773_19790/0_8726"
    unitig "utg3"
  ]
  node [
    id 1440
    label "3244"
    fastq "m140311_030154_42142_c100622202550000001823114507181451_s1_p0/139215/0_10508/0_10176"
    unitig "utg111"
  ]
  node [
    id 1441
    label "11903"
    fastq "m140311_131333_42142_c100622202550000001823114507181454_s1_p0/26940/0_11470/15_10915"
    unitig "utg3"
  ]
  node [
    id 1442
    label "12307"
    fastq "m140313_192416_42141_c100604482550000001823113706171467_s1_p0/128327/254_9598/0_8868"
    unitig "utg3"
  ]
  node [
    id 1443
    label "12306"
    fastq "m140313_192416_42141_c100604482550000001823113706171467_s1_p0/126997/0_10860/435_10690"
    unitig "utg111"
  ]
  node [
    id 1444
    label "12303"
    fastq "m140313_192416_42141_c100604482550000001823113706171467_s1_p0/123568/0_9470/89_8615"
    unitig "utg3"
  ]
  node [
    id 1445
    label "12302"
    fastq "m140313_192416_42141_c100604482550000001823113706171467_s1_p0/101583/0_12899/7_12375"
    unitig "utg111"
  ]
  node [
    id 1446
    label "825"
    fastq "m140311_153755_42142_c100622202550000001823114507181455_s1_p0/7349/0_14418/378_9327"
    unitig "utg3"
  ]
  node [
    id 1447
    label "12262"
    fastq "m140313_160032_42141_c100604482550000001823113706171466_s1_p0/153115/2301_12992/0_9400"
    unitig "utg111"
  ]
  node [
    id 1448
    label "827"
    fastq "m140311_153755_42142_c100622202550000001823114507181455_s1_p0/78007/0_9856/126_9954"
    unitig "utg2"
  ]
  node [
    id 1449
    label "826"
    fastq "m140311_153755_42142_c100622202550000001823114507181455_s1_p0/72754/3418_17264/73_12713"
    unitig "utg109"
  ]
  node [
    id 1450
    label "823"
    fastq "m140311_153755_42142_c100622202550000001823114507181455_s1_p0/75651/0_9725/0_9179"
    unitig "utg68"
  ]
  node [
    id 1451
    label "6605"
    fastq "m140313_160032_42141_c100604482550000001823113706171466_s1_p0/78594/0_18459/8_18108"
    unitig "utg2"
  ]
  node [
    id 1452
    label "12909"
    fastq "m140315_125940_42141_c100618232550000001823115007181435_s1_p0/76455/0_11097/156_10523"
    unitig "utg2"
  ]
  node [
    id 1453
    label "4311"
    fastq "m140315_103700_42141_c100618232550000001823115007181434_s1_p0/80214/167_11001/161_10565"
    unitig "utg109"
  ]
  node [
    id 1454
    label "15625"
    fastq "m140315_103700_42141_c100618232550000001823115007181434_s1_p0/58095/0_10601/13_7753"
    unitig "utg109"
  ]
  node [
    id 1455
    label "5629"
    fastq "m140309_052058_42141_c100633532550000001823121009121461_s1_p0/9430/0_17154/14_16532"
    unitig "utg3"
  ]
  node [
    id 1456
    label "15623"
    fastq "m140315_103700_42141_c100618232550000001823115007181434_s1_p0/59779/201_10053/4748_9495"
    unitig "utg94"
  ]
  node [
    id 1457
    label "12380"
    fastq "m140315_010920_42141_c100618232550000001823115007181430_s1_p0/140751/0_11198/0_10185"
    unitig "utg2"
  ]
  node [
    id 1458
    label "10233"
    fastq "m140315_174828_42141_c100618232550000001823115007181437_s1_p0/92823/1545_16376/6816_14103"
    unitig "utg111"
  ]
  node [
    id 1459
    label "14208"
    fastq "m140309_154110_42141_c100633532550000001823121009121464_s1_p0/124572/0_14760/11_14053"
    unitig "utg3"
  ]
  node [
    id 1460
    label "10230"
    fastq "m140315_174828_42141_c100618232550000001823115007181437_s1_p0/89795/0_13229/0_12847"
    unitig "utg22"
  ]
  node [
    id 1461
    label "5498"
    fastq "m140321_120917_42142_c100618572550000001823115007181404_s1_p0/27751/0_12504/0_7069"
    unitig "utg109"
  ]
  node [
    id 1462
    label "3308"
    fastq "m140311_095017_42142_c100622202550000001823114507181453_s1_p0/122753/0_15963/0_14584"
    unitig "utg111"
  ]
  node [
    id 1463
    label "1484"
    fastq "m140315_103700_42141_c100618232550000001823115007181434_s1_p0/83094/1359_14470/104_9715"
    unitig "utg3"
  ]
  node [
    id 1464
    label "3306"
    fastq "m140311_095017_42142_c100622202550000001823114507181453_s1_p0/117340/0_15171/68_14600"
    unitig "utg111"
  ]
  node [
    id 1465
    label "14201"
    fastq "m140309_121338_42141_c100633532550000001823121009121463_s1_p0/95007/0_10053/13_9488"
    unitig "utg43"
  ]
  node [
    id 1466
    label "14207"
    fastq "m140309_154110_42141_c100633532550000001823121009121464_s1_p0/103901/0_11219/125_10955"
    unitig "utg109"
  ]
  node [
    id 1467
    label "3301"
    fastq "m140311_095017_42142_c100622202550000001823114507181453_s1_p0/102063/0_13208/0_11215"
    unitig "utg109"
  ]
  node [
    id 1468
    label "5252"
    fastq "m140321_015151_42142_c100618572550000001823115007181400_s1_p0/83508/0_9854/288_7420"
    unitig "utg109"
  ]
  node [
    id 1469
    label "9385"
    fastq "m140313_123524_42141_c100604482550000001823113706171465_s1_p0/115295/0_15429/0_15049"
    unitig "utg109"
  ]
  node [
    id 1470
    label "9386"
    fastq "m140313_123524_42141_c100604482550000001823113706171465_s1_p0/124478/0_14121/67_13101"
    unitig "utg109"
  ]
  node [
    id 1471
    label "6162"
    fastq "m140311_131333_42142_c100622202550000001823114507181454_s1_p0/113465/0_14300/22_13436"
    unitig "utg3"
  ]
  node [
    id 1472
    label "9380"
    fastq "m140313_123524_42141_c100604482550000001823113706171465_s1_p0/118836/0_10481/0_6631"
    unitig "utg3"
  ]
  node [
    id 1473
    label "792"
    fastq "m140311_153755_42142_c100622202550000001823114507181455_s1_p0/39796/0_10481/1161_10421"
    unitig "utg74"
  ]
  node [
    id 1474
    label "791"
    fastq "m140311_153755_42142_c100622202550000001823114507181455_s1_p0/38028/0_14505/68_13603"
    unitig "utg109"
  ]
  node [
    id 1475
    label "790"
    fastq "m140311_153755_42142_c100622202550000001823114507181455_s1_p0/38766/264_11135/122_10263"
    unitig "utg109"
  ]
  node [
    id 1476
    label "14190"
    fastq "m140309_121338_42141_c100633532550000001823121009121463_s1_p0/55518/976_10401/69_8868"
    unitig "utg43"
  ]
  node [
    id 1477
    label "1718"
    fastq "m140315_174828_42141_c100618232550000001823115007181437_s1_p0/54718/0_9330/0_7563"
    unitig "utg45"
  ]
  node [
    id 1478
    label "9388"
    fastq "m140313_123524_42141_c100604482550000001823113706171465_s1_p0/131954/0_9312/26_8764"
    unitig "utg3"
  ]
  node [
    id 1479
    label "14197"
    fastq "m140309_121338_42141_c100633532550000001823121009121463_s1_p0/82647/0_10871/0_10345"
    unitig "utg3"
  ]
  node [
    id 1480
    label "14194"
    fastq "m140309_121338_42141_c100633532550000001823121009121463_s1_p0/51419/697_10104/10_8950"
    unitig "utg42"
  ]
  node [
    id 1481
    label "14195"
    fastq "m140309_121338_42141_c100633532550000001823121009121463_s1_p0/46968/0_9936/0_9617"
    unitig "utg3"
  ]
  node [
    id 1482
    label "1270"
    fastq "m140315_055221_42141_c100618232550000001823115007181432_s1_p0/150996/0_14442/12_9947"
    unitig "utg3"
  ]
  node [
    id 1483
    label "2799"
    fastq "m140321_195713_42142_c100618572550000001823115007181407_s1_p0/141991/0_10151/49_9781"
    unitig "utg3"
  ]
  node [
    id 1484
    label "15825"
    fastq "m140315_174828_42141_c100618232550000001823115007181437_s1_p0/137518/0_10127/5_9955"
    unitig "utg3"
  ]
  node [
    id 1485
    label "12260"
    fastq "m140313_160032_42141_c100604482550000001823113706171466_s1_p0/138331/0_9966/0_8619"
    unitig "utg111"
  ]
  node [
    id 1486
    label "15828"
    fastq "m140315_174828_42141_c100618232550000001823115007181437_s1_p0/140201/0_9281/0_7986"
    unitig "utg3"
  ]
  node [
    id 1487
    label "15958"
    fastq "m140315_221622_42141_c100618292550000001823115007181470_s1_p0/97777/0_9695/0_9197"
    unitig "utg3"
  ]
  node [
    id 1488
    label "15489"
    fastq "m140315_081523_42141_c100618232550000001823115007181433_s1_p0/153887/0_9870/20_9778"
    unitig "utg3"
  ]
  node [
    id 1489
    label "1138"
    fastq "m140315_010920_42141_c100618232550000001823115007181430_s1_p0/87687/0_9785/84_9391"
    unitig "utg109"
  ]
  node [
    id 1490
    label "5639"
    fastq "m140309_084741_42141_c100633532550000001823121009121462_s1_p0/41446/0_12256/15_11879"
    unitig "utg109"
  ]
  node [
    id 1491
    label "15951"
    fastq "m140315_221622_42141_c100618292550000001823115007181470_s1_p0/73949/0_9369/0_8882"
    unitig "utg3"
  ]
  node [
    id 1492
    label "15952"
    fastq "m140315_221622_42141_c100618292550000001823115007181470_s1_p0/75852/1318_13492/1995_6679"
    unitig "utg82"
  ]
  node [
    id 1493
    label "1137"
    fastq "m140315_010920_42141_c100618232550000001823115007181430_s1_p0/8302/0_12051/0_11546"
    unitig "utg109"
  ]
  node [
    id 1494
    label "5944"
    fastq "m140310_020230_42141_c100633532550000001823121009121467_s1_p0/151592/12404_21538/0_8737"
    unitig "utg43"
  ]
  node [
    id 1495
    label "14336"
    fastq "m140309_223738_42141_c100633532550000001823121009121466_s1_p0/3859/0_10461/167_10787"
    unitig "utg111"
  ]
  node [
    id 1496
    label "2419"
    fastq "m140321_015151_42142_c100618572550000001823115007181400_s1_p0/22491/1111_13377/0_11440"
    unitig "utg109"
  ]
  node [
    id 1497
    label "15139"
    fastq "m140313_192416_42141_c100604482550000001823113706171467_s1_p0/20679/0_12412/225_11740"
    unitig "utg3"
  ]
  node [
    id 1498
    label "15138"
    fastq "m140313_192416_42141_c100604482550000001823113706171467_s1_p0/15324/248_17395/1500_16648"
    unitig "utg3"
  ]
  node [
    id 1499
    label "14332"
    fastq "m140309_223738_42141_c100633532550000001823121009121466_s1_p0/38014/10228_19586/0_4533"
    unitig "utg43"
  ]
  node [
    id 1500
    label "14445"
    fastq "m140310_020230_42141_c100633532550000001823121009121467_s1_p0/142829/18385_28856/0_9593"
    unitig "utg2"
  ]
  node [
    id 1501
    label "2418"
    fastq "m140321_015151_42142_c100618572550000001823115007181400_s1_p0/19870/830_13346/2044_11510"
    unitig "utg3"
  ]
  node [
    id 1502
    label "15133"
    fastq "m140313_192416_42141_c100604482550000001823113706171467_s1_p0/136159/0_13220/0_12568"
    unitig "utg109"
  ]
  node [
    id 1503
    label "15132"
    fastq "m140313_192416_42141_c100604482550000001823113706171467_s1_p0/130007/0_11968/11_11465"
    unitig "utg3"
  ]
  node [
    id 1504
    label "15137"
    fastq "m140313_192416_42141_c100604482550000001823113706171467_s1_p0/142586/0_11126/0_10727"
    unitig "utg3"
  ]
  node [
    id 1505
    label "15136"
    fastq "m140313_192416_42141_c100604482550000001823113706171467_s1_p0/23394/0_9728/0_8118"
    unitig "utg111"
  ]
  node [
    id 1506
    label "15134"
    fastq "m140313_192416_42141_c100604482550000001823113706171467_s1_p0/139427/0_13135/0_8783"
    unitig "utg109"
  ]
  node [
    id 1507
    label "3019"
    fastq "m140309_223738_42141_c100633532550000001823121009121466_s1_p0/28713/0_12800/12_12625"
    unitig "utg109"
  ]
  node [
    id 1508
    label "5532"
    fastq "m140321_144411_42142_c100618572550000001823115007181405_s1_p0/87120/1981_13662/0_9180"
    unitig "utg3"
  ]
  node [
    id 1509
    label "7144"
    fastq "m140315_103700_42141_c100618232550000001823115007181434_s1_p0/91732/0_13124/0_6403"
    unitig "utg3"
  ]
  node [
    id 1510
    label "3010"
    fastq "m140309_223738_42141_c100633532550000001823121009121466_s1_p0/24780/0_9329/0_9111"
    unitig "utg3"
  ]
  node [
    id 1511
    label "3016"
    fastq "m140309_223738_42141_c100633532550000001823121009121466_s1_p0/27149/4426_14823/0_9886"
    unitig "utg109"
  ]
  node [
    id 1512
    label "7611"
    fastq "m140316_025917_42141_c100618292550000001823115007181472_s1_p0/41057/5194_20155/6237_14341"
    unitig "utg3"
  ]
  node [
    id 1513
    label "7143"
    fastq "m140315_103700_42141_c100618232550000001823115007181434_s1_p0/93574/0_9291/0_8261"
    unitig "utg3"
  ]
  node [
    id 1514
    label "518"
    fastq "m140311_095017_42142_c100622202550000001823114507181453_s1_p0/17095/0_12921/87_12517"
    unitig "utg109"
  ]
  node [
    id 1515
    label "4972"
    fastq "m140316_100554_42141_c100618292550000001823115007181475_s1_p0/138085/249_13309/0_11978"
    unitig "utg109"
  ]
  node [
    id 1516
    label "1009"
    fastq "m140313_192416_42141_c100604482550000001823113706171467_s1_p0/135622/0_9769/0_9207"
    unitig "utg3"
  ]
  node [
    id 1517
    label "1007"
    fastq "m140313_192416_42141_c100604482550000001823113706171467_s1_p0/129310/0_10579/13_10179"
    unitig "utg3"
  ]
  node [
    id 1518
    label "1006"
    fastq "m140313_192416_42141_c100604482550000001823113706171467_s1_p0/12860/0_9960/107_9530"
    unitig "utg2"
  ]
  node [
    id 1519
    label "513"
    fastq "m140311_095017_42142_c100622202550000001823114507181453_s1_p0/131706/0_10298/0_9351"
    unitig "utg43"
  ]
  node [
    id 1520
    label "1004"
    fastq "m140313_192416_42141_c100604482550000001823113706171467_s1_p0/127292/0_15037/18_13878"
    unitig "utg67"
  ]
  node [
    id 1521
    label "8725"
    fastq "m140309_223738_42141_c100633532550000001823121009121466_s1_p0/93054/0_18067/0_9611"
    unitig "utg109"
  ]
  node [
    id 1522
    label "514"
    fastq "m140311_095017_42142_c100622202550000001823114507181453_s1_p0/134407/0_10929/0_10561"
    unitig "utg3"
  ]
  node [
    id 1523
    label "1001"
    fastq "m140313_192416_42141_c100604482550000001823113706171467_s1_p0/112636/0_12900/0_12149"
    unitig "utg3"
  ]
  node [
    id 1524
    label "1000"
    fastq "m140313_192416_42141_c100604482550000001823113706171467_s1_p0/110141/0_16000/13_14528"
    unitig "utg109"
  ]
  node [
    id 1525
    label "1227"
    fastq "m140315_033050_42141_c100618232550000001823115007181431_s1_p0/98555/0_9424/0_6422"
    unitig "utg109"
  ]
  node [
    id 1526
    label "8500"
    fastq "m140309_084741_42141_c100633532550000001823121009121462_s1_p0/84085/0_15241/21_14404"
    unitig "utg2"
  ]
  node [
    id 1527
    label "8503"
    fastq "m140309_121338_42141_c100633532550000001823121009121463_s1_p0/114912/0_12418/0_11660"
    unitig "utg109"
  ]
  node [
    id 1528
    label "10995"
    fastq "m140321_042601_42142_c100618572550000001823115007181401_s1_p0/28997/1386_12965/0_10457"
    unitig "utg3"
  ]
  node [
    id 1529
    label "8057"
    fastq "m140321_015151_42142_c100618572550000001823115007181400_s1_p0/33751/0_9052/9_9490"
    unitig "utg3"
  ]
  node [
    id 1530
    label "626"
    fastq "m140311_131333_42142_c100622202550000001823114507181454_s1_p0/37211/918_10066/0_8579"
    unitig "utg74"
  ]
  node [
    id 1531
    label "8055"
    fastq "m140321_015151_42142_c100618572550000001823115007181400_s1_p0/29157/0_14680/25_14426"
    unitig "utg3"
  ]
  node [
    id 1532
    label "8054"
    fastq "m140321_015151_42142_c100618572550000001823115007181400_s1_p0/2943/0_9923/3_10436"
    unitig "utg2"
  ]
  node [
    id 1533
    label "4181"
    fastq "m140315_081523_42141_c100618232550000001823115007181433_s1_p0/147483/0_17162/8099_16506"
    unitig "utg111"
  ]
  node [
    id 1534
    label "8508"
    fastq "m140309_121338_42141_c100633532550000001823121009121463_s1_p0/148055/0_10570/99_10133"
    unitig "utg2"
  ]
  node [
    id 1535
    label "629"
    fastq "m140311_131333_42142_c100622202550000001823114507181454_s1_p0/37672/0_9165/0_8507"
    unitig "utg3"
  ]
  node [
    id 1536
    label "13874"
    fastq "m140321_065934_42142_c100618572550000001823115007181402_s1_p0/126269/0_9361/0_8427"
    unitig "utg109"
  ]
  node [
    id 1537
    label "13876"
    fastq "m140321_065934_42142_c100618572550000001823115007181402_s1_p0/123455/0_11617/175_11241"
    unitig "utg111"
  ]
  node [
    id 1538
    label "5663"
    fastq "m140309_121338_42141_c100633532550000001823121009121463_s1_p0/17014/0_10736/0_10060"
    unitig "utg3"
  ]
  node [
    id 1539
    label "6537"
    fastq "m140313_123524_42141_c100604482550000001823113706171465_s1_p0/133501/401_10718/4_9787"
    unitig "utg3"
  ]
  node [
    id 1540
    label "6534"
    fastq "m140313_123524_42141_c100604482550000001823113706171465_s1_p0/128195/0_9320/0_9070"
    unitig "utg109"
  ]
  node [
    id 1541
    label "5660"
    fastq "m140309_121338_42141_c100633532550000001823121009121463_s1_p0/116719/0_21004/415_20092"
    unitig "utg3"
  ]
  node [
    id 1542
    label "15003"
    fastq "m140313_090822_42141_c100604482550000001823113706171464_s1_p0/130436/0_9188/0_8588"
    unitig "utg111"
  ]
  node [
    id 1543
    label "8294"
    fastq "m140321_093325_42142_c100618572550000001823115007181403_s1_p0/158712/857_11193/141_9555"
    unitig "utg2"
  ]
  node [
    id 1544
    label "5665"
    fastq "m140309_121338_42141_c100633532550000001823121009121463_s1_p0/19981/0_12598/0_10466"
    unitig "utg3"
  ]
  node [
    id 1545
    label "15000"
    fastq "m140313_090822_42141_c100604482550000001823113706171464_s1_p0/106899/0_13625/2_12713"
    unitig "utg3"
  ]
  node [
    id 1546
    label "15009"
    fastq "m140313_090822_42141_c100604482550000001823113706171464_s1_p0/17207/19_10069/0_9413"
    unitig "utg3"
  ]
  node [
    id 1547
    label "6539"
    fastq "m140313_123524_42141_c100604482550000001823113706171465_s1_p0/140985/0_16490/131_10134"
    unitig "utg3"
  ]
  node [
    id 1548
    label "2882"
    fastq "m140309_121338_42141_c100633532550000001823121009121463_s1_p0/18444/0_14906/0_14315"
    unitig "utg2"
  ]
  node [
    id 1549
    label "14651"
    fastq "m140311_095017_42142_c100622202550000001823114507181453_s1_p0/75053/0_13744/0_12897"
    unitig "utg3"
  ]
  node [
    id 1550
    label "2881"
    fastq "m140309_121338_42141_c100633532550000001823121009121463_s1_p0/26211/0_12568/156_12102"
    unitig "utg111"
  ]
  node [
    id 1551
    label "2886"
    fastq "m140309_121338_42141_c100633532550000001823121009121463_s1_p0/48288/0_9537/11_9262"
    unitig "utg2"
  ]
  node [
    id 1552
    label "2887"
    fastq "m140309_121338_42141_c100633532550000001823121009121463_s1_p0/51483/0_10923/16_10589"
    unitig "utg3"
  ]
  node [
    id 1553
    label "2884"
    fastq "m140309_121338_42141_c100633532550000001823121009121463_s1_p0/38243/0_13131/0_12453"
    unitig "utg43"
  ]
  node [
    id 1554
    label "11014"
    fastq "m140321_042601_42142_c100618572550000001823115007181401_s1_p0/56432/429_10036/2430_9542"
    unitig "utg3"
  ]
  node [
    id 1555
    label "14535"
    fastq "m140310_020230_42141_c100633532550000001823121009121467_s1_p0/79054/0_10121/6_9885"
    unitig "utg111"
  ]
  node [
    id 1556
    label "11016"
    fastq "m140321_042601_42142_c100618572550000001823115007181401_s1_p0/55738/0_11797/41_10625"
    unitig "utg3"
  ]
  node [
    id 1557
    label "11017"
    fastq "m140321_042601_42142_c100618572550000001823115007181401_s1_p0/58934/2692_14694/0_10486"
    unitig "utg111"
  ]
  node [
    id 1558
    label "7496"
    fastq "m140316_003701_42141_c100618292550000001823115007181471_s1_p0/138842/0_9022/0_8387"
    unitig "utg111"
  ]
  node [
    id 1559
    label "8617"
    fastq "m140309_223738_42141_c100633532550000001823121009121466_s1_p0/136529/5584_25145/20_11037"
    unitig "utg3"
  ]
  node [
    id 1560
    label "8187"
    fastq "m140321_042601_42142_c100618572550000001823115007181401_s1_p0/8583/0_9939/0_9455"
    unitig "utg2"
  ]
  node [
    id 1561
    label "11049"
    fastq "m140321_065934_42142_c100618572550000001823115007181402_s1_p0/107584/0_11831/131_11117"
    unitig "utg109"
  ]
  node [
    id 1562
    label "8612"
    fastq "m140309_223738_42141_c100633532550000001823121009121466_s1_p0/130619/0_12623/0_11848"
    unitig "utg109"
  ]
  node [
    id 1563
    label "11048"
    fastq "m140321_065934_42142_c100618572550000001823115007181402_s1_p0/106116/0_12779/102_11764"
    unitig "utg94"
  ]
  node [
    id 1564
    label "8619"
    fastq "m140309_223738_42141_c100633532550000001823121009121466_s1_p0/143121/5065_15128/3548_9537"
    unitig "utg111"
  ]
  node [
    id 1565
    label "11801"
    fastq "m140311_095017_42142_c100622202550000001823114507181453_s1_p0/18708/0_12118/6_11259"
    unitig "utg3"
  ]
  node [
    id 1566
    label "14832"
    fastq "m140311_153755_42142_c100622202550000001823114507181455_s1_p0/116034/7295_20680/4613_12168"
    unitig "utg109"
  ]
  node [
    id 1567
    label "3872"
    fastq "m140315_010920_42141_c100618232550000001823115007181430_s1_p0/120334/0_13634/26_8818"
    unitig "utg2"
  ]
  node [
    id 1568
    label "12265"
    fastq "m140313_160032_42141_c100604482550000001823113706171466_s1_p0/144350/0_11168/13_10770"
    unitig "utg109"
  ]
  node [
    id 1569
    label "3875"
    fastq "m140315_010920_42141_c100618232550000001823115007181430_s1_p0/123927/0_9927/0_9764"
    unitig "utg111"
  ]
  node [
    id 1570
    label "11330"
    fastq "m140309_084741_42141_c100633532550000001823121009121462_s1_p0/67471/101_10456/257_10970"
    unitig "utg2"
  ]
  node [
    id 1571
    label "11333"
    fastq "m140309_084741_42141_c100633532550000001823121009121462_s1_p0/87320/0_11413/15_11408"
    unitig "utg3"
  ]
  node [
    id 1572
    label "11332"
    fastq "m140309_084741_42141_c100633532550000001823121009121462_s1_p0/61312/0_12949/7_12374"
    unitig "utg3"
  ]
  node [
    id 1573
    label "8479"
    fastq "m140309_084741_42141_c100633532550000001823121009121462_s1_p0/134412/0_11649/0_11332"
    unitig "utg43"
  ]
  node [
    id 1574
    label "11337"
    fastq "m140309_121338_42141_c100633532550000001823121009121463_s1_p0/103278/0_9622/0_9211"
    unitig "utg109"
  ]
  node [
    id 1575
    label "8474"
    fastq "m140309_052058_42141_c100633532550000001823121009121461_s1_p0/66833/0_12401/0_11999"
    unitig "utg111"
  ]
  node [
    id 1576
    label "8477"
    fastq "m140309_084741_42141_c100633532550000001823121009121462_s1_p0/112127/0_16424/90_15377"
    unitig "utg3"
  ]
  node [
    id 1577
    label "8476"
    fastq "m140309_084741_42141_c100633532550000001823121009121462_s1_p0/117666/0_9206/382_9295"
    unitig "utg2"
  ]
  node [
    id 1578
    label "8471"
    fastq "m140309_052058_42141_c100633532550000001823121009121461_s1_p0/45175/0_11179/32_10306"
    unitig "utg3"
  ]
  node [
    id 1579
    label "8470"
    fastq "m140309_052058_42141_c100633532550000001823121009121461_s1_p0/3992/0_13307/30_12513"
    unitig "utg109"
  ]
  node [
    id 1580
    label "11"
    fastq "m140309_015740_42141_c100633532550000001823121009121460_s1_p0/145526/0_12019/12_11149"
    unitig "utg111"
  ]
  node [
    id 1581
    label "12"
    fastq "m140309_015740_42141_c100633532550000001823121009121460_s1_p0/64221/0_14356/5391_13378"
    unitig "utg109"
  ]
  node [
    id 1582
    label "15317"
    fastq "m140315_033050_42141_c100618232550000001823115007181431_s1_p0/17927/2581_13072/0_9974"
    unitig "utg109"
  ]
  node [
    id 1583
    label "7563"
    fastq "m140316_025917_42141_c100618292550000001823115007181472_s1_p0/111246/0_9713/16_9396"
    unitig "utg2"
  ]
  node [
    id 1584
    label "5718"
    fastq "m140309_190708_42141_c100633532550000001823121009121465_s1_p0/133664/0_10297/0_9424"
    unitig "utg3"
  ]
  node [
    id 1585
    label "8185"
    fastq "m140321_042601_42142_c100618572550000001823115007181401_s1_p0/87147/248_12669/11_11849"
    unitig "utg3"
  ]
  node [
    id 1586
    label "18"
    fastq "m140309_052058_42141_c100633532550000001823121009121461_s1_p0/112302/0_12233/0_11732"
    unitig "utg109"
  ]
  node [
    id 1587
    label "6408"
    fastq "m140311_153755_42142_c100622202550000001823114507181455_s1_p0/46272/454_11285/0_6004"
    unitig "utg3"
  ]
  node [
    id 1588
    label "6409"
    fastq "m140311_153755_42142_c100622202550000001823114507181455_s1_p0/47083/3389_14604/4534_10200"
    unitig "utg3"
  ]
  node [
    id 1589
    label "5713"
    fastq "m140309_154110_42141_c100633532550000001823121009121464_s1_p0/95537/0_11984/0_10305"
    unitig "utg3"
  ]
  node [
    id 1590
    label "8180"
    fastq "m140321_042601_42142_c100618572550000001823115007181401_s1_p0/70532/0_13389/1056_13000"
    unitig "utg2"
  ]
  node [
    id 1591
    label "10238"
    fastq "m140315_221622_42141_c100618292550000001823115007181470_s1_p0/107586/3494_12619/3_8252"
    unitig "utg3"
  ]
  node [
    id 1592
    label "8182"
    fastq "m140321_042601_42142_c100618572550000001823115007181401_s1_p0/78242/0_13479/16_10908"
    unitig "utg3"
  ]
  node [
    id 1593
    label "7764"
    fastq "m140316_074350_42141_c100618292550000001823115007181474_s1_p0/8760/948_11127/0_9061"
    unitig "utg2"
  ]
  node [
    id 1594
    label "7769"
    fastq "m140316_100554_42141_c100618292550000001823115007181475_s1_p0/101547/6533_15566/0_8345"
    unitig "utg109"
  ]
  node [
    id 1595
    label "15763"
    fastq "m140315_152532_42141_c100618232550000001823115007181436_s1_p0/160372/0_12575/0_11357"
    unitig "utg73"
  ]
  node [
    id 1596
    label "13650"
    fastq "m140316_145405_42141_c100618292550000001823115007181477_s1_p0/72025/0_11034/635_11006"
    unitig "utg93"
  ]
  node [
    id 1597
    label "6746"
    fastq "m140315_010920_42141_c100618232550000001823115007181430_s1_p0/73109/0_9874/0_9373"
    unitig "utg3"
  ]
  node [
    id 1598
    label "14402"
    fastq "m140310_020230_42141_c100633532550000001823121009121467_s1_p0/102332/9616_24747/6517_14164"
    unitig "utg2"
  ]
  node [
    id 1599
    label "11489"
    fastq "m140309_223738_42141_c100633532550000001823121009121466_s1_p0/21030/0_11555/0_11207"
    unitig "utg11"
  ]
  node [
    id 1600
    label "11291"
    fastq "m140309_015740_42141_c100633532550000001823121009121460_s1_p0/154362/0_15901/0_9437"
    unitig "utg109"
  ]
  node [
    id 1601
    label "8244"
    fastq "m140321_065934_42142_c100618572550000001823115007181402_s1_p0/28354/201_10922/0_10129"
    unitig "utg3"
  ]
  node [
    id 1602
    label "11637"
    fastq "m140310_020230_42141_c100633532550000001823121009121467_s1_p0/155923/828_20613/9854_18461"
    unitig "utg3"
  ]
  node [
    id 1603
    label "6748"
    fastq "m140315_010920_42141_c100618232550000001823115007181430_s1_p0/73951/1072_15331/0_7790"
    unitig "utg111"
  ]
  node [
    id 1604
    label "11480"
    fastq "m140309_223738_42141_c100633532550000001823121009121466_s1_p0/153359/8123_20857/805_11948"
    unitig "utg111"
  ]
  node [
    id 1605
    label "4167"
    fastq "m140315_081523_42141_c100618232550000001823115007181433_s1_p0/124870/2676_13702/7_10382"
    unitig "utg94"
  ]
  node [
    id 1606
    label "4166"
    fastq "m140315_081523_42141_c100618232550000001823115007181433_s1_p0/127578/0_13178/5_11994"
    unitig "utg0"
  ]
  node [
    id 1607
    label "4163"
    fastq "m140315_081523_42141_c100618232550000001823115007181433_s1_p0/120814/0_10784/18_9911"
    unitig "utg109"
  ]
  node [
    id 1608
    label "11248"
    fastq "m140321_172159_42142_c100618572550000001823115007181406_s1_p0/66640/0_11610/11_10989"
    unitig "utg109"
  ]
  node [
    id 1609
    label "13890"
    fastq "m140321_065934_42142_c100618572550000001823115007181402_s1_p0/146024/295_9524/0_8742"
    unitig "utg109"
  ]
  node [
    id 1610
    label "13891"
    fastq "m140321_065934_42142_c100618572550000001823115007181402_s1_p0/145109/0_12231/0_11926"
    unitig "utg111"
  ]
  node [
    id 1611
    label "8681"
    fastq "m140309_223738_42141_c100633532550000001823121009121466_s1_p0/54147/21298_32852/115_11044"
    unitig "utg109"
  ]
  node [
    id 1612
    label "13898"
    fastq "m140321_065934_42142_c100618572550000001823115007181402_s1_p0/154116/2098_14360/112_10910"
    unitig "utg94"
  ]
  node [
    id 1613
    label "5808"
    fastq "m140309_223738_42141_c100633532550000001823121009121466_s1_p0/26631/0_10409/5071_10159"
    unitig "utg109"
  ]
  node [
    id 1614
    label "5803"
    fastq "m140309_223738_42141_c100633532550000001823121009121466_s1_p0/19420/5812_17840/4719_11157"
    unitig "utg3"
  ]
  node [
    id 1615
    label "16021"
    fastq "m140316_003701_42141_c100618292550000001823115007181471_s1_p0/70200/5993_15548/36_5929"
    unitig "utg109"
  ]
  node [
    id 1616
    label "3192"
    fastq "m140310_020230_42141_c100633532550000001823121009121467_s1_p0/52157/7096_18001/3394_9869"
    unitig "utg109"
  ]
  node [
    id 1617
    label "5644"
    fastq "m140309_084741_42141_c100633532550000001823121009121462_s1_p0/66399/0_9068/15_8653"
    unitig "utg2"
  ]
  node [
    id 1618
    label "5806"
    fastq "m140309_223738_42141_c100633532550000001823121009121466_s1_p0/18565/10979_21561/526_10579"
    unitig "utg89"
  ]
  node [
    id 1619
    label "9953"
    fastq "m140315_103700_42141_c100618232550000001823115007181434_s1_p0/48108/0_11912/0_11602"
    unitig "utg3"
  ]
  node [
    id 1620
    label "16753"
    fastq "m140321_093325_42142_c100618572550000001823115007181403_s1_p0/135410/1668_11769/444_8964"
    unitig "utg109"
  ]
  node [
    id 1621
    label "203"
    fastq "m140309_223738_42141_c100633532550000001823121009121466_s1_p0/32317/0_11278/17_10735"
    unitig "utg43"
  ]
  node [
    id 1622
    label "16751"
    fastq "m140321_065934_42142_c100618572550000001823115007181402_s1_p0/9881/0_10067/79_9633"
    unitig "utg2"
  ]
  node [
    id 1623
    label "16755"
    fastq "m140321_093325_42142_c100618572550000001823115007181403_s1_p0/119034/3229_13488/592_9733"
    unitig "utg3"
  ]
  node [
    id 1624
    label "16208"
    fastq "m140316_074350_42141_c100618292550000001823115007181474_s1_p0/137967/3857_16494/0_12127"
    unitig "utg109"
  ]
  node [
    id 1625
    label "16758"
    fastq "m140321_093325_42142_c100618572550000001823115007181403_s1_p0/138331/2122_11127/187_9291"
    unitig "utg3"
  ]
  node [
    id 1626
    label "16590"
    fastq "m140321_042601_42142_c100618572550000001823115007181401_s1_p0/125334/0_13062/164_11923"
    unitig "utg3"
  ]
  node [
    id 1627
    label "16591"
    fastq "m140321_042601_42142_c100618572550000001823115007181401_s1_p0/127719/0_9462/9_8960"
    unitig "utg3"
  ]
  node [
    id 1628
    label "16594"
    fastq "m140321_042601_42142_c100618572550000001823115007181401_s1_p0/13741/833_9878/0_8730"
    unitig "utg111"
  ]
  node [
    id 1629
    label "16598"
    fastq "m140321_042601_42142_c100618572550000001823115007181401_s1_p0/141536/0_9496/223_8865"
    unitig "utg43"
  ]
  node [
    id 1630
    label "16599"
    fastq "m140321_042601_42142_c100618572550000001823115007181401_s1_p0/137931/0_12955/10_12643"
    unitig "utg3"
  ]
  node [
    id 1631
    label "12681"
    fastq "m140315_081523_42141_c100618232550000001823115007181433_s1_p0/32074/0_10436/0_9923"
    unitig "utg109"
  ]
  node [
    id 1632
    label "11799"
    fastq "m140311_095017_42142_c100622202550000001823114507181453_s1_p0/152549/0_13936/0_10550"
    unitig "utg3"
  ]
  node [
    id 1633
    label "11798"
    fastq "m140311_095017_42142_c100622202550000001823114507181453_s1_p0/14958/219_9565/0_8788"
    unitig "utg3"
  ]
  node [
    id 1634
    label "12686"
    fastq "m140315_081523_42141_c100618232550000001823115007181433_s1_p0/45918/3677_15376/4541_11526"
    unitig "utg2"
  ]
  node [
    id 1635
    label "8551"
    fastq "m140309_190708_42141_c100633532550000001823121009121465_s1_p0/10543/0_9105/0_8630"
    unitig "utg109"
  ]
  node [
    id 1636
    label "1577"
    fastq "m140315_152532_42141_c100618232550000001823115007181436_s1_p0/100296/0_9611/0_5789"
    unitig "utg3"
  ]
  node [
    id 1637
    label "2233"
    fastq "m140316_123054_42141_c100618292550000001823115007181476_s1_p0/124057/0_11591/70_10683"
    unitig "utg111"
  ]
  node [
    id 1638
    label "11790"
    fastq "m140311_095017_42142_c100622202550000001823114507181453_s1_p0/111021/0_10556/0_9909"
    unitig "utg109"
  ]
  node [
    id 1639
    label "11797"
    fastq "m140311_095017_42142_c100622202550000001823114507181453_s1_p0/137635/0_13036/3310_12414"
    unitig "utg3"
  ]
  node [
    id 1640
    label "2234"
    fastq "m140316_123054_42141_c100618292550000001823115007181476_s1_p0/122404/0_14177/25_13773"
    unitig "utg111"
  ]
  node [
    id 1641
    label "2237"
    fastq "m140316_123054_42141_c100618292550000001823115007181476_s1_p0/126483/0_12005/0_11699"
    unitig "utg43"
  ]
  node [
    id 1642
    label "11794"
    fastq "m140311_095017_42142_c100622202550000001823114507181453_s1_p0/122938/0_12664/0_12282"
    unitig "utg2"
  ]
  node [
    id 1643
    label "13148"
    fastq "m140315_221622_42141_c100618292550000001823115007181470_s1_p0/77627/666_10576/4_9791"
    unitig "utg109"
  ]
  node [
    id 1644
    label "10820"
    fastq "m140316_145405_42141_c100618292550000001823115007181477_s1_p0/30242/0_9823/17_9680"
    unitig "utg2"
  ]
  node [
    id 1645
    label "12279"
    fastq "m140313_160032_42141_c100604482550000001823113706171466_s1_p0/56015/0_9239/0_9042"
    unitig "utg3"
  ]
  node [
    id 1646
    label "16639"
    fastq "m140321_042601_42142_c100618572550000001823115007181401_s1_p0/57/466_11803/0_10882"
    unitig "utg3"
  ]
  node [
    id 1647
    label "6101"
    fastq "m140311_062557_42142_c100622202550000001823114507181452_s1_p0/90433/0_20791/0_14795"
    unitig "utg109"
  ]
  node [
    id 1648
    label "7187"
    fastq "m140315_125940_42141_c100618232550000001823115007181435_s1_p0/151457/0_12587/0_11777"
    unitig "utg94"
  ]
  node [
    id 1649
    label "16118"
    fastq "m140316_025917_42141_c100618292550000001823115007181472_s1_p0/64741/0_10297/0_9777"
    unitig "utg3"
  ]
  node [
    id 1650
    label "5938"
    fastq "m140310_020230_42141_c100633532550000001823121009121467_s1_p0/149162/11606_20814/0_8550"
    unitig "utg3"
  ]
  node [
    id 1651
    label "7816"
    fastq "m140316_100554_42141_c100618292550000001823115007181475_s1_p0/4753/355_13141/6279_12652"
    unitig "utg94"
  ]
  node [
    id 1652
    label "9251"
    fastq "m140311_153755_42142_c100622202550000001823114507181455_s1_p0/40777/2536_13022/187_9294"
    unitig "utg3"
  ]
  node [
    id 1653
    label "14121"
    fastq "m140309_015740_42141_c100633532550000001823121009121460_s1_p0/129607/0_9002/11_8770"
    unitig "utg109"
  ]
  node [
    id 1654
    label "3497"
    fastq "m140311_131333_42142_c100622202550000001823114507181454_s1_p0/92663/0_11263/0_8606"
    unitig "utg3"
  ]
  node [
    id 1655
    label "12023"
    fastq "m140311_153755_42142_c100622202550000001823114507181455_s1_p0/128421/3507_13086/20_9268"
    unitig "utg3"
  ]
  node [
    id 1656
    label "1306"
    fastq "m140315_055221_42141_c100618232550000001823115007181432_s1_p0/87632/0_9634/10_9328"
    unitig "utg3"
  ]
  node [
    id 1657
    label "7819"
    fastq "m140316_100554_42141_c100618292550000001823115007181475_s1_p0/41283/430_13720/1252_12706"
    unitig "utg74"
  ]
  node [
    id 1658
    label "13401"
    fastq "m140316_074350_42141_c100618292550000001823115007181474_s1_p0/16013/0_10547/4_10058"
    unitig "utg111"
  ]
  node [
    id 1659
    label "4571"
    fastq "m140315_174828_42141_c100618232550000001823115007181437_s1_p0/93914/0_9874/0_9486"
    unitig "utg3"
  ]
  node [
    id 1660
    label "7454"
    fastq "m140315_221622_42141_c100618292550000001823115007181470_s1_p0/57336/5432_14879/3247_8794"
    unitig "utg109"
  ]
  node [
    id 1661
    label "3658"
    fastq "m140313_054807_42141_c100604482550000001823113706171463_s1_p0/101699/0_13924/19_13621"
    unitig "utg3"
  ]
  node [
    id 1662
    label "6540"
    fastq "m140313_123524_42141_c100604482550000001823113706171465_s1_p0/140985/0_16490/10451_15927"
    unitig "utg3"
  ]
  node [
    id 1663
    label "13409"
    fastq "m140316_074350_42141_c100618292550000001823115007181474_s1_p0/29069/329_12027/3903_11539"
    unitig "utg111"
  ]
  node [
    id 1664
    label "2527"
    fastq "m140321_042601_42142_c100618572550000001823115007181401_s1_p0/39468/0_10911/0_9951"
    unitig "utg111"
  ]
  node [
    id 1665
    label "2526"
    fastq "m140321_042601_42142_c100618572550000001823115007181401_s1_p0/41661/3034_14844/2670_10182"
    unitig "utg2"
  ]
  node [
    id 1666
    label "16688"
    fastq "m140321_065934_42142_c100618572550000001823115007181402_s1_p0/134083/183_9994/1303_8797"
    unitig "utg109"
  ]
  node [
    id 1667
    label "11662"
    fastq "m140310_020230_42141_c100633532550000001823121009121467_s1_p0/32970/17758_26831/254_9224"
    unitig "utg2"
  ]
  node [
    id 1668
    label "16684"
    fastq "m140321_065934_42142_c100618572550000001823115007181402_s1_p0/130245/0_9824/19_9013"
    unitig "utg111"
  ]
  node [
    id 1669
    label "16685"
    fastq "m140321_065934_42142_c100618572550000001823115007181402_s1_p0/128135/1993_15688/0_11462"
    unitig "utg109"
  ]
  node [
    id 1670
    label "2529"
    fastq "m140321_042601_42142_c100618572550000001823115007181401_s1_p0/42927/0_12277/15_11634"
    unitig "utg109"
  ]
  node [
    id 1671
    label "2528"
    fastq "m140321_042601_42142_c100618572550000001823115007181401_s1_p0/44667/288_10770/20_9690"
    unitig "utg3"
  ]
  node [
    id 1672
    label "16683"
    fastq "m140321_065934_42142_c100618572550000001823115007181402_s1_p0/125841/1338_14458/213_12992"
    unitig "utg3"
  ]
  node [
    id 1673
    label "14209"
    fastq "m140309_154110_42141_c100633532550000001823121009121464_s1_p0/141322/0_10218/0_9654"
    unitig "utg109"
  ]
  node [
    id 1674
    label "11469"
    fastq "m140309_223738_42141_c100633532550000001823121009121466_s1_p0/147205/0_10037/0_9624"
    unitig "utg43"
  ]
  node [
    id 1675
    label "9379"
    fastq "m140313_123524_42141_c100604482550000001823113706171465_s1_p0/104793/0_9797/19_9398"
    unitig "utg109"
  ]
  node [
    id 1676
    label "9378"
    fastq "m140313_090822_42141_c100604482550000001823113706171464_s1_p0/9591/936_11015/0_9639"
    unitig "utg3"
  ]
  node [
    id 1677
    label "5061"
    fastq "m140316_123054_42141_c100618292550000001823115007181476_s1_p0/50653/0_13474/13_7717"
    unitig "utg3"
  ]
  node [
    id 1678
    label "2705"
    fastq "m140321_120917_42142_c100618572550000001823115007181404_s1_p0/15701/0_13082/2781_11507"
    unitig "utg3"
  ]
  node [
    id 1679
    label "4881"
    fastq "m140316_074350_42141_c100618292550000001823115007181474_s1_p0/110150/0_11587/191_10687"
    unitig "utg3"
  ]
  node [
    id 1680
    label "4490"
    fastq "m140315_174828_42141_c100618232550000001823115007181437_s1_p0/109911/0_13169/0_12761"
    unitig "utg3"
  ]
  node [
    id 1681
    label "9375"
    fastq "m140313_090822_42141_c100604482550000001823113706171464_s1_p0/89137/0_10524/263_9837"
    unitig "utg109"
  ]
  node [
    id 1682
    label "9374"
    fastq "m140313_090822_42141_c100604482550000001823113706171464_s1_p0/78987/0_9264/81_9629"
    unitig "utg3"
  ]
  node [
    id 1683
    label "8963"
    fastq "m140311_095017_42142_c100622202550000001823114507181453_s1_p0/114951/0_10092/0_10028"
    unitig "utg111"
  ]
  node [
    id 1684
    label "7960"
    fastq "m140316_145405_42141_c100618292550000001823115007181477_s1_p0/28707/0_12348/0_10975"
    unitig "utg109"
  ]
  node [
    id 1685
    label "7964"
    fastq "m140316_145405_42141_c100618292550000001823115007181477_s1_p0/39889/3239_13630/0_9941"
    unitig "utg111"
  ]
  node [
    id 1686
    label "9175"
    fastq "m140311_153755_42142_c100622202550000001823114507181455_s1_p0/113142/0_15354/7330_13965"
    unitig "utg3"
  ]
  node [
    id 1687
    label "9174"
    fastq "m140311_153755_42142_c100622202550000001823114507181455_s1_p0/113142/0_15354/0_6513"
    unitig "utg3"
  ]
  node [
    id 1688
    label "9173"
    fastq "m140311_153755_42142_c100622202550000001823114507181455_s1_p0/111140/0_11268/22_10554"
    unitig "utg43"
  ]
  node [
    id 1689
    label "13878"
    fastq "m140321_065934_42142_c100618572550000001823115007181402_s1_p0/12829/1475_11009/401_9147"
    unitig "utg3"
  ]
  node [
    id 1690
    label "10685"
    fastq "m140316_100554_42141_c100618292550000001823115007181475_s1_p0/53455/2370_11609/0_8797"
    unitig "utg109"
  ]
  node [
    id 1691
    label "13222"
    fastq "m140316_003701_42141_c100618292550000001823115007181471_s1_p0/75014/0_9922/1978_9004"
    unitig "utg50"
  ]
  node [
    id 1692
    label "13318"
    fastq "m140316_052143_42141_c100618292550000001823115007181473_s1_p0/115498/0_9095/0_8877"
    unitig "utg2"
  ]
  node [
    id 1693
    label "6142"
    fastq "m140311_095017_42142_c100622202550000001823114507181453_s1_p0/92124/0_10411/18_9930"
    unitig "utg111"
  ]
  node [
    id 1694
    label "4404"
    fastq "m140315_125940_42141_c100618232550000001823115007181435_s1_p0/8668/0_12169/20_10763"
    unitig "utg109"
  ]
  node [
    id 1695
    label "1824"
    fastq "m140316_003701_42141_c100618292550000001823115007181471_s1_p0/115477/0_9559/88_9639"
    unitig "utg109"
  ]
  node [
    id 1696
    label "13316"
    fastq "m140316_025917_42141_c100618292550000001823115007181472_s1_p0/99700/240_11828/16_9623"
    unitig "utg3"
  ]
  node [
    id 1697
    label "1820"
    fastq "m140315_221622_42141_c100618292550000001823115007181470_s1_p0/99100/0_14087/29_10473"
    unitig "utg2"
  ]
  node [
    id 1698
    label "9573"
    fastq "m140315_010920_42141_c100618232550000001823115007181430_s1_p0/25511/1522_13585/0_11626"
    unitig "utg109"
  ]
  node [
    id 1699
    label "929"
    fastq "m140313_123524_42141_c100604482550000001823113706171465_s1_p0/35261/0_9958/20_9364"
    unitig "utg2"
  ]
  node [
    id 1700
    label "12268"
    fastq "m140313_160032_42141_c100604482550000001823113706171466_s1_p0/20902/0_10659/88_10382"
    unitig "utg43"
  ]
  node [
    id 1701
    label "12269"
    fastq "m140313_160032_42141_c100604482550000001823113706171466_s1_p0/24215/0_10944/293_10909"
    unitig "utg3"
  ]
  node [
    id 1702
    label "2415"
    fastq "m140321_015151_42142_c100618572550000001823115007181400_s1_p0/19117/2206_12568/107_8598"
    unitig "utg2"
  ]
  node [
    id 1703
    label "2414"
    fastq "m140321_015151_42142_c100618572550000001823115007181400_s1_p0/163360/0_11580/15_11304"
    unitig "utg111"
  ]
  node [
    id 1704
    label "2416"
    fastq "m140321_015151_42142_c100618572550000001823115007181400_s1_p0/21115/232_13286/0_11979"
    unitig "utg111"
  ]
  node [
    id 1705
    label "920"
    fastq "m140313_123524_42141_c100604482550000001823113706171465_s1_p0/145014/0_9525/14_9052"
    unitig "utg3"
  ]
  node [
    id 1706
    label "921"
    fastq "m140313_123524_42141_c100604482550000001823113706171465_s1_p0/148974/166_10614/0_9414"
    unitig "utg43"
  ]
  node [
    id 1707
    label "922"
    fastq "m140313_123524_42141_c100604482550000001823113706171465_s1_p0/137315/0_11439/0_10922"
    unitig "utg74"
  ]
  node [
    id 1708
    label "6250"
    fastq "m140311_131333_42142_c100622202550000001823114507181454_s1_p0/50492/0_9559/0_9061"
    unitig "utg3"
  ]
  node [
    id 1709
    label "924"
    fastq "m140313_123524_42141_c100604482550000001823113706171465_s1_p0/132534/0_14350/16_13572"
    unitig "utg43"
  ]
  node [
    id 1710
    label "925"
    fastq "m140313_123524_42141_c100604482550000001823113706171465_s1_p0/23605/0_9743/153_9230"
    unitig "utg109"
  ]
  node [
    id 1711
    label "926"
    fastq "m140313_123524_42141_c100604482550000001823113706171465_s1_p0/19241/392_13039/16_11815"
    unitig "utg3"
  ]
  node [
    id 1712
    label "927"
    fastq "m140313_123524_42141_c100604482550000001823113706171465_s1_p0/29921/0_9604/336_10181"
    unitig "utg3"
  ]
  node [
    id 1713
    label "10530"
    fastq "m140316_052143_42141_c100618292550000001823115007181473_s1_p0/49554/0_12414/4_12385"
    unitig "utg3"
  ]
  node [
    id 1714
    label "5392"
    fastq "m140321_065934_42142_c100618572550000001823115007181402_s1_p0/146881/2003_14907/61_12372"
    unitig "utg109"
  ]
  node [
    id 1715
    label "10532"
    fastq "m140316_052143_42141_c100618292550000001823115007181473_s1_p0/60183/233_9672/5_9002"
    unitig "utg109"
  ]
  node [
    id 1716
    label "11808"
    fastq "m140311_095017_42142_c100622202550000001823114507181453_s1_p0/37937/1034_18855/0_12992"
    unitig "utg43"
  ]
  node [
    id 1717
    label "5396"
    fastq "m140321_065934_42142_c100618572550000001823115007181402_s1_p0/153923/0_9942/16_9002"
    unitig "utg3"
  ]
  node [
    id 1718
    label "11024"
    fastq "m140321_042601_42142_c100618572550000001823115007181401_s1_p0/61463/1461_15028/1255_13212"
    unitig "utg111"
  ]
  node [
    id 1719
    label "11803"
    fastq "m140311_095017_42142_c100622202550000001823114507181453_s1_p0/142622/0_13924/3_13273"
    unitig "utg109"
  ]
  node [
    id 1720
    label "14830"
    fastq "m140311_153755_42142_c100622202550000001823114507181455_s1_p0/115412/0_9611/0_8640"
    unitig "utg2"
  ]
  node [
    id 1721
    label "5399"
    fastq "m140321_065934_42142_c100618572550000001823115007181402_s1_p0/155558/854_10246/698_8594"
    unitig "utg3"
  ]
  node [
    id 1722
    label "5398"
    fastq "m140321_065934_42142_c100618572550000001823115007181402_s1_p0/15418/0_11244/859_10284"
    unitig "utg111"
  ]
  node [
    id 1723
    label "11807"
    fastq "m140311_095017_42142_c100622202550000001823114507181453_s1_p0/43082/0_11585/0_10809"
    unitig "utg43"
  ]
  node [
    id 1724
    label "14834"
    fastq "m140311_153755_42142_c100622202550000001823114507181455_s1_p0/120260/4956_13967/235_7791"
    unitig "utg109"
  ]
  node [
    id 1725
    label "11805"
    fastq "m140311_095017_42142_c100622202550000001823114507181453_s1_p0/31093/453_9533/847_8775"
    unitig "utg3"
  ]
  node [
    id 1726
    label "11804"
    fastq "m140311_095017_42142_c100622202550000001823114507181453_s1_p0/36007/0_9448/544_8748"
    unitig "utg102"
  ]
  node [
    id 1727
    label "3276"
    fastq "m140311_062557_42142_c100622202550000001823114507181452_s1_p0/142086/0_10498/0_9957"
    unitig "utg111"
  ]
  node [
    id 1728
    label "3277"
    fastq "m140311_062557_42142_c100622202550000001823114507181452_s1_p0/134055/0_13062/576_12575"
    unitig "utg109"
  ]
  node [
    id 1729
    label "3274"
    fastq "m140311_062557_42142_c100622202550000001823114507181452_s1_p0/121896/0_19500/9_18315"
    unitig "utg94"
  ]
  node [
    id 1730
    label "3272"
    fastq "m140311_062557_42142_c100622202550000001823114507181452_s1_p0/129202/0_10283/16_9683"
    unitig "utg109"
  ]
  node [
    id 1731
    label "3271"
    fastq "m140311_062557_42142_c100622202550000001823114507181452_s1_p0/119165/0_11833/0_11398"
    unitig "utg3"
  ]
  node [
    id 1732
    label "9712"
    fastq "m140315_055221_42141_c100618232550000001823115007181432_s1_p0/112769/3610_14171/5314_9919"
    unitig "utg111"
  ]
  node [
    id 1733
    label "6990"
    fastq "m140315_081523_42141_c100618232550000001823115007181433_s1_p0/139971/0_10435/0_9872"
    unitig "utg111"
  ]
  node [
    id 1734
    label "14057"
    fastq "m140321_172159_42142_c100618572550000001823115007181406_s1_p0/102161/3687_13432/2611_9567"
    unitig "utg3"
  ]
  node [
    id 1735
    label "11302"
    fastq "m140309_052058_42141_c100633532550000001823121009121461_s1_p0/147436/3849_19658/981_15254"
    unitig "utg109"
  ]
  node [
    id 1736
    label "3278"
    fastq "m140311_062557_42142_c100622202550000001823114507181452_s1_p0/22226/628_10949/0_9565"
    unitig "utg109"
  ]
  node [
    id 1737
    label "3279"
    fastq "m140311_062557_42142_c100622202550000001823114507181452_s1_p0/38458/0_13667/375_4879"
    unitig "utg3"
  ]
  node [
    id 1738
    label "831"
    fastq "m140311_153755_42142_c100622202550000001823114507181455_s1_p0/84735/453_13124/280_7120"
    unitig "utg43"
  ]
  node [
    id 1739
    label "837"
    fastq "m140311_153755_42142_c100622202550000001823114507181455_s1_p0/88294/0_9976/0_9459"
    unitig "utg111"
  ]
  node [
    id 1740
    label "834"
    fastq "m140311_153755_42142_c100622202550000001823114507181455_s1_p0/8113/0_10274/0_9316"
    unitig "utg3"
  ]
  node [
    id 1741
    label "7360"
    fastq "m140315_174828_42141_c100618232550000001823115007181437_s1_p0/31598/0_11416/0_5010"
    unitig "utg3"
  ]
  node [
    id 1742
    label "14942"
    fastq "m140311_153755_42142_c100622202550000001823114507181455_s1_p0/69807/0_12658/0_9810"
    unitig "utg109"
  ]
  node [
    id 1743
    label "11305"
    fastq "m140309_052058_42141_c100633532550000001823121009121461_s1_p0/44278/2254_14028/3522_11117"
    unitig "utg3"
  ]
  node [
    id 1744
    label "12317"
    fastq "m140313_192416_42141_c100604482550000001823113706171467_s1_p0/16120/0_13763/18_8745"
    unitig "utg43"
  ]
  node [
    id 1745
    label "3"
    fastq "m140309_015740_42141_c100633532550000001823121009121460_s1_p0/54888/0_10910/136_10585"
    unitig "utg111"
  ]
  node [
    id 1746
    label "12312"
    fastq "m140313_192416_42141_c100604482550000001823113706171467_s1_p0/133240/932_16584/0_13619"
    unitig "utg43"
  ]
  node [
    id 1747
    label "13933"
    fastq "m140321_065934_42142_c100618572550000001823115007181402_s1_p0/75294/0_11796/1381_11117"
    unitig "utg43"
  ]
  node [
    id 1748
    label "12310"
    fastq "m140313_192416_42141_c100604482550000001823113706171467_s1_p0/138932/2599_14831/0_8715"
    unitig "utg3"
  ]
  node [
    id 1749
    label "11938"
    fastq "m140311_131333_42142_c100622202550000001823114507181454_s1_p0/57218/268_16160/0_8006"
    unitig "utg3"
  ]
  node [
    id 1750
    label "493"
    fastq "m140311_062557_42142_c100622202550000001823114507181452_s1_p0/60953/0_17309/289_15506"
    unitig "utg2"
  ]
  node [
    id 1751
    label "12318"
    fastq "m140313_192416_42141_c100604482550000001823113706171467_s1_p0/24194/0_10853/11_10427"
    unitig "utg3"
  ]
  node [
    id 1752
    label "12319"
    fastq "m140313_192416_42141_c100604482550000001823113706171467_s1_p0/29347/0_10508/0_10074"
    unitig "utg3"
  ]
  node [
    id 1753
    label "14237"
    fastq "m140309_190708_42141_c100633532550000001823121009121465_s1_p0/26109/0_11881/15_11593"
    unitig "utg74"
  ]
  node [
    id 1754
    label "14944"
    fastq "m140311_153755_42142_c100622202550000001823114507181455_s1_p0/75019/0_9473/10_8854"
    unitig "utg43"
  ]
  node [
    id 1755
    label "14947"
    fastq "m140311_153755_42142_c100622202550000001823114507181455_s1_p0/79448/9266_18635/12_8563"
    unitig "utg3"
  ]
  node [
    id 1756
    label "14234"
    fastq "m140309_190708_42141_c100633532550000001823121009121465_s1_p0/134679/0_9340/0_8941"
    unitig "utg2"
  ]
  node [
    id 1757
    label "14943"
    fastq "m140311_153755_42142_c100622202550000001823114507181455_s1_p0/73162/0_9745/262_9344"
    unitig "utg2"
  ]
  node [
    id 1758
    label "14230"
    fastq "m140309_154110_42141_c100633532550000001823121009121464_s1_p0/98205/0_12016/0_10876"
    unitig "utg3"
  ]
  node [
    id 1759
    label "12912"
    fastq "m140315_125940_42141_c100618232550000001823115007181435_s1_p0/81487/1722_15838/6878_13595"
    unitig "utg3"
  ]
  node [
    id 1760
    label "10924"
    fastq "m140321_015151_42142_c100618572550000001823115007181400_s1_p0/48560/466_13348/1245_12156"
    unitig "utg2"
  ]
  node [
    id 1761
    label "26"
    fastq "m140309_052058_42141_c100633532550000001823121009121461_s1_p0/48906/0_17935/11_11056"
    unitig "utg109"
  ]
  node [
    id 1762
    label "12915"
    fastq "m140315_125940_42141_c100618232550000001823115007181435_s1_p0/8875/0_9725/0_9375"
    unitig "utg111"
  ]
  node [
    id 1763
    label "3319"
    fastq "m140311_095017_42142_c100622202550000001823114507181453_s1_p0/26494/0_11611/11_11084"
    unitig "utg109"
  ]
  node [
    id 1764
    label "3318"
    fastq "m140311_095017_42142_c100622202550000001823114507181453_s1_p0/19926/0_19145/0_9139"
    unitig "utg43"
  ]
  node [
    id 1765
    label "4388"
    fastq "m140315_125940_42141_c100618232550000001823115007181435_s1_p0/590/0_10088/7_10493"
    unitig "utg2"
  ]
  node [
    id 1766
    label "4155"
    fastq "m140315_081523_42141_c100618232550000001823115007181433_s1_p0/111141/0_10931/68_7242"
    unitig "utg2"
  ]
  node [
    id 1767
    label "9001"
    fastq "m140311_131333_42142_c100622202550000001823114507181454_s1_p0/101183/418_13350/162_11804"
    unitig "utg111"
  ]
  node [
    id 1768
    label "5487"
    fastq "m140321_120917_42142_c100618572550000001823115007181404_s1_p0/130491/978_11645/351_10251"
    unitig "utg2"
  ]
  node [
    id 1769
    label "3310"
    fastq "m140311_095017_42142_c100622202550000001823114507181453_s1_p0/130803/0_10319/0_9654"
    unitig "utg94"
  ]
  node [
    id 1770
    label "3313"
    fastq "m140311_095017_42142_c100622202550000001823114507181453_s1_p0/152535/0_11318/0_10712"
    unitig "utg3"
  ]
  node [
    id 1771
    label "3312"
    fastq "m140311_095017_42142_c100622202550000001823114507181453_s1_p0/141992/0_11335/0_10942"
    unitig "utg109"
  ]
  node [
    id 1772
    label "3315"
    fastq "m140311_095017_42142_c100622202550000001823114507181453_s1_p0/17491/0_9964/0_9272"
    unitig "utg43"
  ]
  node [
    id 1773
    label "3314"
    fastq "m140311_095017_42142_c100622202550000001823114507181453_s1_p0/14540/0_13546/0_13029"
    unitig "utg111"
  ]
  node [
    id 1774
    label "3317"
    fastq "m140311_095017_42142_c100622202550000001823114507181453_s1_p0/30293/0_12750/126_9311"
    unitig "utg111"
  ]
  node [
    id 1775
    label "5480"
    fastq "m140321_120917_42142_c100618572550000001823115007181404_s1_p0/109085/0_9207/0_9074"
    unitig "utg3"
  ]
  node [
    id 1776
    label "785"
    fastq "m140311_153755_42142_c100622202550000001823114507181455_s1_p0/34565/0_9987/16_9354"
    unitig "utg43"
  ]
  node [
    id 1777
    label "9394"
    fastq "m140313_123524_42141_c100604482550000001823113706171465_s1_p0/28295/0_9869/0_9636"
    unitig "utg74"
  ]
  node [
    id 1778
    label "9393"
    fastq "m140313_123524_42141_c100604482550000001823113706171465_s1_p0/18714/0_10601/0_10334"
    unitig "utg3"
  ]
  node [
    id 1779
    label "781"
    fastq "m140311_153755_42142_c100622202550000001823114507181455_s1_p0/31475/0_15157/15_8065"
    unitig "utg109"
  ]
  node [
    id 1780
    label "9391"
    fastq "m140313_123524_42141_c100604482550000001823113706171465_s1_p0/14900/0_11613/709_8972"
    unitig "utg3"
  ]
  node [
    id 1781
    label "12271"
    fastq "m140313_160032_42141_c100604482550000001823113706171466_s1_p0/32763/0_9673/0_9309"
    unitig "utg3"
  ]
  node [
    id 1782
    label "6591"
    fastq "m140313_160032_42141_c100604482550000001823113706171466_s1_p0/34006/0_12636/12_12154"
    unitig "utg109"
  ]
  node [
    id 1783
    label "6549"
    fastq "m140313_123524_42141_c100604482550000001823113706171465_s1_p0/43667/0_12689/7_12331"
    unitig "utg3"
  ]
  node [
    id 1784
    label "5628"
    fastq "m140309_084741_42141_c100633532550000001823121009121462_s1_p0/113174/0_17734/27_17154"
    unitig "utg2"
  ]
  node [
    id 1785
    label "5242"
    fastq "m140321_015151_42142_c100618572550000001823115007181400_s1_p0/60483/0_10884/0_9832"
    unitig "utg3"
  ]
  node [
    id 1786
    label "13134"
    fastq "m140315_221622_42141_c100618292550000001823115007181470_s1_p0/50036/0_12535/69_11709"
    unitig "utg3"
  ]
  node [
    id 1787
    label "15836"
    fastq "m140315_174828_42141_c100618232550000001823115007181437_s1_p0/149750/371_12121/546_10768"
    unitig "utg109"
  ]
  node [
    id 1788
    label "15834"
    fastq "m140315_174828_42141_c100618232550000001823115007181437_s1_p0/146435/0_9649/7_9104"
    unitig "utg3"
  ]
  node [
    id 1789
    label "13132"
    fastq "m140315_221622_42141_c100618292550000001823115007181470_s1_p0/56410/201_15340/0_14427"
    unitig "utg111"
  ]
  node [
    id 1790
    label "7027"
    fastq "m140315_081523_42141_c100618232550000001823115007181433_s1_p0/58164/0_13043/1411_12561"
    unitig "utg3"
  ]
  node [
    id 1791
    label "15838"
    fastq "m140315_174828_42141_c100618232550000001823115007181437_s1_p0/152953/0_16262/8505_15963"
    unitig "utg3"
  ]
  node [
    id 1792
    label "6578"
    fastq "m140313_160032_42141_c100604482550000001823113706171466_s1_p0/16516/0_11354/13_10739"
    unitig "utg2"
  ]
  node [
    id 1793
    label "11020"
    fastq "m140321_042601_42142_c100618572550000001823115007181401_s1_p0/66244/0_9565/236_9650"
    unitig "utg109"
  ]
  node [
    id 1794
    label "15125"
    fastq "m140313_192416_42141_c100604482550000001823113706171467_s1_p0/127845/0_9805/12_9166"
    unitig "utg96"
  ]
  node [
    id 1795
    label "15127"
    fastq "m140313_192416_42141_c100604482550000001823113706171467_s1_p0/119768/0_10171/12_9909"
    unitig "utg111"
  ]
  node [
    id 1796
    label "15120"
    fastq "m140313_192416_42141_c100604482550000001823113706171467_s1_p0/110698/0_10602/53_9310"
    unitig "utg3"
  ]
  node [
    id 1797
    label "6592"
    fastq "m140313_160032_42141_c100604482550000001823113706171466_s1_p0/44630/0_10072/0_9565"
    unitig "utg2"
  ]
  node [
    id 1798
    label "6477"
    fastq "m140313_054807_42141_c100604482550000001823113706171463_s1_p0/150156/0_11141/0_10567"
    unitig "utg43"
  ]
  node [
    id 1799
    label "15946"
    fastq "m140315_221622_42141_c100618292550000001823115007181470_s1_p0/65050/0_10137/0_8450"
    unitig "utg109"
  ]
  node [
    id 1800
    label "15129"
    fastq "m140313_192416_42141_c100604482550000001823113706171467_s1_p0/125273/0_16454/260_15315"
    unitig "utg3"
  ]
  node [
    id 1801
    label "13596"
    fastq "m140316_145405_42141_c100618292550000001823115007181477_s1_p0/115487/0_10216/0_9737"
    unitig "utg111"
  ]
  node [
    id 1802
    label "60"
    fastq "m140309_121338_42141_c100633532550000001823121009121463_s1_p0/111305/0_9195/10_8612"
    unitig "utg111"
  ]
  node [
    id 1803
    label "63"
    fastq "m140309_121338_42141_c100633532550000001823121009121463_s1_p0/104552/0_11464/196_11459"
    unitig "utg109"
  ]
  node [
    id 1804
    label "3001"
    fastq "m140309_223738_42141_c100633532550000001823121009121466_s1_p0/153791/0_9863/14_8428"
    unitig "utg74"
  ]
  node [
    id 1805
    label "14306"
    fastq "m140309_223738_42141_c100633532550000001823121009121466_s1_p0/157832/241_11296/1916_9666"
    unitig "utg3"
  ]
  node [
    id 1806
    label "66"
    fastq "m140309_121338_42141_c100633532550000001823121009121463_s1_p0/150332/0_11571/21_10331"
    unitig "utg3"
  ]
  node [
    id 1807
    label "67"
    fastq "m140309_121338_42141_c100633532550000001823121009121463_s1_p0/138128/0_9669/115_9265"
    unitig "utg74"
  ]
  node [
    id 1808
    label "68"
    fastq "m140309_121338_42141_c100633532550000001823121009121463_s1_p0/19888/909_10077/67_8660"
    unitig "utg3"
  ]
  node [
    id 1809
    label "14309"
    fastq "m140309_223738_42141_c100633532550000001823121009121466_s1_p0/162360/0_12535/0_11742"
    unitig "utg74"
  ]
  node [
    id 1810
    label "14308"
    fastq "m140309_223738_42141_c100633532550000001823121009121466_s1_p0/18573/4081_15213/535_11041"
    unitig "utg43"
  ]
  node [
    id 1811
    label "7029"
    fastq "m140315_081523_42141_c100618232550000001823115007181433_s1_p0/69932/3368_15243/1219_10989"
    unitig "utg3"
  ]
  node [
    id 1812
    label "7797"
    fastq "m140316_100554_42141_c100618292550000001823115007181475_s1_p0/139944/117_11524/127_10751"
    unitig "utg3"
  ]
  node [
    id 1813
    label "13765"
    fastq "m140321_015151_42142_c100618572550000001823115007181400_s1_p0/92014/0_9214/0_8613"
    unitig "utg109"
  ]
  node [
    id 1814
    label "8493"
    fastq "m140309_084741_42141_c100633532550000001823121009121462_s1_p0/57519/0_10159/62_9199"
    unitig "utg94"
  ]
  node [
    id 1815
    label "7158"
    fastq "m140315_125940_42141_c100618232550000001823115007181435_s1_p0/111303/0_12266/1512_11958"
    unitig "utg3"
  ]
  node [
    id 1816
    label "5483"
    fastq "m140321_120917_42142_c100618572550000001823115007181404_s1_p0/119765/0_9514/9_8776"
    unitig "utg43"
  ]
  node [
    id 1817
    label "1580"
    fastq "m140315_152532_42141_c100618232550000001823115007181436_s1_p0/102984/3131_12200/1310_8694"
    unitig "utg109"
  ]
  node [
    id 1818
    label "7936"
    fastq "m140316_145405_42141_c100618292550000001823115007181477_s1_p0/129014/0_10920/0_10440"
    unitig "utg3"
  ]
  node [
    id 1819
    label "14603"
    fastq "m140311_062557_42142_c100622202550000001823114507181452_s1_p0/58258/0_14357/0_13459"
    unitig "utg3"
  ]
  node [
    id 1820
    label "12799"
    fastq "m140315_103700_42141_c100618232550000001823115007181434_s1_p0/54233/0_9364/25_9210"
    unitig "utg109"
  ]
  node [
    id 1821
    label "1038"
    fastq "m140313_192416_42141_c100604482550000001823113706171467_s1_p0/72550/0_9223/24_8716"
    unitig "utg3"
  ]
  node [
    id 1822
    label "1039"
    fastq "m140313_192416_42141_c100604482550000001823113706171467_s1_p0/75334/0_11613/17_11200"
    unitig "utg109"
  ]
  node [
    id 1823
    label "12539"
    fastq "m140315_055221_42141_c100618232550000001823115007181432_s1_p0/106143/0_11456/7_9344"
    unitig "utg3"
  ]
  node [
    id 1824
    label "5481"
    fastq "m140321_120917_42142_c100618572550000001823115007181404_s1_p0/105483/0_12385/0_8641"
    unitig "utg3"
  ]
  node [
    id 1825
    label "988"
    fastq "m140313_160032_42141_c100604482550000001823113706171466_s1_p0/86815/0_11696/614_10690"
    unitig "utg43"
  ]
  node [
    id 1826
    label "509"
    fastq "m140311_095017_42142_c100622202550000001823114507181453_s1_p0/119457/0_14221/0_13835"
    unitig "utg109"
  ]
  node [
    id 1827
    label "506"
    fastq "m140311_095017_42142_c100622202550000001823114507181453_s1_p0/109025/0_9804/0_9007"
    unitig "utg3"
  ]
  node [
    id 1828
    label "1033"
    fastq "m140313_192416_42141_c100604482550000001823113706171467_s1_p0/58912/0_10789/0_10427"
    unitig "utg3"
  ]
  node [
    id 1829
    label "1030"
    fastq "m140313_192416_42141_c100604482550000001823113706171467_s1_p0/53748/0_10682/303_10146"
    unitig "utg3"
  ]
  node [
    id 1830
    label "505"
    fastq "m140311_095017_42142_c100622202550000001823114507181453_s1_p0/106577/0_9581/0_9193"
    unitig "utg109"
  ]
  node [
    id 1831
    label "502"
    fastq "m140311_062557_42142_c100622202550000001823114507181452_s1_p0/97391/0_14064/8_13369"
    unitig "utg111"
  ]
  node [
    id 1832
    label "503"
    fastq "m140311_095017_42142_c100622202550000001823114507181453_s1_p0/101216/0_12867/4_12447"
    unitig "utg109"
  ]
  node [
    id 1833
    label "1034"
    fastq "m140313_192416_42141_c100604482550000001823113706171467_s1_p0/64579/0_9953/13_7979"
    unitig "utg44"
  ]
  node [
    id 1834
    label "501"
    fastq "m140311_062557_42142_c100622202550000001823114507181452_s1_p0/88106/0_22510/8_13373"
    unitig "utg43"
  ]
  node [
    id 1835
    label "630"
    fastq "m140311_131333_42142_c100622202550000001823114507181454_s1_p0/38320/0_12217/6_11647"
    unitig "utg109"
  ]
  node [
    id 1836
    label "8546"
    fastq "m140309_154110_42141_c100633532550000001823121009121464_s1_p0/64526/0_13198/5_12617"
    unitig "utg3"
  ]
  node [
    id 1837
    label "9457"
    fastq "m140313_160032_42141_c100604482550000001823113706171466_s1_p0/90976/0_12102/16_11625"
    unitig "utg3"
  ]
  node [
    id 1838
    label "12864"
    fastq "m140315_125940_42141_c100618232550000001823115007181435_s1_p0/148074/0_10162/29_9579"
    unitig "utg109"
  ]
  node [
    id 1839
    label "635"
    fastq "m140311_131333_42142_c100622202550000001823114507181454_s1_p0/40800/10980_20009/0_8369"
    unitig "utg43"
  ]
  node [
    id 1840
    label "636"
    fastq "m140311_131333_42142_c100622202550000001823114507181454_s1_p0/42556/0_10668/14_9923"
    unitig "utg3"
  ]
  node [
    id 1841
    label "9396"
    fastq "m140313_123524_42141_c100604482550000001823113706171465_s1_p0/37515/0_9866/132_9674"
    unitig "utg2"
  ]
  node [
    id 1842
    label "638"
    fastq "m140311_131333_42142_c100622202550000001823114507181454_s1_p0/43461/0_14999/32_10008"
    unitig "utg3"
  ]
  node [
    id 1843
    label "8067"
    fastq "m140321_015151_42142_c100618572550000001823115007181400_s1_p0/44062/0_13148/20_12877"
    unitig "utg94"
  ]
  node [
    id 1844
    label "10537"
    fastq "m140316_052143_42141_c100618292550000001823115007181473_s1_p0/70037/5777_17635/4446_11730"
    unitig "utg109"
  ]
  node [
    id 1845
    label "15547"
    fastq "m140315_103700_42141_c100618232550000001823115007181434_s1_p0/105091/0_9127/0_8763"
    unitig "utg111"
  ]
  node [
    id 1846
    label "4378"
    fastq "m140315_125940_42141_c100618232550000001823115007181435_s1_p0/39239/0_9905/0_9602"
    unitig "utg43"
  ]
  node [
    id 1847
    label "11459"
    fastq "m140309_223738_42141_c100633532550000001823121009121466_s1_p0/137316/0_9074/9_8590"
    unitig "utg111"
  ]
  node [
    id 1848
    label "6525"
    fastq "m140313_090822_42141_c100604482550000001823113706171464_s1_p0/81185/0_15301/85_15173"
    unitig "utg74"
  ]
  node [
    id 1849
    label "15015"
    fastq "m140313_090822_42141_c100604482550000001823113706171464_s1_p0/45286/0_10028/0_9608"
    unitig "utg3"
  ]
  node [
    id 1850
    label "15016"
    fastq "m140313_090822_42141_c100604482550000001823113706171464_s1_p0/49205/0_13481/913_12486"
    unitig "utg3"
  ]
  node [
    id 1851
    label "15017"
    fastq "m140313_090822_42141_c100604482550000001823113706171464_s1_p0/57194/0_9349/10_8787"
    unitig "utg2"
  ]
  node [
    id 1852
    label "15018"
    fastq "m140313_090822_42141_c100604482550000001823113706171464_s1_p0/60743/0_9886/10_9648"
    unitig "utg3"
  ]
  node [
    id 1853
    label "6528"
    fastq "m140313_090822_42141_c100604482550000001823113706171464_s1_p0/94071/0_9315/5_8868"
    unitig "utg2"
  ]
  node [
    id 1854
    label "4370"
    fastq "m140315_125940_42141_c100618232550000001823115007181435_s1_p0/30675/0_11166/0_10770"
    unitig "utg111"
  ]
  node [
    id 1855
    label "13767"
    fastq "m140321_015151_42142_c100618572550000001823115007181400_s1_p0/93893/317_13676/973_12052"
    unitig "utg3"
  ]
  node [
    id 1856
    label "5652"
    fastq "m140309_084741_42141_c100633532550000001823121009121462_s1_p0/95498/0_11466/401_11164"
    unitig "utg2"
  ]
  node [
    id 1857
    label "5653"
    fastq "m140309_121338_42141_c100633532550000001823121009121463_s1_p0/104877/0_15117/16_14873"
    unitig "utg111"
  ]
  node [
    id 1858
    label "4374"
    fastq "m140315_125940_42141_c100618232550000001823115007181435_s1_p0/33794/0_11254/3_10994"
    unitig "utg109"
  ]
  node [
    id 1859
    label "5651"
    fastq "m140309_084741_42141_c100633532550000001823121009121462_s1_p0/98855/0_10830/113_10286"
    unitig "utg3"
  ]
  node [
    id 1860
    label "7838"
    fastq "m140316_100554_42141_c100618292550000001823115007181475_s1_p0/81274/2278_12470/0_9865"
    unitig "utg3"
  ]
  node [
    id 1861
    label "8498"
    fastq "m140309_084741_42141_c100633532550000001823121009121462_s1_p0/70425/0_10047/0_9707"
    unitig "utg111"
  ]
  node [
    id 1862
    label "13819"
    fastq "m140321_042601_42142_c100618572550000001823115007181401_s1_p0/27633/0_12555/0_12120"
    unitig "utg3"
  ]
  node [
    id 1863
    label "2898"
    fastq "m140309_121338_42141_c100633532550000001823121009121463_s1_p0/98389/0_12654/847_11571"
    unitig "utg43"
  ]
  node [
    id 1864
    label "14541"
    fastq "m140310_020230_42141_c100633532550000001823121009121467_s1_p0/86681/1772_13362/0_10288"
    unitig "utg3"
  ]
  node [
    id 1865
    label "14543"
    fastq "m140310_020230_42141_c100633532550000001823121009121467_s1_p0/87937/3975_21671/7647_16902"
    unitig "utg109"
  ]
  node [
    id 1866
    label "14542"
    fastq "m140310_020230_42141_c100633532550000001823121009121467_s1_p0/87135/11187_28801/7440_17249"
    unitig "utg3"
  ]
  node [
    id 1867
    label "2891"
    fastq "m140309_121338_42141_c100633532550000001823121009121463_s1_p0/65763/0_10338/9_10049"
    unitig "utg109"
  ]
  node [
    id 1868
    label "2890"
    fastq "m140309_121338_42141_c100633532550000001823121009121463_s1_p0/70511/0_9627/0_9060"
    unitig "utg2"
  ]
  node [
    id 1869
    label "14546"
    fastq "m140310_020230_42141_c100633532550000001823121009121467_s1_p0/97096/10539_21071/5188_10382"
    unitig "utg109"
  ]
  node [
    id 1870
    label "1106"
    fastq "m140315_010920_42141_c100618232550000001823115007181430_s1_p0/37900/0_9240/0_8931"
    unitig "utg111"
  ]
  node [
    id 1871
    label "1107"
    fastq "m140315_010920_42141_c100618232550000001823115007181430_s1_p0/40885/0_15525/0_10879"
    unitig "utg3"
  ]
  node [
    id 1872
    label "1105"
    fastq "m140315_010920_42141_c100618232550000001823115007181430_s1_p0/30057/0_10255/13_9726"
    unitig "utg47"
  ]
  node [
    id 1873
    label "8664"
    fastq "m140309_223738_42141_c100633532550000001823121009121466_s1_p0/41213/0_11301/14_8997"
    unitig "utg3"
  ]
  node [
    id 1874
    label "8665"
    fastq "m140309_223738_42141_c100633532550000001823121009121466_s1_p0/44952/12540_21563/0_8589"
    unitig "utg109"
  ]
  node [
    id 1875
    label "8600"
    fastq "m140309_223738_42141_c100633532550000001823121009121466_s1_p0/124663/838_20085/0_12033"
    unitig "utg109"
  ]
  node [
    id 1876
    label "7072"
    fastq "m140315_103700_42141_c100618232550000001823115007181434_s1_p0/131404/0_9275/0_9283"
    unitig "utg94"
  ]
  node [
    id 1877
    label "8668"
    fastq "m140309_223738_42141_c100633532550000001823121009121466_s1_p0/41933/5809_16030/0_9021"
    unitig "utg3"
  ]
  node [
    id 1878
    label "7458"
    fastq "m140315_221622_42141_c100618292550000001823115007181470_s1_p0/53139/5343_17186/3803_11308"
    unitig "utg109"
  ]
  node [
    id 1879
    label "6596"
    fastq "m140313_160032_42141_c100604482550000001823113706171466_s1_p0/46856/0_13509/306_13050"
    unitig "utg3"
  ]
  node [
    id 1880
    label "13792"
    fastq "m140321_042601_42142_c100618572550000001823115007181401_s1_p0/132391/763_10987/1_8844"
    unitig "utg111"
  ]
  node [
    id 1881
    label "13794"
    fastq "m140321_042601_42142_c100618572550000001823115007181401_s1_p0/134270/1703_11160/108_8993"
    unitig "utg2"
  ]
  node [
    id 1882
    label "13796"
    fastq "m140321_042601_42142_c100618572550000001823115007181401_s1_p0/13981/784_11737/37_10250"
    unitig "utg3"
  ]
  node [
    id 1883
    label "13799"
    fastq "m140321_042601_42142_c100618572550000001823115007181401_s1_p0/140828/0_9235/0_8861"
    unitig "utg43"
  ]
  node [
    id 1884
    label "3862"
    fastq "m140315_010920_42141_c100618232550000001823115007181430_s1_p0/103658/1234_14476/147_11485"
    unitig "utg111"
  ]
  node [
    id 1885
    label "3865"
    fastq "m140315_010920_42141_c100618232550000001823115007181430_s1_p0/110216/0_9642/15_7925"
    unitig "utg109"
  ]
  node [
    id 1886
    label "3864"
    fastq "m140315_010920_42141_c100618232550000001823115007181430_s1_p0/107665/1402_12322/916_10457"
    unitig "utg2"
  ]
  node [
    id 1887
    label "11323"
    fastq "m140309_084741_42141_c100633532550000001823121009121462_s1_p0/43781/0_9524/0_9041"
    unitig "utg43"
  ]
  node [
    id 1888
    label "11320"
    fastq "m140309_084741_42141_c100633532550000001823121009121462_s1_p0/16580/0_16044/2301_15862"
    unitig "utg109"
  ]
  node [
    id 1889
    label "11321"
    fastq "m140309_084741_42141_c100633532550000001823121009121462_s1_p0/156119/1098_21646/2036_18698"
    unitig "utg2"
  ]
  node [
    id 1890
    label "11325"
    fastq "m140309_084741_42141_c100633532550000001823121009121462_s1_p0/54466/0_11113/1627_10546"
    unitig "utg3"
  ]
  node [
    id 1891
    label "6523"
    fastq "m140313_090822_42141_c100604482550000001823113706171464_s1_p0/76176/0_10183/12_9835"
    unitig "utg3"
  ]
  node [
    id 1892
    label "11328"
    fastq "m140309_084741_42141_c100633532550000001823121009121462_s1_p0/50830/0_12417/0_12026"
    unitig "utg111"
  ]
  node [
    id 1893
    label "9398"
    fastq "m140313_123524_42141_c100604482550000001823113706171465_s1_p0/50714/0_9579/12_9395"
    unitig "utg88"
  ]
  node [
    id 1894
    label "8404"
    fastq "m140321_172159_42142_c100618572550000001823115007181406_s1_p0/151249/0_9758/0_8770"
    unitig "utg3"
  ]
  node [
    id 1895
    label "5729"
    fastq "m140309_190708_42141_c100633532550000001823121009121465_s1_p0/87828/0_10721/0_10265"
    unitig "utg43"
  ]
  node [
    id 1896
    label "9818"
    fastq "m140315_081523_42141_c100618232550000001823115007181433_s1_p0/115868/705_15725/0_13522"
    unitig "utg2"
  ]
  node [
    id 1897
    label "11199"
    fastq "m140321_120917_42142_c100618572550000001823115007181404_s1_p0/96540/0_10536/10_10116"
    unitig "utg74"
  ]
  node [
    id 1898
    label "14283"
    fastq "m140309_223738_42141_c100633532550000001823121009121466_s1_p0/131983/907_10826/0_8927"
    unitig "utg109"
  ]
  node [
    id 1899
    label "12465"
    fastq "m140315_033050_42141_c100618232550000001823115007181431_s1_p0/125566/6123_18153/4615_12271"
    unitig "utg109"
  ]
  node [
    id 1900
    label "2432"
    fastq "m140321_015151_42142_c100618572550000001823115007181400_s1_p0/35600/6709_18130/0_10357"
    unitig "utg3"
  ]
  node [
    id 1901
    label "5721"
    fastq "m140309_190708_42141_c100633532550000001823121009121465_s1_p0/24845/0_10879/0_10409"
    unitig "utg2"
  ]
  node [
    id 1902
    label "6411"
    fastq "m140311_153755_42142_c100622202550000001823114507181455_s1_p0/51031/6670_15905/277_8758"
    unitig "utg109"
  ]
  node [
    id 1903
    label "5727"
    fastq "m140309_190708_42141_c100633532550000001823121009121465_s1_p0/81281/163_10378/1785_9653"
    unitig "utg109"
  ]
  node [
    id 1904
    label "5724"
    fastq "m140309_190708_42141_c100633532550000001823121009121465_s1_p0/34057/0_14999/13_14711"
    unitig "utg111"
  ]
  node [
    id 1905
    label "15303"
    fastq "m140315_033050_42141_c100618232550000001823115007181431_s1_p0/138437/1390_14924/1966_12270"
    unitig "utg2"
  ]
  node [
    id 1906
    label "7777"
    fastq "m140316_100554_42141_c100618292550000001823115007181475_s1_p0/114285/0_11029/5204_10392"
    unitig "utg109"
  ]
  node [
    id 1907
    label "7774"
    fastq "m140316_100554_42141_c100618292550000001823115007181475_s1_p0/108956/0_13526/0_9121"
    unitig "utg3"
  ]
  node [
    id 1908
    label "7772"
    fastq "m140316_100554_42141_c100618292550000001823115007181475_s1_p0/110412/0_10005/14_8901"
    unitig "utg3"
  ]
  node [
    id 1909
    label "13131"
    fastq "m140315_221622_42141_c100618292550000001823115007181470_s1_p0/44082/3191_15070/13_11451"
    unitig "utg3"
  ]
  node [
    id 1910
    label "3917"
    fastq "m140315_010920_42141_c100618232550000001823115007181430_s1_p0/34097/0_10511/0_10197"
    unitig "utg2"
  ]
  node [
    id 1911
    label "3910"
    fastq "m140315_010920_42141_c100618232550000001823115007181430_s1_p0/29370/2293_16831/151_7882"
    unitig "utg111"
  ]
  node [
    id 1912
    label "11499"
    fastq "m140309_223738_42141_c100633532550000001823121009121466_s1_p0/30230/12548_22415/0_9611"
    unitig "utg109"
  ]
  node [
    id 1913
    label "11891"
    fastq "m140311_131333_42142_c100622202550000001823114507181454_s1_p0/20535/0_11092/0_10569"
    unitig "utg3"
  ]
  node [
    id 1914
    label "2135"
    fastq "m140316_074350_42141_c100618292550000001823115007181474_s1_p0/97295/2480_13280/2338_9329"
    unitig "utg109"
  ]
  node [
    id 1915
    label "4799"
    fastq "m140316_025917_42141_c100618292550000001823115007181472_s1_p0/72473/142_16032/6_7344"
    unitig "utg94"
  ]
  node [
    id 1916
    label "8318"
    fastq "m140321_120917_42142_c100618572550000001823115007181404_s1_p0/124528/3629_13357/14_9256"
    unitig "utg3"
  ]
  node [
    id 1917
    label "6344"
    fastq "m140311_153755_42142_c100622202550000001823114507181455_s1_p0/132844/0_10793/135_10378"
    unitig "utg2"
  ]
  node [
    id 1918
    label "5836"
    fastq "m140309_223738_42141_c100633532550000001823121009121466_s1_p0/45125/0_11497/15_11443"
    unitig "utg109"
  ]
  node [
    id 1919
    label "8085"
    fastq "m140321_015151_42142_c100618572550000001823115007181400_s1_p0/78262/0_10450/0_9994"
    unitig "utg3"
  ]
  node [
    id 1920
    label "5835"
    fastq "m140309_223738_42141_c100633532550000001823121009121466_s1_p0/43385/14014_25055/0_10341"
    unitig "utg3"
  ]
  node [
    id 1921
    label "8080"
    fastq "m140321_015151_42142_c100618572550000001823115007181400_s1_p0/56210/0_15081/16_12994"
    unitig "utg109"
  ]
  node [
    id 1922
    label "8081"
    fastq "m140321_015151_42142_c100618572550000001823115007181400_s1_p0/66046/0_9293/171_8592"
    unitig "utg3"
  ]
  node [
    id 1923
    label "4154"
    fastq "m140315_081523_42141_c100618232550000001823115007181433_s1_p0/103772/666_13153/382_11950"
    unitig "utg90"
  ]
  node [
    id 1924
    label "5994"
    fastq "m140310_020230_42141_c100633532550000001823121009121467_s1_p0/48525/10096_21434/89_7586"
    unitig "utg109"
  ]
  node [
    id 1925
    label "11256"
    fastq "m140321_172159_42142_c100618572550000001823115007181406_s1_p0/83111/4428_17283/981_11539"
    unitig "utg3"
  ]
  node [
    id 1926
    label "13587"
    fastq "m140316_123054_42141_c100618292550000001823115007181476_s1_p0/87854/0_9668/226_9234"
    unitig "utg109"
  ]
  node [
    id 1927
    label "8089"
    fastq "m140321_015151_42142_c100618572550000001823115007181400_s1_p0/77098/296_10776/0_10093"
    unitig "utg109"
  ]
  node [
    id 1928
    label "5838"
    fastq "m140309_223738_42141_c100633532550000001823121009121466_s1_p0/48394/0_9496/10_9335"
    unitig "utg111"
  ]
  node [
    id 1929
    label "5839"
    fastq "m140309_223738_42141_c100633532550000001823121009121466_s1_p0/48648/0_9280/13_8761"
    unitig "utg2"
  ]
  node [
    id 1930
    label "12293"
    fastq "m140313_192416_42141_c100604482550000001823113706171467_s1_p0/100431/0_10053/38_9570"
    unitig "utg3"
  ]
  node [
    id 1931
    label "13688"
    fastq "m140321_015151_42142_c100618572550000001823115007181400_s1_p0/136878/0_9545/1679_8812"
    unitig "utg71"
  ]
  node [
    id 1932
    label "5725"
    fastq "m140309_190708_42141_c100633532550000001823121009121465_s1_p0/38227/104_10536/0_10123"
    unitig "utg3"
  ]
  node [
    id 1933
    label "13724"
    fastq "m140321_015151_42142_c100618572550000001823115007181400_s1_p0/30839/0_9632/12_9447"
    unitig "utg109"
  ]
  node [
    id 1934
    label "9924"
    fastq "m140315_103700_42141_c100618232550000001823115007181434_s1_p0/142789/0_16057/19_8171"
    unitig "utg109"
  ]
  node [
    id 1935
    label "953"
    fastq "m140313_160032_42141_c100604482550000001823113706171466_s1_p0/111634/0_12732/0_12061"
    unitig "utg109"
  ]
  node [
    id 1936
    label "6833"
    fastq "m140315_033050_42141_c100618232550000001823115007181431_s1_p0/55577/0_12581/12_5930"
    unitig "utg111"
  ]
  node [
    id 1937
    label "9927"
    fastq "m140315_103700_42141_c100618232550000001823115007181434_s1_p0/14713/0_13400/0_9488"
    unitig "utg2"
  ]
  node [
    id 1938
    label "212"
    fastq "m140309_223738_42141_c100633532550000001823121009121466_s1_p0/4181/1366_12876/2170_8482"
    unitig "utg43"
  ]
  node [
    id 1939
    label "16766"
    fastq "m140321_093325_42142_c100618572550000001823115007181403_s1_p0/159073/0_9141/0_8697"
    unitig "utg94"
  ]
  node [
    id 1940
    label "13727"
    fastq "m140321_015151_42142_c100618572550000001823115007181400_s1_p0/34314/0_12275/12_11149"
    unitig "utg3"
  ]
  node [
    id 1941
    label "15066"
    fastq "m140313_123524_42141_c100604482550000001823113706171465_s1_p0/82032/0_15567/1973_15211"
    unitig "utg2"
  ]
  node [
    id 1942
    label "11784"
    fastq "m140311_062557_42142_c100622202550000001823114507181452_s1_p0/9898/0_9119/6_8601"
    unitig "utg3"
  ]
  node [
    id 1943
    label "11785"
    fastq "m140311_062557_42142_c100622202550000001823114507181452_s1_p0/94520/0_13401/0_12732"
    unitig "utg43"
  ]
  node [
    id 1944
    label "11786"
    fastq "m140311_095017_42142_c100622202550000001823114507181453_s1_p0/103128/42_9530/66_9265"
    unitig "utg109"
  ]
  node [
    id 1945
    label "11787"
    fastq "m140311_095017_42142_c100622202550000001823114507181453_s1_p0/107780/0_10267/13_9801"
    unitig "utg3"
  ]
  node [
    id 1946
    label "11780"
    fastq "m140311_062557_42142_c100622202550000001823114507181452_s1_p0/87402/0_9974/0_9654"
    unitig "utg109"
  ]
  node [
    id 1947
    label "12277"
    fastq "m140313_160032_42141_c100604482550000001823113706171466_s1_p0/46767/0_9253/9_8837"
    unitig "utg3"
  ]
  node [
    id 1948
    label "6089"
    fastq "m140311_062557_42142_c100622202550000001823114507181452_s1_p0/47647/0_13409/8_12865"
    unitig "utg2"
  ]
  node [
    id 1949
    label "12077"
    fastq "m140311_153755_42142_c100622202550000001823114507181455_s1_p0/33725/0_11965/0_11509"
    unitig "utg3"
  ]
  node [
    id 1950
    label "6087"
    fastq "m140311_062557_42142_c100622202550000001823114507181452_s1_p0/28028/0_16592/212_15758"
    unitig "utg3"
  ]
  node [
    id 1951
    label "6085"
    fastq "m140311_062557_42142_c100622202550000001823114507181452_s1_p0/31511/348_10764/0_9935"
    unitig "utg109"
  ]
  node [
    id 1952
    label "12073"
    fastq "m140311_153755_42142_c100622202550000001823114507181455_s1_p0/3423/0_13753/14_8671"
    unitig "utg2"
  ]
  node [
    id 1953
    label "6083"
    fastq "m140311_062557_42142_c100622202550000001823114507181452_s1_p0/1683/0_12621/0_11987"
    unitig "utg111"
  ]
  node [
    id 1954
    label "6080"
    fastq "m140311_062557_42142_c100622202550000001823114507181452_s1_p0/21782/0_11360/11_11055"
    unitig "utg109"
  ]
  node [
    id 1955
    label "15385"
    fastq "m140315_055221_42141_c100618232550000001823115007181432_s1_p0/130572/0_10031/0_9022"
    unitig "utg66"
  ]
  node [
    id 1956
    label "6648"
    fastq "m140313_192416_42141_c100604482550000001823113706171467_s1_p0/46512/0_11056/46_10919"
    unitig "utg109"
  ]
  node [
    id 1957
    label "9428"
    fastq "m140313_160032_42141_c100604482550000001823113706171466_s1_p0/144467/0_10015/13_9650"
    unitig "utg74"
  ]
  node [
    id 1958
    label "6644"
    fastq "m140313_192416_42141_c100604482550000001823113706171467_s1_p0/41408/0_10751/10_10484"
    unitig "utg3"
  ]
  node [
    id 1959
    label "11278"
    fastq "m140321_195713_42142_c100618572550000001823115007181407_s1_p0/64409/0_9612/0_9459"
    unitig "utg111"
  ]
  node [
    id 1960
    label "6647"
    fastq "m140313_192416_42141_c100604482550000001823113706171467_s1_p0/49455/0_17283/33_13127"
    unitig "utg109"
  ]
  node [
    id 1961
    label "6640"
    fastq "m140313_192416_42141_c100604482550000001823113706171467_s1_p0/37239/0_13307/15_13078"
    unitig "utg3"
  ]
  node [
    id 1962
    label "6641"
    fastq "m140313_192416_42141_c100604482550000001823113706171467_s1_p0/3746/206_13050/10_10516"
    unitig "utg2"
  ]
  node [
    id 1963
    label "6642"
    fastq "m140313_192416_42141_c100604482550000001823113706171467_s1_p0/38780/0_9496/0_9100"
    unitig "utg111"
  ]
  node [
    id 1964
    label "6643"
    fastq "m140313_192416_42141_c100604482550000001823113706171467_s1_p0/45253/0_9085/0_8692"
    unitig "utg3"
  ]
  node [
    id 1965
    label "5902"
    fastq "m140310_020230_42141_c100633532550000001823121009121467_s1_p0/118332/13234_24327/282_9842"
    unitig "utg2"
  ]
  node [
    id 1966
    label "5901"
    fastq "m140310_020230_42141_c100633532550000001823121009121467_s1_p0/117099/0_10900/12_10379"
    unitig "utg3"
  ]
  node [
    id 1967
    label "5906"
    fastq "m140310_020230_42141_c100633532550000001823121009121467_s1_p0/120155/9170_18182/0_9004"
    unitig "utg43"
  ]
  node [
    id 1968
    label "11150"
    fastq "m140321_093325_42142_c100618572550000001823115007181403_s1_p0/68772/0_12119/37_6368"
    unitig "utg29"
  ]
  node [
    id 1969
    label "3488"
    fastq "m140311_131333_42142_c100622202550000001823114507181454_s1_p0/87217/0_11707/7_10207"
    unitig "utg111"
  ]
  node [
    id 1970
    label "7805"
    fastq "m140316_100554_42141_c100618292550000001823115007181475_s1_p0/18175/0_14714/7067_13726"
    unitig "utg3"
  ]
  node [
    id 1971
    label "577"
    fastq "m140311_131333_42142_c100622202550000001823114507181454_s1_p0/128819/1990_13499/156_11345"
    unitig "utg109"
  ]
  node [
    id 1972
    label "4563"
    fastq "m140315_174828_42141_c100618232550000001823115007181437_s1_p0/72614/6864_16601/223_9573"
    unitig "utg109"
  ]
  node [
    id 1973
    label "4560"
    fastq "m140315_174828_42141_c100618232550000001823115007181437_s1_p0/69212/0_9655/0_9197"
    unitig "utg3"
  ]
  node [
    id 1974
    label "13417"
    fastq "m140316_074350_42141_c100618292550000001823115007181474_s1_p0/5818/0_12585/411_7389"
    unitig "utg43"
  ]
  node [
    id 1975
    label "13415"
    fastq "m140316_074350_42141_c100618292550000001823115007181474_s1_p0/39335/555_12550/0_12015"
    unitig "utg94"
  ]
  node [
    id 1976
    label "4569"
    fastq "m140315_174828_42141_c100618232550000001823115007181437_s1_p0/8577/0_13701/0_13531"
    unitig "utg109"
  ]
  node [
    id 1977
    label "3644"
    fastq "m140311_153755_42142_c100622202550000001823114507181455_s1_p0/86997/2321_14835/392_11280"
    unitig "utg3"
  ]
  node [
    id 1978
    label "3643"
    fastq "m140311_153755_42142_c100622202550000001823114507181455_s1_p0/87953/0_13202/7266_12942"
    unitig "utg109"
  ]
  node [
    id 1979
    label "3642"
    fastq "m140311_153755_42142_c100622202550000001823114507181455_s1_p0/87953/0_13202/518_7184"
    unitig "utg109"
  ]
  node [
    id 1980
    label "3641"
    fastq "m140311_153755_42142_c100622202550000001823114507181455_s1_p0/79509/0_13247/0_12517"
    unitig "utg3"
  ]
  node [
    id 1981
    label "11671"
    fastq "m140310_020230_42141_c100633532550000001823121009121467_s1_p0/41646/11528_21391/0_9448"
    unitig "utg2"
  ]
  node [
    id 1982
    label "2552"
    fastq "m140321_042601_42142_c100618572550000001823115007181401_s1_p0/68106/1680_13262/0_9976"
    unitig "utg3"
  ]
  node [
    id 1983
    label "6311"
    fastq "m140311_153755_42142_c100622202550000001823114507181455_s1_p0/105448/0_9432/0_9076"
    unitig "utg2"
  ]
  node [
    id 1984
    label "11674"
    fastq "m140310_020230_42141_c100633532550000001823121009121467_s1_p0/43034/0_9638/0_9087"
    unitig "utg3"
  ]
  node [
    id 1985
    label "2555"
    fastq "m140321_042601_42142_c100618572550000001823115007181401_s1_p0/73835/0_9905/71_9788"
    unitig "utg3"
  ]
  node [
    id 1986
    label "11676"
    fastq "m140310_020230_42141_c100633532550000001823121009121467_s1_p0/45777/14340_24357/0_9286"
    unitig "utg3"
  ]
  node [
    id 1987
    label "2557"
    fastq "m140321_042601_42142_c100618572550000001823115007181401_s1_p0/83377/0_10394/11_9557"
    unitig "utg3"
  ]
  node [
    id 1988
    label "2558"
    fastq "m140321_042601_42142_c100618572550000001823115007181401_s1_p0/8488/0_9058/57_8338"
    unitig "utg109"
  ]
  node [
    id 1989
    label "2559"
    fastq "m140321_042601_42142_c100618572550000001823115007181401_s1_p0/84352/0_13404/7_12931"
    unitig "utg109"
  ]
  node [
    id 1990
    label "6396"
    fastq "m140311_153755_42142_c100622202550000001823114507181455_s1_p0/34079/0_16531/0_14850"
    unitig "utg4"
  ]
  node [
    id 1991
    label "2396"
    fastq "m140321_015151_42142_c100618572550000001823115007181400_s1_p0/139282/0_10890/9_10500"
    unitig "utg109"
  ]
  node [
    id 1992
    label "2397"
    fastq "m140321_015151_42142_c100618572550000001823115007181400_s1_p0/142301/0_10869/24_10515"
    unitig "utg3"
  ]
  node [
    id 1993
    label "2392"
    fastq "m140321_015151_42142_c100618572550000001823115007181400_s1_p0/130589/0_9916/29_9710"
    unitig "utg3"
  ]
  node [
    id 1994
    label "9427"
    fastq "m140313_160032_42141_c100604482550000001823113706171466_s1_p0/149507/0_10647/8_10058"
    unitig "utg109"
  ]
  node [
    id 1995
    label "2390"
    fastq "m140321_015151_42142_c100618572550000001823115007181400_s1_p0/12953/0_9985/3032_9762"
    unitig "utg2"
  ]
  node [
    id 1996
    label "2391"
    fastq "m140321_015151_42142_c100618572550000001823115007181400_s1_p0/128900/6345_16278/0_9612"
    unitig "utg3"
  ]
  node [
    id 1997
    label "12784"
    fastq "m140315_103700_42141_c100618232550000001823115007181434_s1_p0/42949/6172_19080/4795_12611"
    unitig "utg109"
  ]
  node [
    id 1998
    label "65"
    fastq "m140309_121338_42141_c100633532550000001823121009121463_s1_p0/122743/0_12673/2_12629"
    unitig "utg2"
  ]
  node [
    id 1999
    label "2778"
    fastq "m140321_172159_42142_c100618572550000001823115007181406_s1_p0/26971/787_10867/0_9645"
    unitig "utg22"
  ]
  node [
    id 2000
    label "5011"
    fastq "m140316_100554_42141_c100618292550000001823115007181475_s1_p0/70709/530_11144/76_9892"
    unitig "utg111"
  ]
  node [
    id 2001
    label "10322"
    fastq "m140316_003701_42141_c100618292550000001823115007181471_s1_p0/116320/0_10003/0_9420"
    unitig "utg2"
  ]
  node [
    id 2002
    label "3003"
    fastq "m140309_223738_42141_c100633532550000001823121009121466_s1_p0/162680/0_16036/0_7736"
    unitig "utg2"
  ]
  node [
    id 2003
    label "10327"
    fastq "m140316_003701_42141_c100618292550000001823115007181471_s1_p0/127080/5404_17943/19_11600"
    unitig "utg2"
  ]
  node [
    id 2004
    label "5017"
    fastq "m140316_100554_42141_c100618292550000001823115007181475_s1_p0/92021/0_9155/0_8723"
    unitig "utg109"
  ]
  node [
    id 2005
    label "10328"
    fastq "m140316_003701_42141_c100618292550000001823115007181471_s1_p0/131268/0_12807/0_10380"
    unitig "utg3"
  ]
  node [
    id 2006
    label "14304"
    fastq "m140309_223738_42141_c100633532550000001823121009121466_s1_p0/153699/0_11542/15_10953"
    unitig "utg109"
  ]
  node [
    id 2007
    label "4897"
    fastq "m140316_074350_42141_c100618292550000001823115007181474_s1_p0/133733/441_11454/1269_10389"
    unitig "utg43"
  ]
  node [
    id 2008
    label "9351"
    fastq "m140313_090822_42141_c100604482550000001823113706171464_s1_p0/135160/0_13126/874_12900"
    unitig "utg109"
  ]
  node [
    id 2009
    label "4895"
    fastq "m140316_074350_42141_c100618292550000001823115007181474_s1_p0/128335/0_10323/0_9911"
    unitig "utg109"
  ]
  node [
    id 2010
    label "9498"
    fastq "m140313_192416_42141_c100604482550000001823113706171467_s1_p0/56100/0_9342/0_9166"
    unitig "utg3"
  ]
  node [
    id 2011
    label "9499"
    fastq "m140313_192416_42141_c100604482550000001823113706171467_s1_p0/58847/0_9412/6_9002"
    unitig "utg3"
  ]
  node [
    id 2012
    label "9148"
    fastq "m140311_131333_42142_c100622202550000001823114507181454_s1_p0/88654/0_9363/142_9068"
    unitig "utg109"
  ]
  node [
    id 2013
    label "9149"
    fastq "m140311_131333_42142_c100622202550000001823114507181454_s1_p0/91590/0_9626/19_9036"
    unitig "utg2"
  ]
  node [
    id 2014
    label "6490"
    fastq "m140313_054807_42141_c100604482550000001823113706171463_s1_p0/72632/0_11117/0_10987"
    unitig "utg109"
  ]
  node [
    id 2015
    label "9491"
    fastq "m140313_192416_42141_c100604482550000001823113706171467_s1_p0/45600/0_9612/0_9043"
    unitig "utg3"
  ]
  node [
    id 2016
    label "9493"
    fastq "m140313_192416_42141_c100604482550000001823113706171467_s1_p0/41296/0_9917/124_9756"
    unitig "utg2"
  ]
  node [
    id 2017
    label "9496"
    fastq "m140313_192416_42141_c100604482550000001823113706171467_s1_p0/53674/0_9699/155_9743"
    unitig "utg109"
  ]
  node [
    id 2018
    label "9497"
    fastq "m140313_192416_42141_c100604482550000001823113706171467_s1_p0/50799/0_9755/19_9688"
    unitig "utg3"
  ]
  node [
    id 2019
    label "12257"
    fastq "m140313_160032_42141_c100604482550000001823113706171466_s1_p0/118435/0_11598/11_10885"
    unitig "utg3"
  ]
  node [
    id 2020
    label "12256"
    fastq "m140313_160032_42141_c100604482550000001823113706171466_s1_p0/116088/0_10218/0_9713"
    unitig "utg2"
  ]
  node [
    id 2021
    label "12255"
    fastq "m140313_160032_42141_c100604482550000001823113706171466_s1_p0/111429/0_10380/0_10284"
    unitig "utg3"
  ]
  node [
    id 2022
    label "16786"
    fastq "m140321_093325_42142_c100618572550000001823115007181403_s1_p0/83580/0_9938/0_9005"
    unitig "utg3"
  ]
  node [
    id 2023
    label "16781"
    fastq "m140321_093325_42142_c100618572550000001823115007181403_s1_p0/6344/0_14399/0_7038"
    unitig "utg3"
  ]
  node [
    id 2024
    label "3840"
    fastq "m140313_192416_42141_c100604482550000001823113706171467_s1_p0/5301/0_12878/12_12503"
    unitig "utg2"
  ]
  node [
    id 2025
    label "13306"
    fastq "m140316_025917_42141_c100618292550000001823115007181472_s1_p0/97669/9070_19475/3746_10190"
    unitig "utg109"
  ]
  node [
    id 2026
    label "9120"
    fastq "m140311_131333_42142_c100622202550000001823114507181454_s1_p0/65822/0_9854/19_9562"
    unitig "utg111"
  ]
  node [
    id 2027
    label "16789"
    fastq "m140321_093325_42142_c100618572550000001823115007181403_s1_p0/80525/0_13273/2768_12622"
    unitig "utg3"
  ]
  node [
    id 2028
    label "4412"
    fastq "m140315_125940_42141_c100618232550000001823115007181435_s1_p0/97876/0_11264/12_10468"
    unitig "utg3"
  ]
  node [
    id 2029
    label "4410"
    fastq "m140315_152532_42141_c100618232550000001823115007181436_s1_p0/101805/0_11023/24_10752"
    unitig "utg109"
  ]
  node [
    id 2030
    label "6064"
    fastq "m140311_030154_42142_c100622202550000001823114507181451_s1_p0/64463/0_9618/0_9016"
    unitig "utg3"
  ]
  node [
    id 2031
    label "2640"
    fastq "m140321_065934_42142_c100618572550000001823115007181402_s1_p0/801/0_10027/0_9714"
    unitig "utg3"
  ]
  node [
    id 2032
    label "6066"
    fastq "m140311_030154_42142_c100622202550000001823114507181451_s1_p0/71707/2563_12027/0_8510"
    unitig "utg109"
  ]
  node [
    id 2033
    label "2171"
    fastq "m140316_100554_42141_c100618292550000001823115007181475_s1_p0/143893/0_9153/0_8565"
    unitig "utg109"
  ]
  node [
    id 2034
    label "2176"
    fastq "m140316_100554_42141_c100618292550000001823115007181475_s1_p0/145985/1084_10613/0_9132"
    unitig "utg3"
  ]
  node [
    id 2035
    label "2804"
    fastq "m140321_195713_42142_c100618572550000001823115007181407_s1_p0/160609/0_13264/6562_13312"
    unitig "utg111"
  ]
  node [
    id 2036
    label "6062"
    fastq "m140311_030154_42142_c100622202550000001823114507181451_s1_p0/5964/0_9045/12_8982"
    unitig "utg2"
  ]
  node [
    id 2037
    label "6063"
    fastq "m140311_030154_42142_c100622202550000001823114507181451_s1_p0/55471/0_15838/12_15365"
    unitig "utg3"
  ]
  node [
    id 2038
    label "916"
    fastq "m140313_123524_42141_c100604482550000001823113706171465_s1_p0/115875/0_14011/10_13344"
    unitig "utg111"
  ]
  node [
    id 2039
    label "6068"
    fastq "m140311_030154_42142_c100622202550000001823114507181451_s1_p0/83568/0_12847/0_12268"
    unitig "utg3"
  ]
  node [
    id 2040
    label "910"
    fastq "m140313_123524_42141_c100604482550000001823113706171465_s1_p0/104953/0_9091/10_8647"
    unitig "utg43"
  ]
  node [
    id 2041
    label "913"
    fastq "m140313_090822_42141_c100604482550000001823113706171464_s1_p0/94046/0_13860/359_13402"
    unitig "utg111"
  ]
  node [
    id 2042
    label "3844"
    fastq "m140313_192416_42141_c100604482550000001823113706171467_s1_p0/55270/0_17959/3412_15430"
    unitig "utg3"
  ]
  node [
    id 2043
    label "14044"
    fastq "m140321_144411_42142_c100618572550000001823115007181405_s1_p0/56021/1933_13740/3218_11318"
    unitig "utg111"
  ]
  node [
    id 2044
    label "2605"
    fastq "m140321_065934_42142_c100618572550000001823115007181402_s1_p0/153716/0_10053/8_10219"
    unitig "utg109"
  ]
  node [
    id 2045
    label "2606"
    fastq "m140321_065934_42142_c100618572550000001823115007181402_s1_p0/157787/0_10214/154_9992"
    unitig "utg3"
  ]
  node [
    id 2046
    label "14047"
    fastq "m140321_144411_42142_c100618572550000001823115007181405_s1_p0/39603/0_12349/10_11848"
    unitig "utg109"
  ]
  node [
    id 2047
    label "2600"
    fastq "m140321_065934_42142_c100618572550000001823115007181402_s1_p0/14986/0_10629/125_9267"
    unitig "utg3"
  ]
  node [
    id 2048
    label "14041"
    fastq "m140321_144411_42142_c100618572550000001823115007181405_s1_p0/32510/0_13390/860_12686"
    unitig "utg3"
  ]
  node [
    id 2049
    label "14822"
    fastq "m140311_153755_42142_c100622202550000001823114507181455_s1_p0/107231/0_11240/45_11088"
    unitig "utg94"
  ]
  node [
    id 2050
    label "5695"
    fastq "m140309_154110_42141_c100633532550000001823121009121464_s1_p0/145955/0_13509/6_12646"
    unitig "utg3"
  ]
  node [
    id 2051
    label "2608"
    fastq "m140321_065934_42142_c100618572550000001823115007181402_s1_p0/154254/0_10387/17_10391"
    unitig "utg3"
  ]
  node [
    id 2052
    label "2609"
    fastq "m140321_065934_42142_c100618572550000001823115007181402_s1_p0/156644/2582_12162/5_8746"
    unitig "utg109"
  ]
  node [
    id 2053
    label "14824"
    fastq "m140311_153755_42142_c100622202550000001823114507181455_s1_p0/11359/0_9135/0_7504"
    unitig "utg3"
  ]
  node [
    id 2054
    label "3261"
    fastq "m140311_030154_42142_c100622202550000001823114507181451_s1_p0/72517/0_10297/68_9533"
    unitig "utg3"
  ]
  node [
    id 2055
    label "3260"
    fastq "m140311_030154_42142_c100622202550000001823114507181451_s1_p0/71169/189_9573/36_9064"
    unitig "utg109"
  ]
  node [
    id 2056
    label "3263"
    fastq "m140311_030154_42142_c100622202550000001823114507181451_s1_p0/78445/0_11581/8_11230"
    unitig "utg3"
  ]
  node [
    id 2057
    label "3262"
    fastq "m140311_030154_42142_c100622202550000001823114507181451_s1_p0/62998/0_13797/0_12056"
    unitig "utg109"
  ]
  node [
    id 2058
    label "10039"
    fastq "m140315_125940_42141_c100618232550000001823115007181435_s1_p0/31234/4582_13612/6_8423"
    unitig "utg3"
  ]
  node [
    id 2059
    label "3264"
    fastq "m140311_030154_42142_c100622202550000001823114507181451_s1_p0/91309/1647_10761/0_8216"
    unitig "utg109"
  ]
  node [
    id 2060
    label "3267"
    fastq "m140311_030154_42142_c100622202550000001823114507181451_s1_p0/98946/0_10795/0_10338"
    unitig "utg3"
  ]
  node [
    id 2061
    label "1934"
    fastq "m140316_025917_42141_c100618292550000001823115007181472_s1_p0/133512/708_11048/0_9817"
    unitig "utg3"
  ]
  node [
    id 2062
    label "3269"
    fastq "m140311_062557_42142_c100622202550000001823114507181452_s1_p0/114271/622_11134/4_10011"
    unitig "utg109"
  ]
  node [
    id 2063
    label "3268"
    fastq "m140311_030154_42142_c100622202550000001823114507181451_s1_p0/9966/0_9831/0_9130"
    unitig "utg109"
  ]
  node [
    id 2064
    label "1939"
    fastq "m140316_025917_42141_c100618292550000001823115007181472_s1_p0/144237/5201_15358/61_9393"
    unitig "utg94"
  ]
  node [
    id 2065
    label "2728"
    fastq "m140321_144411_42142_c100618572550000001823115007181405_s1_p0/104271/0_10224/3278_10741"
    unitig "utg3"
  ]
  node [
    id 2066
    label "847"
    fastq "m140313_054807_42141_c100604482550000001823113706171463_s1_p0/104136/0_9609/0_8797"
    unitig "utg109"
  ]
  node [
    id 2067
    label "846"
    fastq "m140311_153755_42142_c100622202550000001823114507181455_s1_p0/98198/0_10019/15_9294"
    unitig "utg3"
  ]
  node [
    id 2068
    label "3462"
    fastq "m140311_131333_42142_c100622202550000001823114507181454_s1_p0/62233/0_13124/14_9947"
    unitig "utg3"
  ]
  node [
    id 2069
    label "3461"
    fastq "m140311_131333_42142_c100622202550000001823114507181454_s1_p0/65223/4626_16727/4631_11448"
    unitig "utg2"
  ]
  node [
    id 2070
    label "840"
    fastq "m140311_153755_42142_c100622202550000001823114507181455_s1_p0/87540/0_10693/0_7788"
    unitig "utg3"
  ]
  node [
    id 2071
    label "8896"
    fastq "m140311_030154_42142_c100622202550000001823114507181451_s1_p0/119064/0_10842/0_10466"
    unitig "utg109"
  ]
  node [
    id 2072
    label "1426"
    fastq "m140315_103700_42141_c100618232550000001823115007181434_s1_p0/139389/318_10243/0_9307"
    unitig "utg109"
  ]
  node [
    id 2073
    label "7376"
    fastq "m140315_174828_42141_c100618232550000001823115007181437_s1_p0/54718/9375_18713/978_8904"
    unitig "utg45"
  ]
  node [
    id 2074
    label "849"
    fastq "m140313_054807_42141_c100604482550000001823113706171463_s1_p0/100449/0_14418/0_13989"
    unitig "utg109"
  ]
  node [
    id 2075
    label "7374"
    fastq "m140315_174828_42141_c100618232550000001823115007181437_s1_p0/41121/3521_13002/4188_8835"
    unitig "utg23"
  ]
  node [
    id 2076
    label "12321"
    fastq "m140313_192416_42141_c100604482550000001823113706171467_s1_p0/31118/0_10315/38_9871"
    unitig "utg3"
  ]
  node [
    id 2077
    label "13239"
    fastq "m140316_025917_42141_c100618292550000001823115007181472_s1_p0/123711/0_10528/562_10140"
    unitig "utg109"
  ]
  node [
    id 2078
    label "12327"
    fastq "m140313_192416_42141_c100604482550000001823113706171467_s1_p0/47930/0_11327/0_8277"
    unitig "utg3"
  ]
  node [
    id 2079
    label "12325"
    fastq "m140313_192416_42141_c100604482550000001823113706171467_s1_p0/43403/421_10829/4_9866"
    unitig "utg43"
  ]
  node [
    id 2080
    label "12324"
    fastq "m140313_192416_42141_c100604482550000001823113706171467_s1_p0/37888/708_13321/0_10272"
    unitig "utg3"
  ]
  node [
    id 2081
    label "11920"
    fastq "m140311_131333_42142_c100622202550000001823114507181454_s1_p0/43221/0_9169/15_8367"
    unitig "utg3"
  ]
  node [
    id 2082
    label "11921"
    fastq "m140311_131333_42142_c100622202550000001823114507181454_s1_p0/42818/337_10556/0_9360"
    unitig "utg109"
  ]
  node [
    id 2083
    label "12328"
    fastq "m140313_192416_42141_c100604482550000001823113706171467_s1_p0/45481/0_12292/52_12016"
    unitig "utg3"
  ]
  node [
    id 2084
    label "11924"
    fastq "m140311_131333_42142_c100622202550000001823114507181454_s1_p0/49210/2860_18933/0_7537"
    unitig "utg43"
  ]
  node [
    id 2085
    label "11927"
    fastq "m140311_131333_42142_c100622202550000001823114507181454_s1_p0/47410/0_12142/0_11314"
    unitig "utg109"
  ]
  node [
    id 2086
    label "14956"
    fastq "m140311_153755_42142_c100622202550000001823114507181455_s1_p0/86992/0_10093/0_5810"
    unitig "utg2"
  ]
  node [
    id 2087
    label "14221"
    fastq "m140309_154110_42141_c100633532550000001823121009121464_s1_p0/69566/0_9589/16_9228"
    unitig "utg111"
  ]
  node [
    id 2088
    label "14222"
    fastq "m140309_154110_42141_c100633532550000001823121009121464_s1_p0/58300/0_11101/8_10763"
    unitig "utg3"
  ]
  node [
    id 2089
    label "14955"
    fastq "m140311_153755_42142_c100622202550000001823114507181455_s1_p0/91403/358_9866/1170_8699"
    unitig "utg109"
  ]
  node [
    id 2090
    label "14952"
    fastq "m140311_153755_42142_c100622202550000001823114507181455_s1_p0/85022/0_11126/26_11179"
    unitig "utg3"
  ]
  node [
    id 2091
    label "14225"
    fastq "m140309_154110_42141_c100633532550000001823121009121464_s1_p0/93917/0_9809/80_9284"
    unitig "utg2"
  ]
  node [
    id 2092
    label "14228"
    fastq "m140309_190708_42141_c100633532550000001823121009121465_s1_p0/109971/0_9784/10_9459"
    unitig "utg109"
  ]
  node [
    id 2093
    label "14959"
    fastq "m140311_153755_42142_c100622202550000001823114507181455_s1_p0/94982/0_10297/46_9917"
    unitig "utg74"
  ]
  node [
    id 2094
    label "10259"
    fastq "m140315_221622_42141_c100618292550000001823115007181470_s1_p0/145738/7534_17330/3792_8980"
    unitig "utg59"
  ]
  node [
    id 2095
    label "9030"
    fastq "m140311_131333_42142_c100622202550000001823114507181454_s1_p0/125835/0_10661/0_9544"
    unitig "utg3"
  ]
  node [
    id 2096
    label "9031"
    fastq "m140311_131333_42142_c100622202550000001823114507181454_s1_p0/129169/0_11252/8_10624"
    unitig "utg3"
  ]
  node [
    id 2097
    label "2407"
    fastq "m140321_015151_42142_c100618572550000001823115007181400_s1_p0/153481/566_11066/1713_9199"
    unitig "utg109"
  ]
  node [
    id 2098
    label "9034"
    fastq "m140311_131333_42142_c100622202550000001823114507181454_s1_p0/128523/0_9702/146_9284"
    unitig "utg3"
  ]
  node [
    id 2099
    label "9213"
    fastq "m140311_153755_42142_c100622202550000001823114507181455_s1_p0/148294/2977_14480/97_11006"
    unitig "utg3"
  ]
  node [
    id 2100
    label "7099"
    fastq "m140315_103700_42141_c100618232550000001823115007181434_s1_p0/30180/0_16535/18_9655"
    unitig "utg3"
  ]
  node [
    id 2101
    label "7012"
    fastq "m140315_081523_42141_c100618232550000001823115007181433_s1_p0/30411/7766_19127/0_10879"
    unitig "utg43"
  ]
  node [
    id 2102
    label "16667"
    fastq "m140321_042601_42142_c100618572550000001823115007181401_s1_p0/99378/1157_10611/65_8341"
    unitig "utg2"
  ]
  node [
    id 2103
    label "5238"
    fastq "m140321_015151_42142_c100618572550000001823115007181400_s1_p0/61670/0_9918/36_9464"
    unitig "utg111"
  ]
  node [
    id 2104
    label "5231"
    fastq "m140321_015151_42142_c100618572550000001823115007181400_s1_p0/46139/0_9427/0_9083"
    unitig "utg3"
  ]
  node [
    id 2105
    label "5234"
    fastq "m140321_015151_42142_c100618572550000001823115007181400_s1_p0/47906/213_13698/4_12410"
    unitig "utg111"
  ]
  node [
    id 2106
    label "5236"
    fastq "m140321_015151_42142_c100618572550000001823115007181400_s1_p0/54886/0_9027/4_8487"
    unitig "utg2"
  ]
  node [
    id 2107
    label "10881"
    fastq "m140321_015151_42142_c100618572550000001823115007181400_s1_p0/133670/0_9651/0_9290"
    unitig "utg109"
  ]
  node [
    id 2108
    label "11814"
    fastq "m140311_095017_42142_c100622202550000001823114507181453_s1_p0/65180/0_11362/0_10643"
    unitig "utg3"
  ]
  node [
    id 2109
    label "11815"
    fastq "m140311_095017_42142_c100622202550000001823114507181453_s1_p0/69129/0_11866/0_11229"
    unitig "utg3"
  ]
  node [
    id 2110
    label "11817"
    fastq "m140311_095017_42142_c100622202550000001823114507181453_s1_p0/72474/0_14750/0_9644"
    unitig "utg109"
  ]
  node [
    id 2111
    label "13123"
    fastq "m140315_221622_42141_c100618292550000001823115007181470_s1_p0/27184/4428_13520/170_8621"
    unitig "utg3"
  ]
  node [
    id 2112
    label "11812"
    fastq "m140311_095017_42142_c100622202550000001823114507181453_s1_p0/51438/0_10674/8_9938"
    unitig "utg3"
  ]
  node [
    id 2113
    label "11813"
    fastq "m140311_095017_42142_c100622202550000001823114507181453_s1_p0/58147/0_9321/20_9402"
    unitig "utg111"
  ]
  node [
    id 2114
    label "15805"
    fastq "m140315_174828_42141_c100618232550000001823115007181437_s1_p0/10823/690_12098/239_10285"
    unitig "utg109"
  ]
  node [
    id 2115
    label "11818"
    fastq "m140311_095017_42142_c100622202550000001823114507181453_s1_p0/77426/16_11787/0_10881"
    unitig "utg3"
  ]
  node [
    id 2116
    label "11819"
    fastq "m140311_095017_42142_c100622202550000001823114507181453_s1_p0/7250/0_14971/6_14489"
    unitig "utg111"
  ]
  node [
    id 2117
    label "13128"
    fastq "m140315_221622_42141_c100618292550000001823115007181470_s1_p0/53505/3529_16381/1123_6718"
    unitig "utg109"
  ]
  node [
    id 2118
    label "752"
    fastq "m140311_153755_42142_c100622202550000001823114507181455_s1_p0/147378/0_10021/16_9170"
    unitig "utg39"
  ]
  node [
    id 2119
    label "15153"
    fastq "m140313_192416_42141_c100604482550000001823113706171467_s1_p0/49876/0_9064/0_8927"
    unitig "utg111"
  ]
  node [
    id 2120
    label "8083"
    fastq "m140321_015151_42142_c100618572550000001823115007181400_s1_p0/66986/2635_15676/2976_11387"
    unitig "utg109"
  ]
  node [
    id 2121
    label "15156"
    fastq "m140313_192416_42141_c100604482550000001823113706171467_s1_p0/59480/0_16997/0_8133"
    unitig "utg111"
  ]
  node [
    id 2122
    label "15159"
    fastq "m140313_192416_42141_c100604482550000001823113706171467_s1_p0/62169/0_10387/0_9549"
    unitig "utg3"
  ]
  node [
    id 2123
    label "11077"
    fastq "m140321_065934_42142_c100618572550000001823115007181402_s1_p0/154219/0_10567/16_9964"
    unitig "utg3"
  ]
  node [
    id 2124
    label "15936"
    fastq "m140315_221622_42141_c100618292550000001823115007181470_s1_p0/36300/0_16181/377_15530"
    unitig "utg111"
  ]
  node [
    id 2125
    label "1594"
    fastq "m140315_152532_42141_c100618232550000001823115007181436_s1_p0/136351/0_10280/5177_9689"
    unitig "utg74"
  ]
  node [
    id 2126
    label "6885"
    fastq "m140315_055221_42141_c100618232550000001823115007181432_s1_p0/135476/0_10755/0_10156"
    unitig "utg74"
  ]
  node [
    id 2127
    label "2958"
    fastq "m140309_223738_42141_c100633532550000001823121009121466_s1_p0/110144/0_12709/13_12210"
    unitig "utg2"
  ]
  node [
    id 2128
    label "6881"
    fastq "m140315_055221_42141_c100618232550000001823115007181432_s1_p0/128627/9454_18619/96_8705"
    unitig "utg2"
  ]
  node [
    id 2129
    label "3786"
    fastq "m140313_160032_42141_c100604482550000001823113706171466_s1_p0/46430/0_12311/11_11718"
    unitig "utg3"
  ]
  node [
    id 2130
    label "14316"
    fastq "m140309_223738_42141_c100633532550000001823121009121466_s1_p0/25961/0_10372/0_9918"
    unitig "utg2"
  ]
  node [
    id 2131
    label "2957"
    fastq "m140309_223738_42141_c100633532550000001823121009121466_s1_p0/112982/0_9994/19_9745"
    unitig "utg3"
  ]
  node [
    id 2132
    label "6043"
    fastq "m140310_020230_42141_c100633532550000001823121009121467_s1_p0/9958/0_10982/18_10921"
    unitig "utg109"
  ]
  node [
    id 2133
    label "14312"
    fastq "m140309_223738_42141_c100633532550000001823121009121466_s1_p0/20404/8534_17560/873_9398"
    unitig "utg3"
  ]
  node [
    id 2134
    label "15798"
    fastq "m140315_152532_42141_c100618232550000001823115007181436_s1_p0/88575/0_9936/0_9519"
    unitig "utg3"
  ]
  node [
    id 2135
    label "16099"
    fastq "m140316_025917_42141_c100618292550000001823115007181472_s1_p0/43063/2750_12963/0_8510"
    unitig "utg3"
  ]
  node [
    id 2136
    label "1026"
    fastq "m140313_192416_42141_c100604482550000001823113706171467_s1_p0/36942/0_12360/20_12214"
    unitig "utg3"
  ]
  node [
    id 2137
    label "1021"
    fastq "m140313_192416_42141_c100604482550000001823113706171467_s1_p0/32996/0_9482/0_9010"
    unitig "utg3"
  ]
  node [
    id 2138
    label "5341"
    fastq "m140321_042601_42142_c100618572550000001823115007181401_s1_p0/72435/0_9322/92_8764"
    unitig "utg3"
  ]
  node [
    id 2139
    label "9400"
    fastq "m140313_123524_42141_c100604482550000001823113706171465_s1_p0/45735/0_13373/219_9652"
    unitig "utg3"
  ]
  node [
    id 2140
    label "1022"
    fastq "m140313_192416_42141_c100604482550000001823113706171467_s1_p0/35307/0_10401/0_10144"
    unitig "utg2"
  ]
  node [
    id 2141
    label "11614"
    fastq "m140310_020230_42141_c100633532550000001823121009121467_s1_p0/136233/6986_19542/4166_11999"
    unitig "utg3"
  ]
  node [
    id 2142
    label "6499"
    fastq "m140313_090822_42141_c100604482550000001823113706171464_s1_p0/101173/0_27043/15578_27273"
    unitig "utg74"
  ]
  node [
    id 2143
    label "1029"
    fastq "m140313_192416_42141_c100604482550000001823113706171467_s1_p0/60920/318_12440/52_11377"
    unitig "utg111"
  ]
  node [
    id 2144
    label "1028"
    fastq "m140313_192416_42141_c100604482550000001823113706171467_s1_p0/51672/0_9487/293_9441"
    unitig "utg74"
  ]
  node [
    id 2145
    label "6140"
    fastq "m140311_131333_42142_c100622202550000001823114507181454_s1_p0/100100/424_9439/4308_8761"
    unitig "utg98"
  ]
  node [
    id 2146
    label "1035"
    fastq "m140313_192416_42141_c100604482550000001823113706171467_s1_p0/63368/0_9827/0_9604"
    unitig "utg109"
  ]
  node [
    id 2147
    label "604"
    fastq "m140311_131333_42142_c100622202550000001823114507181454_s1_p0/150168/0_11739/0_10524"
    unitig "utg3"
  ]
  node [
    id 2148
    label "606"
    fastq "m140311_131333_42142_c100622202550000001823114507181454_s1_p0/159493/0_9172/18_8696"
    unitig "utg94"
  ]
  node [
    id 2149
    label "601"
    fastq "m140311_131333_42142_c100622202550000001823114507181454_s1_p0/145830/0_9991/11_9474"
    unitig "utg3"
  ]
  node [
    id 2150
    label "12894"
    fastq "m140315_125940_42141_c100618232550000001823115007181435_s1_p0/51779/403_10973/1673_10118"
    unitig "utg111"
  ]
  node [
    id 2151
    label "8073"
    fastq "m140321_015151_42142_c100618572550000001823115007181400_s1_p0/53718/2987_13956/0_8981"
    unitig "utg111"
  ]
  node [
    id 2152
    label "8072"
    fastq "m140321_015151_42142_c100618572550000001823115007181400_s1_p0/54773/4270_17116/188_11358"
    unitig "utg2"
  ]
  node [
    id 2153
    label "12891"
    fastq "m140315_125940_42141_c100618232550000001823115007181435_s1_p0/46567/166_12444/210_11733"
    unitig "utg3"
  ]
  node [
    id 2154
    label "1200"
    fastq "m140315_033050_42141_c100618232550000001823115007181431_s1_p0/36831/0_9640/0_9159"
    unitig "utg43"
  ]
  node [
    id 2155
    label "8077"
    fastq "m140321_015151_42142_c100618572550000001823115007181400_s1_p0/58561/0_10530/0_9760"
    unitig "utg109"
  ]
  node [
    id 2156
    label "3426"
    fastq "m140311_131333_42142_c100622202550000001823114507181454_s1_p0/33497/0_11735/0_10284"
    unitig "utg111"
  ]
  node [
    id 2157
    label "5648"
    fastq "m140309_084741_42141_c100633532550000001823121009121462_s1_p0/84794/0_9253/0_8593"
    unitig "utg3"
  ]
  node [
    id 2158
    label "13961"
    fastq "m140321_093325_42142_c100618572550000001823115007181403_s1_p0/18895/1302_10490/0_8653"
    unitig "utg43"
  ]
  node [
    id 2159
    label "15577"
    fastq "m140315_103700_42141_c100618232550000001823115007181434_s1_p0/141738/3800_18190/5622_13513"
    unitig "utg111"
  ]
  node [
    id 2160
    label "12369"
    fastq "m140315_010920_42141_c100618232550000001823115007181430_s1_p0/123927/9972_19920/0_9810"
    unitig "utg111"
  ]
  node [
    id 2161
    label "16090"
    fastq "m140316_025917_42141_c100618292550000001823115007181472_s1_p0/17986/0_10651/13_10066"
    unitig "utg74"
  ]
  node [
    id 2162
    label "5641"
    fastq "m140309_084741_42141_c100633532550000001823121009121462_s1_p0/45135/0_12994/21_12289"
    unitig "utg2"
  ]
  node [
    id 2163
    label "6041"
    fastq "m140310_020230_42141_c100633532550000001823121009121467_s1_p0/99378/0_11119/12_10813"
    unitig "utg43"
  ]
  node [
    id 2164
    label "5643"
    fastq "m140309_084741_42141_c100633532550000001823121009121462_s1_p0/53247/2043_11586/0_7797"
    unitig "utg3"
  ]
  node [
    id 2165
    label "5645"
    fastq "m140309_084741_42141_c100633532550000001823121009121462_s1_p0/63588/0_13305/6_12585"
    unitig "utg111"
  ]
  node [
    id 2166
    label "12718"
    fastq "m140315_081523_42141_c100618232550000001823115007181433_s1_p0/94363/5871_16392/824_10280"
    unitig "utg43"
  ]
  node [
    id 2167
    label "8100"
    fastq "m140321_015151_42142_c100618572550000001823115007181400_s1_p0/94415/0_13209/0_12662"
    unitig "utg109"
  ]
  node [
    id 2168
    label "12165"
    fastq "m140313_054807_42141_c100604482550000001823113706171463_s1_p0/40963/0_11538/24_8868"
    unitig "utg3"
  ]
  node [
    id 2169
    label "14558"
    fastq "m140311_030154_42142_c100622202550000001823114507181451_s1_p0/115578/0_11491/0_9325"
    unitig "utg111"
  ]
  node [
    id 2170
    label "14559"
    fastq "m140311_030154_42142_c100622202550000001823114507181451_s1_p0/137906/0_10643/0_10185"
    unitig "utg111"
  ]
  node [
    id 2171
    label "8068"
    fastq "m140321_015151_42142_c100618572550000001823115007181400_s1_p0/49207/945_11997/349_10094"
    unitig "utg109"
  ]
  node [
    id 2172
    label "4997"
    fastq "m140316_100554_42141_c100618292550000001823115007181475_s1_p0/39944/0_13973/24_7466"
    unitig "utg111"
  ]
  node [
    id 2173
    label "14552"
    fastq "m140310_020230_42141_c100633532550000001823121009121467_s1_p0/96195/0_13423/393_12153"
    unitig "utg109"
  ]
  node [
    id 2174
    label "14553"
    fastq "m140310_020230_42141_c100633532550000001823121009121467_s1_p0/98543/0_10313/0_9874"
    unitig "utg3"
  ]
  node [
    id 2175
    label "3107"
    fastq "m140310_020230_42141_c100633532550000001823121009121467_s1_p0/127701/0_11754/0_8079"
    unitig "utg3"
  ]
  node [
    id 2176
    label "3100"
    fastq "m140310_020230_42141_c100633532550000001823121009121467_s1_p0/121729/0_11359/154_10699"
    unitig "utg109"
  ]
  node [
    id 2177
    label "14557"
    fastq "m140311_030154_42142_c100622202550000001823114507181451_s1_p0/12775/0_11239/0_10767"
    unitig "utg3"
  ]
  node [
    id 2178
    label "14554"
    fastq "m140311_030154_42142_c100622202550000001823114507181451_s1_p0/110208/0_11677/9_11101"
    unitig "utg94"
  ]
  node [
    id 2179
    label "14555"
    fastq "m140311_030154_42142_c100622202550000001823114507181451_s1_p0/100768/10033_20532/863_10725"
    unitig "utg109"
  ]
  node [
    id 2180
    label "15977"
    fastq "m140316_003701_42141_c100618292550000001823115007181471_s1_p0/137174/3896_15921/11_11219"
    unitig "utg111"
  ]
  node [
    id 2181
    label "8672"
    fastq "m140309_223738_42141_c100633532550000001823121009121466_s1_p0/49554/8599_19239/534_9307"
    unitig "utg3"
  ]
  node [
    id 2182
    label "1445"
    fastq "m140315_103700_42141_c100618232550000001823115007181434_s1_p0/27587/961_11616/0_10477"
    unitig "utg3"
  ]
  node [
    id 2183
    label "1441"
    fastq "m140315_103700_42141_c100618232550000001823115007181434_s1_p0/23207/0_11307/0_5379"
    unitig "utg111"
  ]
  node [
    id 2184
    label "3000"
    fastq "m140309_223738_42141_c100633532550000001823121009121466_s1_p0/158208/411_13657/0_7239"
    unitig "utg74"
  ]
  node [
    id 2185
    label "4589"
    fastq "m140315_221622_42141_c100618292550000001823115007181470_s1_p0/132149/1040_12073/645_10168"
    unitig "utg43"
  ]
  node [
    id 2186
    label "8678"
    fastq "m140309_223738_42141_c100633532550000001823121009121466_s1_p0/48352/154_10660/0_10139"
    unitig "utg3"
  ]
  node [
    id 2187
    label "8045"
    fastq "m140321_015151_42142_c100618572550000001823115007181400_s1_p0/21148/0_11562/0_10908"
    unitig "utg94"
  ]
  node [
    id 2188
    label "6082"
    fastq "m140311_062557_42142_c100622202550000001823114507181452_s1_p0/144809/0_12515/111_12287"
    unitig "utg109"
  ]
  node [
    id 2189
    label "6331"
    fastq "m140311_153755_42142_c100622202550000001823114507181455_s1_p0/119975/0_10945/27_10514"
    unitig "utg3"
  ]
  node [
    id 2190
    label "4093"
    fastq "m140315_055221_42141_c100618232550000001823115007181432_s1_p0/148057/0_13792/6_6992"
    unitig "utg2"
  ]
  node [
    id 2191
    label "13783"
    fastq "m140321_042601_42142_c100618572550000001823115007181401_s1_p0/120645/0_9641/1005_8789"
    unitig "utg3"
  ]
  node [
    id 2192
    label "4096"
    fastq "m140315_055221_42141_c100618232550000001823115007181432_s1_p0/157146/1431_12867/0_6787"
    unitig "utg55"
  ]
  node [
    id 2193
    label "13784"
    fastq "m140321_042601_42142_c100618572550000001823115007181401_s1_p0/118369/0_11714/9_11152"
    unitig "utg111"
  ]
  node [
    id 2194
    label "4094"
    fastq "m140315_055221_42141_c100618232550000001823115007181432_s1_p0/153664/0_11923/10_10966"
    unitig "utg3"
  ]
  node [
    id 2195
    label "1357"
    fastq "m140315_081523_42141_c100618232550000001823115007181433_s1_p0/19471/1261_11102/0_9265"
    unitig "utg43"
  ]
  node [
    id 2196
    label "13788"
    fastq "m140321_042601_42142_c100618572550000001823115007181401_s1_p0/123188/2881_15422/0_12057"
    unitig "utg111"
  ]
  node [
    id 2197
    label "486"
    fastq "m140311_062557_42142_c100622202550000001823114507181452_s1_p0/42844/0_12656/554_8369"
    unitig "utg109"
  ]
  node [
    id 2198
    label "8108"
    fastq "m140321_042601_42142_c100618572550000001823115007181401_s1_p0/113975/405_12463/3157_11477"
    unitig "utg109"
  ]
  node [
    id 2199
    label "1355"
    fastq "m140315_081523_42141_c100618232550000001823115007181433_s1_p0/17423/0_13234/0_6895"
    unitig "utg3"
  ]
  node [
    id 2200
    label "11319"
    fastq "m140309_084741_42141_c100633532550000001823121009121462_s1_p0/152092/339_11723/16_11175"
    unitig "utg3"
  ]
  node [
    id 2201
    label "488"
    fastq "m140311_062557_42142_c100622202550000001823114507181452_s1_p0/46401/0_12783/23_12122"
    unitig "utg2"
  ]
  node [
    id 2202
    label "487"
    fastq "m140311_062557_42142_c100622202550000001823114507181452_s1_p0/47396/0_17201/8207_16408"
    unitig "utg3"
  ]
  node [
    id 2203
    label "11316"
    fastq "m140309_084741_42141_c100633532550000001823121009121462_s1_p0/127078/2907_20133/182_16413"
    unitig "utg2"
  ]
  node [
    id 2204
    label "8411"
    fastq "m140321_172159_42142_c100618572550000001823115007181406_s1_p0/30476/0_11212/596_10297"
    unitig "utg109"
  ]
  node [
    id 2205
    label "484"
    fastq "m140311_062557_42142_c100622202550000001823114507181452_s1_p0/34125/0_10333/84_9818"
    unitig "utg109"
  ]
  node [
    id 2206
    label "483"
    fastq "m140311_062557_42142_c100622202550000001823114507181452_s1_p0/27096/0_12215/31_11541"
    unitig "utg3"
  ]
  node [
    id 2207
    label "482"
    fastq "m140311_062557_42142_c100622202550000001823114507181452_s1_p0/31317/0_9209/0_8736"
    unitig "utg2"
  ]
  node [
    id 2208
    label "11311"
    fastq "m140309_084741_42141_c100633532550000001823121009121462_s1_p0/117520/0_11082/4_10648"
    unitig "utg111"
  ]
  node [
    id 2209
    label "11310"
    fastq "m140309_052058_42141_c100633532550000001823121009121461_s1_p0/63804/0_12060/46_11506"
    unitig "utg74"
  ]
  node [
    id 2210
    label "6469"
    fastq "m140313_054807_42141_c100604482550000001823113706171463_s1_p0/115520/0_11345/19_10908"
    unitig "utg109"
  ]
  node [
    id 2211
    label "4854"
    fastq "m140316_052143_42141_c100618292550000001823115007181473_s1_p0/40151/4243_14694/594_10325"
    unitig "utg3"
  ]
  node [
    id 2212
    label "15468"
    fastq "m140315_081523_42141_c100618232550000001823115007181433_s1_p0/117280/0_15565/489_10329"
    unitig "utg3"
  ]
  node [
    id 2213
    label "12169"
    fastq "m140313_054807_42141_c100604482550000001823113706171463_s1_p0/70152/191_16976/9262_15970"
    unitig "utg109"
  ]
  node [
    id 2214
    label "6462"
    fastq "m140311_153755_42142_c100622202550000001823114507181455_s1_p0/98717/4591_15769/677_10081"
    unitig "utg111"
  ]
  node [
    id 2215
    label "12201"
    fastq "m140313_090822_42141_c100604482550000001823113706171464_s1_p0/59376/0_12516/25_11480"
    unitig "utg2"
  ]
  node [
    id 2216
    label "6465"
    fastq "m140313_054807_42141_c100604482550000001823113706171463_s1_p0/110574/0_9532/0_9238"
    unitig "utg109"
  ]
  node [
    id 2217
    label "7582"
    fastq "m140316_025917_42141_c100618292550000001823115007181472_s1_p0/140004/0_9422/2_9011"
    unitig "utg43"
  ]
  node [
    id 2218
    label "12416"
    fastq "m140315_010920_42141_c100618232550000001823115007181430_s1_p0/63905/12685_22398/2219_9994"
    unitig "utg94"
  ]
  node [
    id 2219
    label "7740"
    fastq "m140316_074350_42141_c100618292550000001823115007181474_s1_p0/41059/2206_11719/0_8710"
    unitig "utg43"
  ]
  node [
    id 2220
    label "7741"
    fastq "m140316_074350_42141_c100618292550000001823115007181474_s1_p0/35572/0_9921/0_9981"
    unitig "utg3"
  ]
  node [
    id 2221
    label "8266"
    fastq "m140321_065934_42142_c100618572550000001823115007181402_s1_p0/60948/0_12767/68_12510"
    unitig "utg3"
  ]
  node [
    id 2222
    label "6666"
    fastq "m140315_010920_42141_c100618232550000001823115007181430_s1_p0/100543/6239_15316/15_8886"
    unitig "utg3"
  ]
  node [
    id 2223
    label "3929"
    fastq "m140315_010920_42141_c100618232550000001823115007181430_s1_p0/63497/0_10244/0_10228"
    unitig "utg94"
  ]
  node [
    id 2224
    label "4049"
    fastq "m140315_033050_42141_c100618232550000001823115007181431_s1_p0/94799/5615_14766/2625_8914"
    unitig "utg111"
  ]
  node [
    id 2225
    label "15393"
    fastq "m140315_055221_42141_c100618232550000001823115007181432_s1_p0/139548/0_12208/17_10858"
    unitig "utg111"
  ]
  node [
    id 2226
    label "6721"
    fastq "m140315_010920_42141_c100618232550000001823115007181430_s1_p0/31171/0_11075/0_10225"
    unitig "utg109"
  ]
  node [
    id 2227
    label "15452"
    fastq "m140315_055221_42141_c100618232550000001823115007181432_s1_p0/87809/2037_11531/0_9473"
    unitig "utg2"
  ]
  node [
    id 2228
    label "13612"
    fastq "m140316_145405_42141_c100618292550000001823115007181477_s1_p0/139133/0_12848/0_12395"
    unitig "utg111"
  ]
  node [
    id 2229
    label "6725"
    fastq "m140315_010920_42141_c100618232550000001823115007181430_s1_p0/34778/0_11294/0_6544"
    unitig "utg111"
  ]
  node [
    id 2230
    label "15019"
    fastq "m140313_090822_42141_c100604482550000001823113706171464_s1_p0/7632/0_9295/30_9387"
    unitig "utg109"
  ]
  node [
    id 2231
    label "8267"
    fastq "m140321_065934_42142_c100618572550000001823115007181402_s1_p0/70836/0_15705/89_14057"
    unitig "utg2"
  ]
  node [
    id 2232
    label "2306"
    fastq "m140316_145405_42141_c100618292550000001823115007181477_s1_p0/118049/0_15787/6_6453"
    unitig "utg3"
  ]
  node [
    id 2233
    label "6261"
    fastq "m140311_131333_42142_c100622202550000001823114507181454_s1_p0/60496/0_11138/0_10448"
    unitig "utg43"
  ]
  node [
    id 2234
    label "5654"
    fastq "m140309_121338_42141_c100633532550000001823121009121463_s1_p0/129897/0_10565/0_10011"
    unitig "utg111"
  ]
  node [
    id 2235
    label "4781"
    fastq "m140316_025917_42141_c100618292550000001823115007181472_s1_p0/39786/0_13615/11_8616"
    unitig "utg3"
  ]
  node [
    id 2236
    label "11289"
    fastq "m140309_015740_42141_c100633532550000001823121009121460_s1_p0/45801/0_9244/21_9120"
    unitig "utg3"
  ]
  node [
    id 2237
    label "8095"
    fastq "m140321_015151_42142_c100618572550000001823115007181400_s1_p0/91334/0_9988/26_9563"
    unitig "utg3"
  ]
  node [
    id 2238
    label "11268"
    fastq "m140321_195713_42142_c100618572550000001823115007181407_s1_p0/19942/6454_17856/226_10739"
    unitig "utg111"
  ]
  node [
    id 2239
    label "4148"
    fastq "m140315_055221_42141_c100618232550000001823115007181432_s1_p0/95988/0_12278/6684_11753"
    unitig "utg111"
  ]
  node [
    id 2240
    label "8091"
    fastq "m140321_015151_42142_c100618572550000001823115007181400_s1_p0/84674/0_12862/2079_12246"
    unitig "utg111"
  ]
  node [
    id 2241
    label "8090"
    fastq "m140321_015151_42142_c100618572550000001823115007181400_s1_p0/7955/1359_10735/0_8508"
    unitig "utg3"
  ]
  node [
    id 2242
    label "4144"
    fastq "m140315_055221_42141_c100618232550000001823115007181432_s1_p0/87018/0_13828/5_11171"
    unitig "utg3"
  ]
  node [
    id 2243
    label "4147"
    fastq "m140315_055221_42141_c100618232550000001823115007181432_s1_p0/95988/0_12278/0_6645"
    unitig "utg111"
  ]
  node [
    id 2244
    label "4146"
    fastq "m140315_055221_42141_c100618232550000001823115007181432_s1_p0/93084/0_13237/6181_12451"
    unitig "utg109"
  ]
  node [
    id 2245
    label "8099"
    fastq "m140321_042601_42142_c100618572550000001823115007181401_s1_p0/101181/257_10229/2_9458"
    unitig "utg3"
  ]
  node [
    id 2246
    label "6487"
    fastq "m140313_054807_42141_c100604482550000001823113706171463_s1_p0/60856/417_9798/0_8992"
    unitig "utg3"
  ]
  node [
    id 2247
    label "3852"
    fastq "m140313_192416_42141_c100604482550000001823113706171467_s1_p0/84876/0_11214/17_10729"
    unitig "utg109"
  ]
  node [
    id 2248
    label "3853"
    fastq "m140313_192416_42141_c100604482550000001823113706171467_s1_p0/9376/0_9902/0_9473"
    unitig "utg111"
  ]
  node [
    id 2249
    label "9933"
    fastq "m140315_103700_42141_c100618232550000001823115007181434_s1_p0/15833/2909_16005/0_11854"
    unitig "utg111"
  ]
  node [
    id 2250
    label "15021"
    fastq "m140313_090822_42141_c100604482550000001823113706171464_s1_p0/71569/0_15233/10_10544"
    unitig "utg109"
  ]
  node [
    id 2251
    label "9930"
    fastq "m140315_103700_42141_c100618232550000001823115007181434_s1_p0/149208/0_9146/0_7389"
    unitig "utg109"
  ]
  node [
    id 2252
    label "8898"
    fastq "m140311_030154_42142_c100622202550000001823114507181451_s1_p0/114335/0_10462/4_9959"
    unitig "utg109"
  ]
  node [
    id 2253
    label "16778"
    fastq "m140321_093325_42142_c100618572550000001823115007181403_s1_p0/57932/2872_12553/482_9006"
    unitig "utg2"
  ]
  node [
    id 2254
    label "16149"
    fastq "m140316_052143_42141_c100618292550000001823115007181473_s1_p0/145657/0_12005/2951_11512"
    unitig "utg70"
  ]
  node [
    id 2255
    label "16771"
    fastq "m140321_093325_42142_c100618572550000001823115007181403_s1_p0/37835/0_16291/22_8025"
    unitig "utg109"
  ]
  node [
    id 2256
    label "6099"
    fastq "m140311_062557_42142_c100622202550000001823114507181452_s1_p0/8935/0_10915/33_10711"
    unitig "utg3"
  ]
  node [
    id 2257
    label "6098"
    fastq "m140311_062557_42142_c100622202550000001823114507181452_s1_p0/85538/0_12758/0_12363"
    unitig "utg109"
  ]
  node [
    id 2258
    label "16579"
    fastq "m140321_042601_42142_c100618572550000001823115007181401_s1_p0/109714/1711_11528/409_8905"
    unitig "utg3"
  ]
  node [
    id 2259
    label "16576"
    fastq "m140321_042601_42142_c100618572550000001823115007181401_s1_p0/107717/0_9603/0_9195"
    unitig "utg111"
  ]
  node [
    id 2260
    label "6090"
    fastq "m140311_062557_42142_c100622202550000001823114507181452_s1_p0/48631/0_11200/364_10636"
    unitig "utg109"
  ]
  node [
    id 2261
    label "16575"
    fastq "m140321_042601_42142_c100618572550000001823115007181401_s1_p0/104895/0_9653/77_8947"
    unitig "utg111"
  ]
  node [
    id 2262
    label "6095"
    fastq "m140311_062557_42142_c100622202550000001823114507181452_s1_p0/78069/0_11346/0_10603"
    unitig "utg109"
  ]
  node [
    id 2263
    label "16573"
    fastq "m140321_042601_42142_c100618572550000001823115007181401_s1_p0/101544/0_14392/0_11291"
    unitig "utg109"
  ]
  node [
    id 2264
    label "6097"
    fastq "m140311_062557_42142_c100622202550000001823114507181452_s1_p0/88798/0_9854/689_9034"
    unitig "utg2"
  ]
  node [
    id 2265
    label "16571"
    fastq "m140321_042601_42142_c100618572550000001823115007181401_s1_p0/103942/525_10425/0_9274"
    unitig "utg2"
  ]
  node [
    id 2266
    label "13499"
    fastq "m140316_100554_42141_c100618292550000001823115007181475_s1_p0/53446/3147_16375/0_12741"
    unitig "utg109"
  ]
  node [
    id 2267
    label "11300"
    fastq "m140309_052058_42141_c100633532550000001823121009121461_s1_p0/15104/0_9073/126_9073"
    unitig "utg2"
  ]
  node [
    id 2268
    label "6658"
    fastq "m140313_192416_42141_c100604482550000001823113706171467_s1_p0/75734/0_9743/8_9501"
    unitig "utg109"
  ]
  node [
    id 2269
    label "9420"
    fastq "m140313_160032_42141_c100604482550000001823113706171466_s1_p0/114951/0_12202/0_11846"
    unitig "utg109"
  ]
  node [
    id 2270
    label "11285"
    fastq "m140309_015740_42141_c100633532550000001823121009121460_s1_p0/29099/0_9292/202_9113"
    unitig "utg2"
  ]
  node [
    id 2271
    label "6655"
    fastq "m140313_192416_42141_c100604482550000001823113706171467_s1_p0/69327/0_14725/426_13770"
    unitig "utg109"
  ]
  node [
    id 2272
    label "6652"
    fastq "m140313_192416_42141_c100604482550000001823113706171467_s1_p0/61898/0_16974/89_16296"
    unitig "utg109"
  ]
  node [
    id 2273
    label "6651"
    fastq "m140313_192416_42141_c100604482550000001823113706171467_s1_p0/65396/0_9932/42_9476"
    unitig "utg3"
  ]
  node [
    id 2274
    label "12197"
    fastq "m140313_090822_42141_c100604482550000001823113706171464_s1_p0/51038/0_11156/11_10975"
    unitig "utg111"
  ]
  node [
    id 2275
    label "5849"
    fastq "m140309_223738_42141_c100633532550000001823121009121466_s1_p0/56647/4241_14546/0_9900"
    unitig "utg94"
  ]
  node [
    id 2276
    label "2897"
    fastq "m140309_154110_42141_c100633532550000001823121009121464_s1_p0/100215/430_10438/0_9546"
    unitig "utg109"
  ]
  node [
    id 2277
    label "12807"
    fastq "m140315_103700_42141_c100618232550000001823115007181434_s1_p0/59904/432_14830/0_13705"
    unitig "utg3"
  ]
  node [
    id 2278
    label "11062"
    fastq "m140321_065934_42142_c100618572550000001823115007181402_s1_p0/127586/265_10530/0_9953"
    unitig "utg111"
  ]
  node [
    id 2279
    label "11301"
    fastq "m140309_052058_42141_c100633532550000001823121009121461_s1_p0/138454/0_10857/0_10315"
    unitig "utg3"
  ]
  node [
    id 2280
    label "191"
    fastq "m140309_223738_42141_c100633532550000001823121009121466_s1_p0/26364/0_19132/0_5848"
    unitig "utg109"
  ]
  node [
    id 2281
    label "3667"
    fastq "m140313_054807_42141_c100604482550000001823113706171463_s1_p0/146419/0_10641/16_10558"
    unitig "utg3"
  ]
  node [
    id 2282
    label "192"
    fastq "m140309_223738_42141_c100633532550000001823121009121466_s1_p0/26364/0_19132/9300_15762"
    unitig "utg109"
  ]
  node [
    id 2283
    label "6385"
    fastq "m140311_153755_42142_c100622202550000001823114507181455_s1_p0/28497/0_10667/0_9750"
    unitig "utg3"
  ]
  node [
    id 2284
    label "8263"
    fastq "m140321_065934_42142_c100618572550000001823115007181402_s1_p0/65083/0_10784/439_10168"
    unitig "utg3"
  ]
  node [
    id 2285
    label "3679"
    fastq "m140313_054807_42141_c100604482550000001823113706171463_s1_p0/52188/0_11098/13_11127"
    unitig "utg3"
  ]
  node [
    id 2286
    label "11148"
    fastq "m140321_093325_42142_c100618572550000001823115007181403_s1_p0/52197/0_9240/23_8504"
    unitig "utg109"
  ]
  node [
    id 2287
    label "6383"
    fastq "m140311_153755_42142_c100622202550000001823114507181455_s1_p0/27253/0_11323/392_10914"
    unitig "utg2"
  ]
  node [
    id 2288
    label "10104"
    fastq "m140315_152532_42141_c100618232550000001823115007181436_s1_p0/155722/2978_16196/6636_12764"
    unitig "utg109"
  ]
  node [
    id 2289
    label "3670"
    fastq "m140313_054807_42141_c100604482550000001823113706171463_s1_p0/23831/0_9466/16_8992"
    unitig "utg3"
  ]
  node [
    id 2290
    label "13424"
    fastq "m140316_074350_42141_c100618292550000001823115007181474_s1_p0/66529/0_10198/110_9828"
    unitig "utg111"
  ]
  node [
    id 2291
    label "3676"
    fastq "m140313_054807_42141_c100604482550000001823113706171463_s1_p0/62383/0_9481/21_9359"
    unitig "utg109"
  ]
  node [
    id 2292
    label "16317"
    fastq "m140316_100554_42141_c100618292550000001823115007181475_s1_p0/61667/256_12466/0_11967"
    unitig "utg109"
  ]
  node [
    id 2293
    label "2542"
    fastq "m140321_042601_42142_c100618572550000001823115007181401_s1_p0/58258/0_12165/0_7609"
    unitig "utg3"
  ]
  node [
    id 2294
    label "2541"
    fastq "m140321_042601_42142_c100618572550000001823115007181401_s1_p0/5701/0_9787/9_9494"
    unitig "utg3"
  ]
  node [
    id 2295
    label "2540"
    fastq "m140321_042601_42142_c100618572550000001823115007181401_s1_p0/56433/0_10600/0_10245"
    unitig "utg109"
  ]
  node [
    id 2296
    label "2546"
    fastq "m140321_042601_42142_c100618572550000001823115007181401_s1_p0/59000/0_11882/436_12334"
    unitig "utg109"
  ]
  node [
    id 2297
    label "2545"
    fastq "m140321_042601_42142_c100618572550000001823115007181401_s1_p0/61481/216_10361/0_7148"
    unitig "utg2"
  ]
  node [
    id 2298
    label "2544"
    fastq "m140321_042601_42142_c100618572550000001823115007181401_s1_p0/60158/4346_17477/273_11751"
    unitig "utg43"
  ]
  node [
    id 2299
    label "11684"
    fastq "m140310_020230_42141_c100633532550000001823121009121467_s1_p0/53512/3618_15428/19_7119"
    unitig "utg43"
  ]
  node [
    id 2300
    label "16489"
    fastq "m140321_015151_42142_c100618572550000001823115007181400_s1_p0/123754/0_13755/6545_13637"
    unitig "utg111"
  ]
  node [
    id 2301
    label "11681"
    fastq "m140310_020230_42141_c100633532550000001823121009121467_s1_p0/48248/23910_33058/352_9178"
    unitig "utg2"
  ]
  node [
    id 2302
    label "11443"
    fastq "m140309_223738_42141_c100633532550000001823121009121466_s1_p0/12561/0_9079/16_8959"
    unitig "utg109"
  ]
  node [
    id 2303
    label "3746"
    fastq "m140313_123524_42141_c100604482550000001823113706171465_s1_p0/49458/0_9196/257_9052"
    unitig "utg109"
  ]
  node [
    id 2304
    label "2383"
    fastq "m140321_015151_42142_c100618572550000001823115007181400_s1_p0/121618/0_11275/21_10297"
    unitig "utg94"
  ]
  node [
    id 2305
    label "2382"
    fastq "m140321_015151_42142_c100618572550000001823115007181400_s1_p0/120396/97_11544/7_10735"
    unitig "utg109"
  ]
  node [
    id 2306
    label "2385"
    fastq "m140321_015151_42142_c100618572550000001823115007181400_s1_p0/125274/2522_11681/0_8028"
    unitig "utg111"
  ]
  node [
    id 2307
    label "6129"
    fastq "m140311_095017_42142_c100622202550000001823114507181453_s1_p0/4791/0_9046/447_8563"
    unitig "utg3"
  ]
  node [
    id 2308
    label "15491"
    fastq "m140315_081523_42141_c100618232550000001823115007181433_s1_p0/154993/0_9436/33_9129"
    unitig "utg94"
  ]
  node [
    id 2309
    label "14981"
    fastq "m140313_054807_42141_c100604482550000001823113706171463_s1_p0/156770/0_11581/179_10369"
    unitig "utg74"
  ]
  node [
    id 2310
    label "10330"
    fastq "m140316_003701_42141_c100618292550000001823115007181471_s1_p0/141294/3745_16625/4692_11167"
    unitig "utg3"
  ]
  node [
    id 2311
    label "9156"
    fastq "m140311_131333_42142_c100622202550000001823114507181454_s1_p0/97804/0_11714/0_11015"
    unitig "utg43"
  ]
  node [
    id 2312
    label "9151"
    fastq "m140311_131333_42142_c100622202550000001823114507181454_s1_p0/87533/0_10278/9_9801"
    unitig "utg111"
  ]
  node [
    id 2313
    label "5006"
    fastq "m140316_100554_42141_c100618292550000001823115007181475_s1_p0/71764/1018_12444/5613_11514"
    unitig "utg43"
  ]
  node [
    id 2314
    label "9153"
    fastq "m140311_131333_42142_c100622202550000001823114507181454_s1_p0/92691/0_9588/12_9188"
    unitig "utg111"
  ]
  node [
    id 2315
    label "3259"
    fastq "m140311_030154_42142_c100622202550000001823114507181451_s1_p0/65548/0_12535/18_8221"
    unitig "utg3"
  ]
  node [
    id 2316
    label "3588"
    fastq "m140311_153755_42142_c100622202550000001823114507181455_s1_p0/3583/0_10347/0_9609"
    unitig "utg3"
  ]
  node [
    id 2317
    label "2761"
    fastq "m140321_172159_42142_c100618572550000001823115007181406_s1_p0/12504/2910_12908/424_9398"
    unitig "utg109"
  ]
  node [
    id 2318
    label "5008"
    fastq "m140316_100554_42141_c100618292550000001823115007181475_s1_p0/61673/0_9432/36_9873"
    unitig "utg3"
  ]
  node [
    id 2319
    label "9158"
    fastq "m140311_131333_42142_c100622202550000001823114507181454_s1_p0/99823/0_10097/9_9444"
    unitig "utg109"
  ]
  node [
    id 2320
    label "3743"
    fastq "m140313_123524_42141_c100604482550000001823113706171465_s1_p0/52809/0_10018/0_9743"
    unitig "utg3"
  ]
  node [
    id 2321
    label "7909"
    fastq "m140316_123054_42141_c100618292550000001823115007181476_s1_p0/75852/731_10119/0_9183"
    unitig "utg2"
  ]
  node [
    id 2322
    label "9488"
    fastq "m140313_192416_42141_c100604482550000001823113706171467_s1_p0/35116/0_10965/9_10334"
    unitig "utg109"
  ]
  node [
    id 2323
    label "9482"
    fastq "m140313_192416_42141_c100604482550000001823113706171467_s1_p0/147598/0_13008/14_12574"
    unitig "utg3"
  ]
  node [
    id 2324
    label "9481"
    fastq "m140313_192416_42141_c100604482550000001823113706171467_s1_p0/22890/0_9223/1419_8836"
    unitig "utg74"
  ]
  node [
    id 2325
    label "9480"
    fastq "m140313_192416_42141_c100604482550000001823113706171467_s1_p0/131099/230_12927/0_12456"
    unitig "utg3"
  ]
  node [
    id 2326
    label "14235"
    fastq "m140309_190708_42141_c100633532550000001823121009121465_s1_p0/149698/0_11333/143_8960"
    unitig "utg3"
  ]
  node [
    id 2327
    label "9485"
    fastq "m140313_192416_42141_c100604482550000001823113706171467_s1_p0/25113/0_10337/0_10169"
    unitig "utg74"
  ]
  node [
    id 2328
    label "9484"
    fastq "m140313_192416_42141_c100604482550000001823113706171467_s1_p0/29424/0_9676/10_10033"
    unitig "utg109"
  ]
  node [
    id 2329
    label "902"
    fastq "m140313_090822_42141_c100604482550000001823113706171464_s1_p0/60225/408_9962/0_8207"
    unitig "utg109"
  ]
  node [
    id 2330
    label "12241"
    fastq "m140313_123524_42141_c100604482550000001823113706171465_s1_p0/69080/0_9144/0_9348"
    unitig "utg43"
  ]
  node [
    id 2331
    label "12242"
    fastq "m140313_123524_42141_c100604482550000001823113706171465_s1_p0/85812/9936_19726/1816_9494"
    unitig "utg3"
  ]
  node [
    id 2332
    label "901"
    fastq "m140313_090822_42141_c100604482550000001823113706171464_s1_p0/53968/0_9402/18_9196"
    unitig "utg2"
  ]
  node [
    id 2333
    label "906"
    fastq "m140313_090822_42141_c100604482550000001823113706171464_s1_p0/86685/0_12669/5_12002"
    unitig "utg109"
  ]
  node [
    id 2334
    label "12157"
    fastq "m140313_054807_42141_c100604482550000001823113706171463_s1_p0/146643/0_9900/0_9516"
    unitig "utg111"
  ]
  node [
    id 2335
    label "904"
    fastq "m140313_090822_42141_c100604482550000001823113706171464_s1_p0/64980/0_9083/14_8771"
    unitig "utg3"
  ]
  node [
    id 2336
    label "905"
    fastq "m140313_090822_42141_c100604482550000001823113706171464_s1_p0/82684/0_9204/0_9106"
    unitig "utg109"
  ]
  node [
    id 2337
    label "1843"
    fastq "m140316_003701_42141_c100618292550000001823115007181471_s1_p0/135240/0_9266/13_8814"
    unitig "utg109"
  ]
  node [
    id 2338
    label "12249"
    fastq "m140313_160032_42141_c100604482550000001823113706171466_s1_p0/104247/0_12093/10_11727"
    unitig "utg2"
  ]
  node [
    id 2339
    label "1841"
    fastq "m140316_003701_42141_c100618292550000001823115007181471_s1_p0/136873/0_10526/0_9657"
    unitig "utg3"
  ]
  node [
    id 2340
    label "909"
    fastq "m140313_090822_42141_c100604482550000001823113706171464_s1_p0/89468/0_14351/100_13836"
    unitig "utg109"
  ]
  node [
    id 2341
    label "4426"
    fastq "m140315_152532_42141_c100618232550000001823115007181436_s1_p0/124807/9374_18985/10_8904"
    unitig "utg111"
  ]
  node [
    id 2342
    label "247"
    fastq "m140309_223738_42141_c100633532550000001823121009121466_s1_p0/74129/0_9805/20_9656"
    unitig "utg109"
  ]
  node [
    id 2343
    label "16798"
    fastq "m140321_120917_42142_c100618572550000001823115007181404_s1_p0/12696/4076_15637/411_11118"
    unitig "utg111"
  ]
  node [
    id 2344
    label "1844"
    fastq "m140316_003701_42141_c100618292550000001823115007181471_s1_p0/141466/0_9345/83_9198"
    unitig "utg3"
  ]
  node [
    id 2345
    label "12130"
    fastq "m140311_153755_42142_c100622202550000001823114507181455_s1_p0/84544/8379_18107/21_8835"
    unitig "utg2"
  ]
  node [
    id 2346
    label "13085"
    fastq "m140315_221622_42141_c100618292550000001823115007181470_s1_p0/105162/0_14600/0_9689"
    unitig "utg109"
  ]
  node [
    id 2347
    label "4958"
    fastq "m140316_100554_42141_c100618292550000001823115007181475_s1_p0/120603/0_9774/14_9271"
    unitig "utg94"
  ]
  node [
    id 2348
    label "6073"
    fastq "m140311_030154_42142_c100622202550000001823114507181451_s1_p0/98305/0_9226/0_8914"
    unitig "utg3"
  ]
  node [
    id 2349
    label "8587"
    fastq "m140309_223738_42141_c100633532550000001823121009121466_s1_p0/113558/487_12268/0_10700"
    unitig "utg109"
  ]
  node [
    id 2350
    label "6071"
    fastq "m140311_030154_42142_c100622202550000001823114507181451_s1_p0/94997/0_10508/16_10335"
    unitig "utg43"
  ]
  node [
    id 2351
    label "6070"
    fastq "m140311_030154_42142_c100622202550000001823114507181451_s1_p0/89278/0_11954/7_11641"
    unitig "utg111"
  ]
  node [
    id 2352
    label "13535"
    fastq "m140316_123054_42141_c100618292550000001823115007181476_s1_p0/12167/0_11592/0_11190"
    unitig "utg43"
  ]
  node [
    id 2353
    label "4956"
    fastq "m140316_100554_42141_c100618292550000001823115007181475_s1_p0/115665/0_14415/0_13179"
    unitig "utg109"
  ]
  node [
    id 2354
    label "9554"
    fastq "m140315_010920_42141_c100618232550000001823115007181430_s1_p0/144341/0_12989/0_12427"
    unitig "utg94"
  ]
  node [
    id 2355
    label "6079"
    fastq "m140311_062557_42142_c100622202550000001823114507181452_s1_p0/126571/0_12314/25_11868"
    unitig "utg3"
  ]
  node [
    id 2356
    label "14030"
    fastq "m140321_144411_42142_c100618572550000001823115007181405_s1_p0/139134/2435_12026/272_6026"
    unitig "utg109"
  ]
  node [
    id 2357
    label "2615"
    fastq "m140321_065934_42142_c100618572550000001823115007181402_s1_p0/24971/0_10406/15_9312"
    unitig "utg2"
  ]
  node [
    id 2358
    label "2614"
    fastq "m140321_065934_42142_c100618572550000001823115007181402_s1_p0/19041/0_12830/1125_12371"
    unitig "utg111"
  ]
  node [
    id 2359
    label "2612"
    fastq "m140321_065934_42142_c100618572550000001823115007181402_s1_p0/22145/3816_13697/67_9268"
    unitig "utg109"
  ]
  node [
    id 2360
    label "2611"
    fastq "m140321_065934_42142_c100618572550000001823115007181402_s1_p0/161636/0_11845/0_10017"
    unitig "utg109"
  ]
  node [
    id 2361
    label "2610"
    fastq "m140321_065934_42142_c100618572550000001823115007181402_s1_p0/23394/0_10651/1054_10174"
    unitig "utg109"
  ]
  node [
    id 2362
    label "3255"
    fastq "m140311_030154_42142_c100622202550000001823114507181451_s1_p0/50137/0_13630/10_13252"
    unitig "utg3"
  ]
  node [
    id 2363
    label "7347"
    fastq "m140315_174828_42141_c100618232550000001823115007181437_s1_p0/152441/2681_14842/0_11940"
    unitig "utg109"
  ]
  node [
    id 2364
    label "4083"
    fastq "m140315_055221_42141_c100618232550000001823115007181432_s1_p0/138880/222_9272/0_7944"
    unitig "utg111"
  ]
  node [
    id 2365
    label "10798"
    fastq "m140316_145405_42141_c100618292550000001823115007181477_s1_p0/136303/0_9361/0_8972"
    unitig "utg109"
  ]
  node [
    id 2366
    label "3256"
    fastq "m140311_030154_42142_c100622202550000001823114507181451_s1_p0/52213/0_10573/208_9829"
    unitig "utg109"
  ]
  node [
    id 2367
    label "16717"
    fastq "m140321_065934_42142_c100618572550000001823115007181402_s1_p0/27275/0_15557/12_8879"
    unitig "utg111"
  ]
  node [
    id 2368
    label "3295"
    fastq "m140311_062557_42142_c100622202550000001823114507181452_s1_p0/82889/2730_13163/0_10039"
    unitig "utg2"
  ]
  node [
    id 2369
    label "1904"
    fastq "m140316_003701_42141_c100618292550000001823115007181471_s1_p0/91515/0_9799/792_9187"
    unitig "utg99"
  ]
  node [
    id 2370
    label "3297"
    fastq "m140311_062557_42142_c100622202550000001823114507181452_s1_p0/92504/0_11103/3015_10646"
    unitig "utg111"
  ]
  node [
    id 2371
    label "5132"
    fastq "m140316_145405_42141_c100618292550000001823115007181477_s1_p0/55165/0_9622/0_6202"
    unitig "utg3"
  ]
  node [
    id 2372
    label "3292"
    fastq "m140311_062557_42142_c100622202550000001823114507181452_s1_p0/68741/0_19035/0_17551"
    unitig "utg3"
  ]
  node [
    id 2373
    label "10793"
    fastq "m140316_145405_42141_c100618292550000001823115007181477_s1_p0/131366/0_12170/287_11720"
    unitig "utg111"
  ]
  node [
    id 2374
    label "854"
    fastq "m140313_054807_42141_c100604482550000001823113706171463_s1_p0/110079/0_19293/21_9374"
    unitig "utg3"
  ]
  node [
    id 2375
    label "855"
    fastq "m140313_054807_42141_c100604482550000001823113706171463_s1_p0/126540/0_9788/0_9457"
    unitig "utg109"
  ]
  node [
    id 2376
    label "856"
    fastq "m140313_054807_42141_c100604482550000001823113706171463_s1_p0/131819/0_10078/14_9285"
    unitig "utg2"
  ]
  node [
    id 2377
    label "3457"
    fastq "m140311_131333_42142_c100622202550000001823114507181454_s1_p0/60196/3793_15589/0_11003"
    unitig "utg3"
  ]
  node [
    id 2378
    label "852"
    fastq "m140313_054807_42141_c100604482550000001823113706171463_s1_p0/117661/3603_14380/255_10697"
    unitig "utg43"
  ]
  node [
    id 2379
    label "13200"
    fastq "m140316_003701_42141_c100618292550000001823115007181471_s1_p0/34558/0_9713/0_7612"
    unitig "utg109"
  ]
  node [
    id 2380
    label "9405"
    fastq "m140313_123524_42141_c100604482550000001823113706171465_s1_p0/57176/0_9605/15_9044"
    unitig "utg74"
  ]
  node [
    id 2381
    label "16240"
    fastq "m140316_074350_42141_c100618292550000001823115007181474_s1_p0/70483/0_11922/0_5846"
    unitig "utg111"
  ]
  node [
    id 2382
    label "9438"
    fastq "m140313_160032_42141_c100604482550000001823113706171466_s1_p0/37157/0_11135/13_10752"
    unitig "utg109"
  ]
  node [
    id 2383
    label "12338"
    fastq "m140313_192416_42141_c100604482550000001823113706171467_s1_p0/62875/0_12184/65_11968"
    unitig "utg111"
  ]
  node [
    id 2384
    label "12339"
    fastq "m140313_192416_42141_c100604482550000001823113706171467_s1_p0/67217/0_15973/0_9102"
    unitig "utg111"
  ]
  node [
    id 2385
    label "6"
    fastq "m140309_015740_42141_c100633532550000001823121009121460_s1_p0/108211/0_12474/5_12238"
    unitig "utg109"
  ]
  node [
    id 2386
    label "12336"
    fastq "m140313_192416_42141_c100604482550000001823113706171467_s1_p0/60601/0_17898/27_16768"
    unitig "utg43"
  ]
  node [
    id 2387
    label "12337"
    fastq "m140313_192416_42141_c100604482550000001823113706171467_s1_p0/64415/0_17135/0_15209"
    unitig "utg109"
  ]
  node [
    id 2388
    label "12330"
    fastq "m140313_192416_42141_c100604482550000001823113706171467_s1_p0/50677/0_10237/13_9729"
    unitig "utg3"
  ]
  node [
    id 2389
    label "12332"
    fastq "m140313_192416_42141_c100604482550000001823113706171467_s1_p0/55935/0_11857/20_11574"
    unitig "utg109"
  ]
  node [
    id 2390
    label "12333"
    fastq "m140313_192416_42141_c100604482550000001823113706171467_s1_p0/5433/0_11428/152_10970"
    unitig "utg3"
  ]
  node [
    id 2391
    label "14962"
    fastq "m140311_153755_42142_c100622202550000001823114507181455_s1_p0/9842/0_9813/10_9133"
    unitig "utg56"
  ]
  node [
    id 2392
    label "14961"
    fastq "m140311_153755_42142_c100622202550000001823114507181455_s1_p0/97293/599_12055/195_10816"
    unitig "utg43"
  ]
  node [
    id 2393
    label "14967"
    fastq "m140313_054807_42141_c100604482550000001823113706171463_s1_p0/110820/2461_12831/261_10201"
    unitig "utg109"
  ]
  node [
    id 2394
    label "14966"
    fastq "m140313_054807_42141_c100604482550000001823113706171463_s1_p0/101218/3600_18959/3_8940"
    unitig "utg3"
  ]
  node [
    id 2395
    label "14786"
    fastq "m140311_131333_42142_c100622202550000001823114507181454_s1_p0/73401/0_10413/13_10227"
    unitig "utg109"
  ]
  node [
    id 2396
    label "14969"
    fastq "m140313_054807_42141_c100604482550000001823113706171463_s1_p0/120700/0_11128/0_10433"
    unitig "utg3"
  ]
  node [
    id 2397
    label "14968"
    fastq "m140313_054807_42141_c100604482550000001823113706171463_s1_p0/117103/0_9153/0_8664"
    unitig "utg109"
  ]
  node [
    id 2398
    label "14783"
    fastq "m140311_131333_42142_c100622202550000001823114507181454_s1_p0/72044/0_12789/0_10227"
    unitig "utg111"
  ]
  node [
    id 2399
    label "14781"
    fastq "m140311_131333_42142_c100622202550000001823114507181454_s1_p0/69604/0_9742/0_8477"
    unitig "utg3"
  ]
  node [
    id 2400
    label "10249"
    fastq "m140315_221622_42141_c100618292550000001823115007181470_s1_p0/12270/1877_12082/0_6274"
    unitig "utg3"
  ]
  node [
    id 2401
    label "14149"
    fastq "m140309_084741_42141_c100633532550000001823121009121462_s1_p0/126469/0_9603/8_8892"
    unitig "utg94"
  ]
  node [
    id 2402
    label "7260"
    fastq "m140315_152532_42141_c100618232550000001823115007181436_s1_p0/151284/0_9155/12_8108"
    unitig "utg109"
  ]
  node [
    id 2403
    label "8904"
    fastq "m140311_030154_42142_c100622202550000001823114507181451_s1_p0/141630/0_9554/0_9176"
    unitig "utg94"
  ]
  node [
    id 2404
    label "10242"
    fastq "m140315_221622_42141_c100618292550000001823115007181470_s1_p0/114194/0_9526/8_9201"
    unitig "utg94"
  ]
  node [
    id 2405
    label "11753"
    fastq "m140311_030154_42142_c100622202550000001823114507181451_s1_p0/99194/333_12214/0_11365"
    unitig "utg3"
  ]
  node [
    id 2406
    label "7003"
    fastq "m140315_081523_42141_c100618232550000001823115007181433_s1_p0/16111/505_10942/63_9394"
    unitig "utg111"
  ]
  node [
    id 2407
    label "9026"
    fastq "m140311_131333_42142_c100622202550000001823114507181454_s1_p0/122742/0_9130/268_8694"
    unitig "utg3"
  ]
  node [
    id 2408
    label "14141"
    fastq "m140309_052058_42141_c100633532550000001823121009121461_s1_p0/30933/0_12832/22_12149"
    unitig "utg3"
  ]
  node [
    id 2409
    label "14140"
    fastq "m140309_052058_42141_c100633532550000001823121009121461_s1_p0/19625/0_16152/566_16788"
    unitig "utg109"
  ]
  node [
    id 2410
    label "7007"
    fastq "m140315_081523_42141_c100618232550000001823115007181433_s1_p0/154901/217_16016/2_13729"
    unitig "utg3"
  ]
  node [
    id 2411
    label "7006"
    fastq "m140315_081523_42141_c100618232550000001823115007181433_s1_p0/23298/0_11984/5828_11754"
    unitig "utg111"
  ]
  node [
    id 2412
    label "5228"
    fastq "m140321_015151_42142_c100618572550000001823115007181400_s1_p0/45436/0_9753/20_9375"
    unitig "utg109"
  ]
  node [
    id 2413
    label "9352"
    fastq "m140313_090822_42141_c100604482550000001823113706171464_s1_p0/14534/0_17591/0_9909"
    unitig "utg3"
  ]
  node [
    id 2414
    label "15228"
    fastq "m140315_010920_42141_c100618232550000001823115007181430_s1_p0/21874/3546_12664/0_8491"
    unitig "utg111"
  ]
  node [
    id 2415
    label "5221"
    fastq "m140321_015151_42142_c100618572550000001823115007181400_s1_p0/35837/0_11569/20_9127"
    unitig "utg3"
  ]
  node [
    id 2416
    label "5220"
    fastq "m140321_015151_42142_c100618572550000001823115007181400_s1_p0/38820/0_11350/0_11218"
    unitig "utg104"
  ]
  node [
    id 2417
    label "5227"
    fastq "m140321_015151_42142_c100618572550000001823115007181400_s1_p0/40053/3202_14001/0_10438"
    unitig "utg3"
  ]
  node [
    id 2418
    label "5427"
    fastq "m140321_065934_42142_c100618572550000001823115007181402_s1_p0/71166/0_10030/1013_8936"
    unitig "utg2"
  ]
  node [
    id 2419
    label "12065"
    fastq "m140311_153755_42142_c100622202550000001823114507181455_s1_p0/23859/0_13615/121_12959"
    unitig "utg3"
  ]
  node [
    id 2420
    label "5224"
    fastq "m140321_015151_42142_c100618572550000001823115007181400_s1_p0/36873/0_16648/0_14879"
    unitig "utg74"
  ]
  node [
    id 2421
    label "11860"
    fastq "m140311_131333_42142_c100622202550000001823114507181454_s1_p0/127415/5358_16230/137_10161"
    unitig "utg3"
  ]
  node [
    id 2422
    label "8936"
    fastq "m140311_062557_42142_c100622202550000001823114507181452_s1_p0/26345/0_9207/0_8978"
    unitig "utg109"
  ]
  node [
    id 2423
    label "8930"
    fastq "m140311_062557_42142_c100622202550000001823114507181452_s1_p0/122181/11138_20642/0_8709"
    unitig "utg31"
  ]
  node [
    id 2424
    label "8903"
    fastq "m140311_030154_42142_c100622202550000001823114507181451_s1_p0/29101/0_11617/0_10779"
    unitig "utg43"
  ]
  node [
    id 2425
    label "8932"
    fastq "m140311_062557_42142_c100622202550000001823114507181452_s1_p0/136261/0_10376/31_9930"
    unitig "utg2"
  ]
  node [
    id 2426
    label "11866"
    fastq "m140311_131333_42142_c100622202550000001823114507181454_s1_p0/129903/0_10289/0_9582"
    unitig "utg3"
  ]
  node [
    id 2427
    label "13119"
    fastq "m140315_221622_42141_c100618292550000001823115007181470_s1_p0/161383/0_11115/0_10374"
    unitig "utg2"
  ]
  node [
    id 2428
    label "8902"
    fastq "m140311_030154_42142_c100622202550000001823114507181451_s1_p0/138778/0_11447/0_10924"
    unitig "utg22"
  ]
  node [
    id 2429
    label "8939"
    fastq "m140311_062557_42142_c100622202550000001823114507181452_s1_p0/48287/0_9543/0_8920"
    unitig "utg74"
  ]
  node [
    id 2430
    label "14818"
    fastq "m140311_153755_42142_c100622202550000001823114507181455_s1_p0/105520/155_11636/0_8645"
    unitig "utg3"
  ]
  node [
    id 2431
    label "2910"
    fastq "m140309_154110_42141_c100633532550000001823121009121464_s1_p0/30516/0_13510/0_12627"
    unitig "utg111"
  ]
  node [
    id 2432
    label "15140"
    fastq "m140313_192416_42141_c100604482550000001823113706171467_s1_p0/28036/0_10675/29_10195"
    unitig "utg3"
  ]
  node [
    id 2433
    label "15141"
    fastq "m140313_192416_42141_c100604482550000001823113706171467_s1_p0/31905/0_9297/9_9031"
    unitig "utg111"
  ]
  node [
    id 2434
    label "15146"
    fastq "m140313_192416_42141_c100604482550000001823113706171467_s1_p0/42157/0_10139/103_9707"
    unitig "utg3"
  ]
  node [
    id 2435
    label "8561"
    fastq "m140309_190708_42141_c100633532550000001823121009121465_s1_p0/37343/0_10562/12_9954"
    unitig "utg109"
  ]
  node [
    id 2436
    label "15144"
    fastq "m140313_192416_42141_c100604482550000001823113706171467_s1_p0/34174/0_13046/23_13162"
    unitig "utg74"
  ]
  node [
    id 2437
    label "15145"
    fastq "m140313_192416_42141_c100604482550000001823113706171467_s1_p0/4624/0_9595/10_9232"
    unitig "utg2"
  ]
  node [
    id 2438
    label "15148"
    fastq "m140313_192416_42141_c100604482550000001823113706171467_s1_p0/39287/0_15498/0_15175"
    unitig "utg2"
  ]
  node [
    id 2439
    label "5884"
    fastq "m140309_223738_42141_c100633532550000001823121009121466_s1_p0/98554/2726_15912/0_12761"
    unitig "utg2"
  ]
  node [
    id 2440
    label "15780"
    fastq "m140315_152532_42141_c100618232550000001823115007181436_s1_p0/61842/0_9198/0_8632"
    unitig "utg109"
  ]
  node [
    id 2441
    label "6893"
    fastq "m140315_055221_42141_c100618232550000001823115007181432_s1_p0/139276/0_14188/6638_13297"
    unitig "utg3"
  ]
  node [
    id 2442
    label "3060"
    fastq "m140309_223738_42141_c100633532550000001823121009121466_s1_p0/7222/16903_26300/0_9430"
    unitig "utg43"
  ]
  node [
    id 2443
    label "3066"
    fastq "m140309_223738_42141_c100633532550000001823121009121466_s1_p0/76167/0_13291/12_12287"
    unitig "utg2"
  ]
  node [
    id 2444
    label "10885"
    fastq "m140321_015151_42142_c100618572550000001823115007181400_s1_p0/14609/0_9023/0_8765"
    unitig "utg2"
  ]
  node [
    id 2445
    label "3064"
    fastq "m140309_223738_42141_c100633532550000001823121009121466_s1_p0/77284/0_9431/14_9101"
    unitig "utg3"
  ]
  node [
    id 2446
    label "2947"
    fastq "m140309_190708_42141_c100633532550000001823121009121465_s1_p0/96005/195_12628/0_11937"
    unitig "utg3"
  ]
  node [
    id 2447
    label "2944"
    fastq "m140309_190708_42141_c100633532550000001823121009121465_s1_p0/84250/0_15650/0_11743"
    unitig "utg3"
  ]
  node [
    id 2448
    label "10449"
    fastq "m140316_025917_42141_c100618292550000001823115007181472_s1_p0/24648/0_9079/12_8666"
    unitig "utg3"
  ]
  node [
    id 2449
    label "2941"
    fastq "m140309_190708_42141_c100633532550000001823121009121465_s1_p0/71013/159_9194/0_8452"
    unitig "utg2"
  ]
  node [
    id 2450
    label "2940"
    fastq "m140309_190708_42141_c100633532550000001823121009121465_s1_p0/77428/0_9839/2388_8882"
    unitig "utg74"
  ]
  node [
    id 2451
    label "9895"
    fastq "m140315_103700_42141_c100618232550000001823115007181434_s1_p0/10667/0_9496/0_9137"
    unitig "utg3"
  ]
  node [
    id 2452
    label "5352"
    fastq "m140321_042601_42142_c100618572550000001823115007181401_s1_p0/88455/0_11267/15_10122"
    unitig "utg2"
  ]
  node [
    id 2453
    label "1058"
    fastq "m140315_010920_42141_c100618232550000001823115007181430_s1_p0/110009/0_14316/0_9264"
    unitig "utg3"
  ]
  node [
    id 2454
    label "13934"
    fastq "m140321_065934_42142_c100618572550000001823115007181402_s1_p0/78615/1175_13475/0_11881"
    unitig "utg3"
  ]
  node [
    id 2455
    label "13813"
    fastq "m140321_042601_42142_c100618572550000001823115007181401_s1_p0/23719/0_9937/136_9401"
    unitig "utg3"
  ]
  node [
    id 2456
    label "1692"
    fastq "m140315_174828_42141_c100618232550000001823115007181437_s1_p0/149585/0_12850/613_12428"
    unitig "utg3"
  ]
  node [
    id 2457
    label "1693"
    fastq "m140315_174828_42141_c100618232550000001823115007181437_s1_p0/151606/0_13581/39_13163"
    unitig "utg111"
  ]
  node [
    id 2458
    label "1691"
    fastq "m140315_174828_42141_c100618232550000001823115007181437_s1_p0/156237/0_12009/5699_11550"
    unitig "utg3"
  ]
  node [
    id 2459
    label "2378"
    fastq "m140321_015151_42142_c100618572550000001823115007181400_s1_p0/108198/0_15235/22_14327"
    unitig "utg43"
  ]
  node [
    id 2460
    label "11477"
    fastq "m140309_223738_42141_c100633532550000001823121009121466_s1_p0/151058/0_9223/0_8540"
    unitig "utg109"
  ]
  node [
    id 2461
    label "2853"
    fastq "m140309_084741_42141_c100633532550000001823121009121462_s1_p0/30559/0_12132/0_10578"
    unitig "utg109"
  ]
  node [
    id 2462
    label "1699"
    fastq "m140315_174828_42141_c100618232550000001823115007181437_s1_p0/21148/0_12856/0_12097"
    unitig "utg94"
  ]
  node [
    id 2463
    label "15065"
    fastq "m140313_123524_42141_c100604482550000001823113706171465_s1_p0/97883/0_12506/14_10398"
    unitig "utg109"
  ]
  node [
    id 2464
    label "4313"
    fastq "m140315_103700_42141_c100618232550000001823115007181434_s1_p0/86369/0_10633/232_10556"
    unitig "utg42"
  ]
  node [
    id 2465
    label "612"
    fastq "m140311_131333_42142_c100622202550000001823114507181454_s1_p0/20936/0_10820/0_10286"
    unitig "utg43"
  ]
  node [
    id 2466
    label "613"
    fastq "m140311_131333_42142_c100622202550000001823114507181454_s1_p0/23657/0_9129/19_7492"
    unitig "utg3"
  ]
  node [
    id 2467
    label "611"
    fastq "m140311_131333_42142_c100622202550000001823114507181454_s1_p0/20163/0_11072/555_10499"
    unitig "utg2"
  ]
  node [
    id 2468
    label "617"
    fastq "m140311_131333_42142_c100622202550000001823114507181454_s1_p0/24520/0_9433/0_8858"
    unitig "utg109"
  ]
  node [
    id 2469
    label "10829"
    fastq "m140316_145405_42141_c100618292550000001823115007181477_s1_p0/46084/0_9410/3_9065"
    unitig "utg3"
  ]
  node [
    id 2470
    label "2854"
    fastq "m140309_084741_42141_c100633532550000001823121009121462_s1_p0/149959/0_9556/0_9347"
    unitig "utg3"
  ]
  node [
    id 2471
    label "7657"
    fastq "m140316_052143_42141_c100618292550000001823115007181473_s1_p0/155050/0_10350/0_9791"
    unitig "utg3"
  ]
  node [
    id 2472
    label "14566"
    fastq "m140311_030154_42142_c100622202550000001823114507181451_s1_p0/38947/1712_12319/17_9293"
    unitig "utg3"
  ]
  node [
    id 2473
    label "11045"
    fastq "m140321_065934_42142_c100618572550000001823115007181402_s1_p0/10746/0_10055/347_9501"
    unitig "utg2"
  ]
  node [
    id 2474
    label "14564"
    fastq "m140311_030154_42142_c100622202550000001823114507181451_s1_p0/148564/0_19981/0_10355"
    unitig "utg109"
  ]
  node [
    id 2475
    label "14563"
    fastq "m140311_030154_42142_c100622202550000001823114507181451_s1_p0/131851/320_17134/2007_15965"
    unitig "utg3"
  ]
  node [
    id 2476
    label "11041"
    fastq "m140321_042601_42142_c100618572550000001823115007181401_s1_p0/99001/0_9204/18_9342"
    unitig "utg3"
  ]
  node [
    id 2477
    label "14560"
    fastq "m140311_030154_42142_c100622202550000001823114507181451_s1_p0/135200/0_11125/0_10397"
    unitig "utg3"
  ]
  node [
    id 2478
    label "8242"
    fastq "m140321_065934_42142_c100618572550000001823115007181402_s1_p0/27261/0_9870/39_9369"
    unitig "utg43"
  ]
  node [
    id 2479
    label "8243"
    fastq "m140321_065934_42142_c100618572550000001823115007181402_s1_p0/25048/0_10335/25_9516"
    unitig "utg3"
  ]
  node [
    id 2480
    label "8240"
    fastq "m140321_065934_42142_c100618572550000001823115007181402_s1_p0/22639/0_9003/0_8492"
    unitig "utg109"
  ]
  node [
    id 2481
    label "8793"
    fastq "m140310_020230_42141_c100633532550000001823121009121467_s1_p0/152764/0_15516/35_8439"
    unitig "utg3"
  ]
  node [
    id 2482
    label "8246"
    fastq "m140321_065934_42142_c100618572550000001823115007181402_s1_p0/32575/0_10215/17_9837"
    unitig "utg3"
  ]
  node [
    id 2483
    label "14569"
    fastq "m140311_030154_42142_c100622202550000001823114507181451_s1_p0/59140/0_10927/0_10274"
    unitig "utg2"
  ]
  node [
    id 2484
    label "14568"
    fastq "m140311_030154_42142_c100622202550000001823114507181451_s1_p0/26123/271_9977/0_9413"
    unitig "utg2"
  ]
  node [
    id 2485
    label "14765"
    fastq "m140311_131333_42142_c100622202550000001823114507181454_s1_p0/55780/0_10283/0_9563"
    unitig "utg111"
  ]
  node [
    id 2486
    label "5288"
    fastq "m140321_042601_42142_c100618572550000001823115007181401_s1_p0/13947/569_12864/6646_11273"
    unitig "utg3"
  ]
  node [
    id 2487
    label "14218"
    fastq "m140309_154110_42141_c100633532550000001823121009121464_s1_p0/52854/0_11794/0_11412"
    unitig "utg94"
  ]
  node [
    id 2488
    label "6075"
    fastq "m140311_062557_42142_c100622202550000001823114507181452_s1_p0/120739/0_9089/0_8764"
    unitig "utg109"
  ]
  node [
    id 2489
    label "15960"
    fastq "m140316_003701_42141_c100618292550000001823115007181471_s1_p0/112488/0_10389/0_9961"
    unitig "utg3"
  ]
  node [
    id 2490
    label "16704"
    fastq "m140321_065934_42142_c100618572550000001823115007181402_s1_p0/157488/9213_19041/202_8364"
    unitig "utg3"
  ]
  node [
    id 2491
    label "12187"
    fastq "m140313_090822_42141_c100604482550000001823113706171464_s1_p0/14190/0_18629/309_18186"
    unitig "utg109"
  ]
  node [
    id 2492
    label "5084"
    fastq "m140316_145405_42141_c100618292550000001823115007181477_s1_p0/100495/0_9703/0_9479"
    unitig "utg74"
  ]
  node [
    id 2493
    label "2594"
    fastq "m140321_065934_42142_c100618572550000001823115007181402_s1_p0/14127/0_10532/1835_10987"
    unitig "utg3"
  ]
  node [
    id 2494
    label "8424"
    fastq "m140321_195713_42142_c100618572550000001823115007181407_s1_p0/122364/982_11224/2471_9671"
    unitig "utg3"
  ]
  node [
    id 2495
    label "15307"
    fastq "m140315_033050_42141_c100618232550000001823115007181431_s1_p0/145955/401_10176/12_9380"
    unitig "utg109"
  ]
  node [
    id 2496
    label "1301"
    fastq "m140315_055221_42141_c100618232550000001823115007181432_s1_p0/76480/3169_13659/2545_9464"
    unitig "utg63"
  ]
  node [
    id 2497
    label "8420"
    fastq "m140321_172159_42142_c100618572550000001823115007181406_s1_p0/85186/6170_16866/4153_10383"
    unitig "utg3"
  ]
  node [
    id 2498
    label "3592"
    fastq "m140311_153755_42142_c100622202550000001823114507181455_s1_p0/39100/0_10103/6_10104"
    unitig "utg94"
  ]
  node [
    id 2499
    label "6558"
    fastq "m140313_123524_42141_c100604482550000001823113706171465_s1_p0/8329/0_9960/17_10487"
    unitig "utg3"
  ]
  node [
    id 2500
    label "1308"
    fastq "m140315_055221_42141_c100618232550000001823115007181432_s1_p0/89357/0_15411/9681_16107"
    unitig "utg94"
  ]
  node [
    id 2501
    label "1309"
    fastq "m140315_055221_42141_c100618232550000001823115007181432_s1_p0/90720/0_11424/0_11457"
    unitig "utg111"
  ]
  node [
    id 2502
    label "8428"
    fastq "m140321_195713_42142_c100618572550000001823115007181407_s1_p0/127814/0_9401/0_8825"
    unitig "utg3"
  ]
  node [
    id 2503
    label "11308"
    fastq "m140309_084741_42141_c100633532550000001823121009121462_s1_p0/110539/0_9101/546_8926"
    unitig "utg111"
  ]
  node [
    id 2504
    label "11309"
    fastq "m140309_052058_42141_c100633532550000001823121009121461_s1_p0/73890/0_12881/0_12502"
    unitig "utg111"
  ]
  node [
    id 2505
    label "5742"
    fastq "m140309_223738_42141_c100633532550000001823121009121466_s1_p0/109334/4496_14135/0_9055"
    unitig "utg3"
  ]
  node [
    id 2506
    label "499"
    fastq "m140311_062557_42142_c100622202550000001823114507181452_s1_p0/93559/0_13114/0_12626"
    unitig "utg2"
  ]
  node [
    id 2507
    label "494"
    fastq "m140311_062557_42142_c100622202550000001823114507181452_s1_p0/77411/1353_14116/205_12307"
    unitig "utg3"
  ]
  node [
    id 2508
    label "495"
    fastq "m140311_062557_42142_c100622202550000001823114507181452_s1_p0/8417/0_9772/14_8936"
    unitig "utg109"
  ]
  node [
    id 2509
    label "496"
    fastq "m140311_062557_42142_c100622202550000001823114507181452_s1_p0/85184/0_9334/0_8970"
    unitig "utg43"
  ]
  node [
    id 2510
    label "497"
    fastq "m140311_062557_42142_c100622202550000001823114507181452_s1_p0/90347/2326_12205/0_9083"
    unitig "utg94"
  ]
  node [
    id 2511
    label "13930"
    fastq "m140321_065934_42142_c100618572550000001823115007181402_s1_p0/71766/0_10950/12_10123"
    unitig "utg109"
  ]
  node [
    id 2512
    label "492"
    fastq "m140311_062557_42142_c100622202550000001823114507181452_s1_p0/66178/0_9347/10_8782"
    unitig "utg109"
  ]
  node [
    id 2513
    label "11307"
    fastq "m140309_052058_42141_c100633532550000001823121009121461_s1_p0/32183/743_16301/0_14163"
    unitig "utg111"
  ]
  node [
    id 2514
    label "5587"
    fastq "m140321_195713_42142_c100618572550000001823115007181407_s1_p0/46963/0_10459/128_9854"
    unitig "utg111"
  ]
  node [
    id 2515
    label "12408"
    fastq "m140315_010920_42141_c100618232550000001823115007181430_s1_p0/42744/0_16825/11_9740"
    unitig "utg2"
  ]
  node [
    id 2516
    label "27"
    fastq "m140309_084741_42141_c100633532550000001823121009121462_s1_p0/10118/0_9675/4_9301"
    unitig "utg3"
  ]
  node [
    id 2517
    label "21"
    fastq "m140309_052058_42141_c100633532550000001823121009121461_s1_p0/101229/0_12999/9_12801"
    unitig "utg3"
  ]
  node [
    id 2518
    label "22"
    fastq "m140309_052058_42141_c100633532550000001823121009121461_s1_p0/141495/0_13360/0_12644"
    unitig "utg43"
  ]
  node [
    id 2519
    label "6473"
    fastq "m140313_054807_42141_c100604482550000001823113706171463_s1_p0/127163/0_12835/351_12517"
    unitig "utg3"
  ]
  node [
    id 2520
    label "6472"
    fastq "m140313_054807_42141_c100604482550000001823113706171463_s1_p0/122660/0_16669/0_11088"
    unitig "utg74"
  ]
  node [
    id 2521
    label "6471"
    fastq "m140313_054807_42141_c100604482550000001823113706171463_s1_p0/119473/0_10874/14_10485"
    unitig "utg109"
  ]
  node [
    id 2522
    label "6470"
    fastq "m140313_054807_42141_c100604482550000001823113706171463_s1_p0/116830/0_9230/12_8708"
    unitig "utg109"
  ]
  node [
    id 2523
    label "15366"
    fastq "m140315_055221_42141_c100618232550000001823115007181432_s1_p0/107703/0_14047/0_8864"
    unitig "utg109"
  ]
  node [
    id 2524
    label "29"
    fastq "m140309_052058_42141_c100633532550000001823121009121461_s1_p0/74402/0_11702/112_11194"
    unitig "utg111"
  ]
  node [
    id 2525
    label "6475"
    fastq "m140313_054807_42141_c100604482550000001823113706171463_s1_p0/132475/0_13430/571_13207"
    unitig "utg2"
  ]
  node [
    id 2526
    label "6474"
    fastq "m140313_054807_42141_c100604482550000001823113706171463_s1_p0/135823/2354_13791/16_10990"
    unitig "utg43"
  ]
  node [
    id 2527
    label "9241"
    fastq "m140311_153755_42142_c100622202550000001823114507181455_s1_p0/2988/0_13013/0_9839"
    unitig "utg109"
  ]
  node [
    id 2528
    label "6581"
    fastq "m140313_160032_42141_c100604482550000001823113706171466_s1_p0/150191/0_10524/0_9946"
    unitig "utg3"
  ]
  node [
    id 2529
    label "7754"
    fastq "m140316_074350_42141_c100618292550000001823115007181474_s1_p0/67938/0_10483/0_10042"
    unitig "utg3"
  ]
  node [
    id 2530
    label "16286"
[truncated: 570,173 more chars]
