# Supplementary material for: Metagenomic methylation patterns resolve bacterial genomes of unusual size and structural complexity
Source: ISME J. 2022 Apr 22;16(8):1921–31. doi: 10.1038/s41396-022-01242-7 (PMC9296519; doi:10.1038/s41396-022-01242-7)
Supplement: Supplementary file 2 — Supplementary Data 4 [file 41396_2022_1242_MOESM2_ESM.zip › supplemental_data_4/metagenomic-asm/output.gml]

graph [
  directed 1
  node [
    id 0
    label "11542"
    fastq "m140315_152532_42141_c100618232550000001823115007181436_s1_p0/131282/5252_16207/22_10320"
    unitig "utg67"
  ]
  node [
    id 1
    label "11546"
    fastq "m140315_152532_42141_c100618232550000001823115007181436_s1_p0/149887/0_9281/8_8569"
    unitig "utg286"
  ]
  node [
    id 2
    label "11547"
    fastq "m140315_152532_42141_c100618232550000001823115007181436_s1_p0/154757/3438_12652/10_8767"
    unitig "utg35"
  ]
  node [
    id 3
    label "11544"
    fastq "m140315_152532_42141_c100618232550000001823115007181436_s1_p0/142087/0_11737/0_11201"
    unitig "utg90"
  ]
  node [
    id 4
    label "11545"
    fastq "m140315_152532_42141_c100618232550000001823115007181436_s1_p0/149300/0_12786/3_12034"
    unitig "utg54"
  ]
  node [
    id 5
    label "11548"
    fastq "m140315_152532_42141_c100618232550000001823115007181436_s1_p0/20868/0_10335/0_9873"
    unitig "utg286"
  ]
  node [
    id 6
    label "11549"
    fastq "m140315_152532_42141_c100618232550000001823115007181436_s1_p0/22018/0_9121/0_8621"
    unitig "utg293"
  ]
  node [
    id 7
    label "5982"
    fastq "m140321_065934_42142_c100618572550000001823115007181402_s1_p0/55947/0_9122/185_8704"
    unitig "utg153"
  ]
  node [
    id 8
    label "5983"
    fastq "m140321_065934_42142_c100618572550000001823115007181402_s1_p0/57884/3110_13404/264_9037"
    unitig "utg286"
  ]
  node [
    id 9
    label "5981"
    fastq "m140321_065934_42142_c100618572550000001823115007181402_s1_p0/52959/0_12519/119_11518"
    unitig "utg291"
  ]
  node [
    id 10
    label "5986"
    fastq "m140321_065934_42142_c100618572550000001823115007181402_s1_p0/64594/0_14235/459_13826"
    unitig "utg35"
  ]
  node [
    id 11
    label "6796"
    fastq "m140313_054807_42141_c100604482550000001823113706171463_s1_p0/79606/0_14017/2_12881"
    unitig "utg70"
  ]
  node [
    id 12
    label "6797"
    fastq "m140313_054807_42141_c100604482550000001823113706171463_s1_p0/83552/0_9318/0_8923"
    unitig "utg126"
  ]
  node [
    id 13
    label "6794"
    fastq "m140313_054807_42141_c100604482550000001823113706171463_s1_p0/75549/0_11377/12_11216"
    unitig "utg293"
  ]
  node [
    id 14
    label "6792"
    fastq "m140313_054807_42141_c100604482550000001823113706171463_s1_p0/73080/453_11534/0_9819"
    unitig "utg28"
  ]
  node [
    id 15
    label "6790"
    fastq "m140313_054807_42141_c100604482550000001823113706171463_s1_p0/71703/0_8694/14_8554"
    unitig "utg286"
  ]
  node [
    id 16
    label "271"
    fastq "m140310_020230_42141_c100633532550000001823121009121467_s1_p0/97931/14345_24360/0_9327"
    unitig "utg286"
  ]
  node [
    id 17
    label "274"
    fastq "m140311_030154_42142_c100622202550000001823114507181451_s1_p0/102864/0_8822/13_8595"
    unitig "utg141"
  ]
  node [
    id 18
    label "276"
    fastq "m140311_030154_42142_c100622202550000001823114507181451_s1_p0/100437/718_11365/403_10596"
    unitig "utg77"
  ]
  node [
    id 19
    label "277"
    fastq "m140311_030154_42142_c100622202550000001823114507181451_s1_p0/106144/0_11126/7_10754"
    unitig "utg88"
  ]
  node [
    id 20
    label "278"
    fastq "m140311_030154_42142_c100622202550000001823114507181451_s1_p0/111943/0_8835/8_8472"
    unitig "utg286"
  ]
  node [
    id 21
    label "279"
    fastq "m140311_030154_42142_c100622202550000001823114507181451_s1_p0/113068/0_13600/6_12688"
    unitig "utg42"
  ]
  node [
    id 22
    label "12019"
    fastq "m140321_042601_42142_c100618572550000001823115007181401_s1_p0/17325/178_11152/0_9129"
    unitig "utg0"
  ]
  node [
    id 23
    label "12018"
    fastq "m140321_042601_42142_c100618572550000001823115007181401_s1_p0/16402/0_11227/40_9364"
    unitig "utg286"
  ]
  node [
    id 24
    label "12011"
    fastq "m140321_042601_42142_c100618572550000001823115007181401_s1_p0/152125/0_11015/0_10068"
    unitig "utg103"
  ]
  node [
    id 25
    label "12013"
    fastq "m140321_042601_42142_c100618572550000001823115007181401_s1_p0/155458/0_10939/290_10013"
    unitig "utg73"
  ]
  node [
    id 26
    label "12012"
    fastq "m140321_042601_42142_c100618572550000001823115007181401_s1_p0/149514/0_10073/11_9380"
    unitig "utg19"
  ]
  node [
    id 27
    label "10709"
    fastq "m140311_131333_42142_c100622202550000001823114507181454_s1_p0/21952/273_10725/247_9569"
    unitig "utg98"
  ]
  node [
    id 28
    label "10708"
    fastq "m140311_131333_42142_c100622202550000001823114507181454_s1_p0/20696/0_13174/10_12209"
    unitig "utg66"
  ]
  node [
    id 29
    label "9528"
    fastq "m140315_174828_42141_c100618232550000001823115007181437_s1_p0/12871/3120_12712/312_9095"
    unitig "utg127"
  ]
  node [
    id 30
    label "9529"
    fastq "m140315_174828_42141_c100618232550000001823115007181437_s1_p0/128337/0_10327/0_9814"
    unitig "utg67"
  ]
  node [
    id 31
    label "9258"
    fastq "m140313_192416_42141_c100604482550000001823113706171467_s1_p0/60601/0_17898/27_16766"
    unitig "utg0"
  ]
  node [
    id 32
    label "9259"
    fastq "m140313_192416_42141_c100604482550000001823113706171467_s1_p0/62169/0_10387/0_9551"
    unitig "utg0"
  ]
  node [
    id 33
    label "10703"
    fastq "m140311_131333_42142_c100622202550000001823114507181454_s1_p0/15118/0_12044/10_11326"
    unitig "utg286"
  ]
  node [
    id 34
    label "9525"
    fastq "m140315_174828_42141_c100618232550000001823115007181437_s1_p0/105987/0_9706/0_9446"
    unitig "utg293"
  ]
  node [
    id 35
    label "9254"
    fastq "m140313_192416_42141_c100604482550000001823113706171467_s1_p0/56593/0_10514/595_10267"
    unitig "utg38"
  ]
  node [
    id 36
    label "10700"
    fastq "m140311_131333_42142_c100622202550000001823114507181454_s1_p0/147563/0_12000/0_11562"
    unitig "utg286"
  ]
  node [
    id 37
    label "10707"
    fastq "m140311_131333_42142_c100622202550000001823114507181454_s1_p0/17110/0_10653/0_10246"
    unitig "utg35"
  ]
  node [
    id 38
    label "9521"
    fastq "m140315_152532_42141_c100618232550000001823115007181436_s1_p0/88804/0_12328/299_11743"
    unitig "utg135"
  ]
  node [
    id 39
    label "9250"
    fastq "m140313_192416_42141_c100604482550000001823113706171467_s1_p0/5301/0_12878/16_12501"
    unitig "utg22"
  ]
  node [
    id 40
    label "9523"
    fastq "m140315_152532_42141_c100618232550000001823115007181436_s1_p0/91011/2043_10799/152_8627"
    unitig "utg73"
  ]
  node [
    id 41
    label "3519"
    fastq "m140316_025917_42141_c100618292550000001823115007181472_s1_p0/64741/0_10297/0_9781"
    unitig "utg49"
  ]
  node [
    id 42
    label "3518"
    fastq "m140316_025917_42141_c100618292550000001823115007181472_s1_p0/55016/0_10028/26_9095"
    unitig "utg286"
  ]
  node [
    id 43
    label "3511"
    fastq "m140316_025917_42141_c100618292550000001823115007181472_s1_p0/24648/0_9079/11_8674"
    unitig "utg286"
  ]
  node [
    id 44
    label "3517"
    fastq "m140316_025917_42141_c100618292550000001823115007181472_s1_p0/50072/0_9604/0_9070"
    unitig "utg12"
  ]
  node [
    id 45
    label "3515"
    fastq "m140316_025917_42141_c100618292550000001823115007181472_s1_p0/43832/0_8859/0_8514"
    unitig "utg3"
  ]
  node [
    id 46
    label "3514"
    fastq "m140316_025917_42141_c100618292550000001823115007181472_s1_p0/36984/2970_14522/346_9672"
    unitig "utg32"
  ]
  node [
    id 47
    label "2688"
    fastq "m140311_153755_42142_c100622202550000001823114507181455_s1_p0/67012/0_11940/13_11197"
    unitig "utg35"
  ]
  node [
    id 48
    label "2689"
    fastq "m140311_153755_42142_c100622202550000001823114507181455_s1_p0/67551/0_10228/0_9706"
    unitig "utg49"
  ]
  node [
    id 49
    label "2684"
    fastq "m140311_153755_42142_c100622202550000001823114507181455_s1_p0/64040/7360_17607/787_9822"
    unitig "utg32"
  ]
  node [
    id 50
    label "2687"
    fastq "m140311_153755_42142_c100622202550000001823114507181455_s1_p0/65961/0_12413/0_11566"
    unitig "utg293"
  ]
  node [
    id 51
    label "2683"
    fastq "m140311_153755_42142_c100622202550000001823114507181455_s1_p0/64143/0_10326/0_10013"
    unitig "utg61"
  ]
  node [
    id 52
    label "91"
    fastq "m140309_121338_42141_c100633532550000001823121009121463_s1_p0/130358/0_10992/0_10461"
    unitig "utg3"
  ]
  node [
    id 53
    label "90"
    fastq "m140309_121338_42141_c100633532550000001823121009121463_s1_p0/125838/0_13628/0_13464"
    unitig "utg286"
  ]
  node [
    id 54
    label "92"
    fastq "m140309_121338_42141_c100633532550000001823121009121463_s1_p0/14256/2840_18250/38_14501"
    unitig "utg293"
  ]
  node [
    id 55
    label "95"
    fastq "m140309_121338_42141_c100633532550000001823121009121463_s1_p0/26339/0_9717/0_9434"
    unitig "utg286"
  ]
  node [
    id 56
    label "97"
    fastq "m140309_121338_42141_c100633532550000001823121009121463_s1_p0/35457/0_13795/14_9187"
    unitig "utg286"
  ]
  node [
    id 57
    label "96"
    fastq "m140309_121338_42141_c100633532550000001823121009121463_s1_p0/25009/0_11205/158_10496"
    unitig "utg12"
  ]
  node [
    id 58
    label "1177"
    fastq "m140315_055221_42141_c100618232550000001823115007181432_s1_p0/39017/0_11074/0_10756"
    unitig "utg293"
  ]
  node [
    id 59
    label "1176"
    fastq "m140315_055221_42141_c100618232550000001823115007181432_s1_p0/3569/0_9897/96_9583"
    unitig "utg3"
  ]
  node [
    id 60
    label "1175"
    fastq "m140315_055221_42141_c100618232550000001823115007181432_s1_p0/32802/0_10576/230_9983"
    unitig "utg49"
  ]
  node [
    id 61
    label "1171"
    fastq "m140315_055221_42141_c100618232550000001823115007181432_s1_p0/150996/0_14442/12_9952"
    unitig "utg0"
  ]
  node [
    id 62
    label "1179"
    fastq "m140315_055221_42141_c100618232550000001823115007181432_s1_p0/42001/0_9578/13_9161"
    unitig "utg287"
  ]
  node [
    id 63
    label "7180"
    fastq "m140315_010920_42141_c100618232550000001823115007181430_s1_p0/120334/0_13634/26_8818"
    unitig "utg6"
  ]
  node [
    id 64
    label "7183"
    fastq "m140315_010920_42141_c100618232550000001823115007181430_s1_p0/131626/1019_11920/8_10407"
    unitig "utg49"
  ]
  node [
    id 65
    label "7184"
    fastq "m140315_010920_42141_c100618232550000001823115007181430_s1_p0/130759/0_15295/0_13225"
    unitig "utg28"
  ]
  node [
    id 66
    label "7186"
    fastq "m140315_010920_42141_c100618232550000001823115007181430_s1_p0/147445/0_12083/1745_10786"
    unitig "utg42"
  ]
  node [
    id 67
    label "7187"
    fastq "m140315_010920_42141_c100618232550000001823115007181430_s1_p0/147086/0_11974/0_11203"
    unitig "utg38"
  ]
  node [
    id 68
    label "8549"
    fastq "m140311_095017_42142_c100622202550000001823114507181453_s1_p0/114540/0_9357/0_9022"
    unitig "utg10"
  ]
  node [
    id 69
    label "870"
    fastq "m140313_160032_42141_c100604482550000001823113706171466_s1_p0/100947/276_10853/0_9785"
    unitig "utg6"
  ]
  node [
    id 70
    label "8019"
    fastq "m140321_065934_42142_c100618572550000001823115007181402_s1_p0/56570/213_11000/0_10089"
    unitig "utg286"
  ]
  node [
    id 71
    label "8018"
    fastq "m140321_065934_42142_c100618572550000001823115007181402_s1_p0/58336/0_10437/11_8587"
    unitig "utg117"
  ]
  node [
    id 72
    label "8017"
    fastq "m140321_065934_42142_c100618572550000001823115007181402_s1_p0/51521/0_13518/40_13377"
    unitig "utg286"
  ]
  node [
    id 73
    label "8016"
    fastq "m140321_065934_42142_c100618572550000001823115007181402_s1_p0/52136/0_9425/366_9332"
    unitig "utg286"
  ]
  node [
    id 74
    label "8014"
    fastq "m140321_065934_42142_c100618572550000001823115007181402_s1_p0/48537/0_11661/15_9108"
    unitig "utg35"
  ]
  node [
    id 75
    label "8541"
    fastq "m140311_062557_42142_c100622202550000001823114507181452_s1_p0/94520/0_13401/0_12732"
    unitig "utg0"
  ]
  node [
    id 76
    label "8540"
    fastq "m140311_062557_42142_c100622202550000001823114507181452_s1_p0/93406/0_14554/12_8862"
    unitig "utg286"
  ]
  node [
    id 77
    label "8011"
    fastq "m140321_065934_42142_c100618572550000001823115007181402_s1_p0/42160/265_10738/0_10033"
    unitig "utg28"
  ]
  node [
    id 78
    label "626"
    fastq "m140313_054807_42141_c100604482550000001823113706171463_s1_p0/110475/0_10713/73_9908"
    unitig "utg35"
  ]
  node [
    id 79
    label "7457"
    fastq "m140315_221622_42141_c100618292550000001823115007181470_s1_p0/100783/0_10697/0_10499"
    unitig "utg286"
  ]
  node [
    id 80
    label "7454"
    fastq "m140315_174828_42141_c100618232550000001823115007181437_s1_p0/87270/2718_15740/6_12519"
    unitig "utg54"
  ]
  node [
    id 81
    label "7455"
    fastq "m140315_174828_42141_c100618232550000001823115007181437_s1_p0/93914/0_9874/0_9487"
    unitig "utg286"
  ]
  node [
    id 82
    label "7452"
    fastq "m140315_174828_42141_c100618232550000001823115007181437_s1_p0/72614/6864_16601/233_9578"
    unitig "utg286"
  ]
  node [
    id 83
    label "625"
    fastq "m140313_054807_42141_c100604482550000001823113706171463_s1_p0/108147/0_10137/347_9721"
    unitig "utg19"
  ]
  node [
    id 84
    label "7451"
    fastq "m140315_174828_42141_c100618232550000001823115007181437_s1_p0/69599/3971_18355/1965_12875"
    unitig "utg107"
  ]
  node [
    id 85
    label "624"
    fastq "m140313_054807_42141_c100604482550000001823113706171463_s1_p0/101278/0_17318/24_17113"
    unitig "utg42"
  ]
  node [
    id 86
    label "2035"
    fastq "m140321_172159_42142_c100618572550000001823115007181406_s1_p0/45495/2299_12100/0_9069"
    unitig "utg35"
  ]
  node [
    id 87
    label "7459"
    fastq "m140315_221622_42141_c100618292550000001823115007181470_s1_p0/123690/4735_15569/84_10252"
    unitig "utg120"
  ]
  node [
    id 88
    label "2742"
    fastq "m140313_054807_42141_c100604482550000001823113706171463_s1_p0/155687/0_11577/0_11259"
    unitig "utg66"
  ]
  node [
    id 89
    label "2745"
    fastq "m140313_054807_42141_c100604482550000001823113706171463_s1_p0/158153/0_11667/0_10857"
    unitig "utg42"
  ]
  node [
    id 90
    label "4594"
    fastq "m140311_131333_42142_c100622202550000001823114507181454_s1_p0/23419/0_11408/29_10973"
    unitig "utg65"
  ]
  node [
    id 91
    label "2746"
    fastq "m140313_054807_42141_c100604482550000001823113706171463_s1_p0/19658/0_12434/971_10704"
    unitig "utg73"
  ]
  node [
    id 92
    label "10884"
    fastq "m140313_054807_42141_c100604482550000001823113706171463_s1_p0/110574/0_9532/0_9239"
    unitig "utg286"
  ]
  node [
    id 93
    label "10885"
    fastq "m140313_054807_42141_c100604482550000001823113706171463_s1_p0/115520/0_11345/153_10908"
    unitig "utg286"
  ]
  node [
    id 94
    label "10886"
    fastq "m140313_054807_42141_c100604482550000001823113706171463_s1_p0/116157/0_13986/13_13436"
    unitig "utg42"
  ]
  node [
    id 95
    label "10887"
    fastq "m140313_054807_42141_c100604482550000001823113706171463_s1_p0/116713/0_17150/11_15866"
    unitig "utg286"
  ]
  node [
    id 96
    label "10880"
    fastq "m140313_054807_42141_c100604482550000001823113706171463_s1_p0/105681/0_11398/14_11036"
    unitig "utg291"
  ]
  node [
    id 97
    label "10881"
    fastq "m140313_054807_42141_c100604482550000001823113706171463_s1_p0/109580/0_9582/23_8989"
    unitig "utg98"
  ]
  node [
    id 98
    label "10882"
    fastq "m140313_054807_42141_c100604482550000001823113706171463_s1_p0/113865/0_10765/4_10052"
    unitig "utg68"
  ]
  node [
    id 99
    label "10889"
    fastq "m140313_054807_42141_c100604482550000001823113706171463_s1_p0/117360/0_14489/9_13426"
    unitig "utg286"
  ]
  node [
    id 100
    label "4847"
    fastq "m140313_090822_42141_c100604482550000001823113706171464_s1_p0/30001/0_10271/15_8879"
    unitig "utg42"
  ]
  node [
    id 101
    label "6537"
    fastq "m140311_131333_42142_c100622202550000001823114507181454_s1_p0/125311/0_10625/222_10616"
    unitig "utg110"
  ]
  node [
    id 102
    label "9462"
    fastq "m140315_125940_42141_c100618232550000001823115007181435_s1_p0/107068/0_13358/16_12736"
    unitig "utg61"
  ]
  node [
    id 103
    label "6534"
    fastq "m140311_131333_42142_c100622202550000001823114507181454_s1_p0/119444/3009_12724/0_9004"
    unitig "utg293"
  ]
  node [
    id 104
    label "8292"
    fastq "m140309_154110_42141_c100633532550000001823121009121464_s1_p0/95537/0_11984/0_10301"
    unitig "utg67"
  ]
  node [
    id 105
    label "2038"
    fastq "m140321_172159_42142_c100618572550000001823115007181406_s1_p0/66123/0_10718/703_9999"
    unitig "utg293"
  ]
  node [
    id 106
    label "4738"
    fastq "m140311_153755_42142_c100622202550000001823114507181455_s1_p0/86713/9157_19177/9_9667"
    unitig "utg61"
  ]
  node [
    id 107
    label "4739"
    fastq "m140311_153755_42142_c100622202550000001823114507181455_s1_p0/86997/2321_14835/447_11283"
    unitig "utg38"
  ]
  node [
    id 108
    label "392"
    fastq "m140311_095017_42142_c100622202550000001823114507181453_s1_p0/4991/0_9031/0_8749"
    unitig "utg286"
  ]
  node [
    id 109
    label "391"
    fastq "m140311_095017_42142_c100622202550000001823114507181453_s1_p0/45235/0_11804/0_11304"
    unitig "utg0"
  ]
  node [
    id 110
    label "390"
    fastq "m140311_095017_42142_c100622202550000001823114507181453_s1_p0/46714/0_11316/420_10500"
    unitig "utg158"
  ]
  node [
    id 111
    label "396"
    fastq "m140311_095017_42142_c100622202550000001823114507181453_s1_p0/62297/1909_14859/326_12118"
    unitig "utg108"
  ]
  node [
    id 112
    label "395"
    fastq "m140311_095017_42142_c100622202550000001823114507181453_s1_p0/58584/1623_13777/0_10967"
    unitig "utg286"
  ]
  node [
    id 113
    label "394"
    fastq "m140311_095017_42142_c100622202550000001823114507181453_s1_p0/51869/0_9964/0_9430"
    unitig "utg14"
  ]
  node [
    id 114
    label "399"
    fastq "m140311_095017_42142_c100622202550000001823114507181453_s1_p0/75053/0_13744/0_12897"
    unitig "utg286"
  ]
  node [
    id 115
    label "2308"
    fastq "m140310_020230_42141_c100633532550000001823121009121467_s1_p0/151592/12404_21538/0_8736"
    unitig "utg0"
  ]
  node [
    id 116
    label "4729"
    fastq "m140311_153755_42142_c100622202550000001823114507181455_s1_p0/6327/0_11411/0_11003"
    unitig "utg65"
  ]
  node [
    id 117
    label "4728"
    fastq "m140311_153755_42142_c100622202550000001823114507181455_s1_p0/60500/407_12722/2717_11182"
    unitig "utg290"
  ]
  node [
    id 118
    label "2303"
    fastq "m140310_020230_42141_c100633532550000001823121009121467_s1_p0/143732/0_10131/0_9473"
    unitig "utg6"
  ]
  node [
    id 119
    label "4720"
    fastq "m140311_153755_42142_c100622202550000001823114507181455_s1_p0/43010/0_9081/0_8611"
    unitig "utg49"
  ]
  node [
    id 120
    label "4723"
    fastq "m140311_153755_42142_c100622202550000001823114507181455_s1_p0/4584/0_10456/0_9969"
    unitig "utg35"
  ]
  node [
    id 121
    label "2306"
    fastq "m140310_020230_42141_c100633532550000001823121009121467_s1_p0/149162/11606_20814/0_8548"
    unitig "utg38"
  ]
  node [
    id 122
    label "5847"
    fastq "m140321_042601_42142_c100618572550000001823115007181401_s1_p0/24656/0_11573/19_10617"
    unitig "utg286"
  ]
  node [
    id 123
    label "5845"
    fastq "m140321_042601_42142_c100618572550000001823115007181401_s1_p0/23436/0_10252/1414_10338"
    unitig "utg6"
  ]
  node [
    id 124
    label "5842"
    fastq "m140321_042601_42142_c100618572550000001823115007181401_s1_p0/1852/0_9033/27_8680"
    unitig "utg286"
  ]
  node [
    id 125
    label "11281"
    fastq "m140313_192416_42141_c100604482550000001823113706171467_s1_p0/60920/318_12440/227_11381"
    unitig "utg286"
  ]
  node [
    id 126
    label "11282"
    fastq "m140313_192416_42141_c100604482550000001823113706171467_s1_p0/62875/0_12184/65_11966"
    unitig "utg286"
  ]
  node [
    id 127
    label "11285"
    fastq "m140313_192416_42141_c100604482550000001823113706171467_s1_p0/70399/0_12765/285_12378"
    unitig "utg61"
  ]
  node [
    id 128
    label "11287"
    fastq "m140313_192416_42141_c100604482550000001823113706171467_s1_p0/73061/0_11551/12_11087"
    unitig "utg65"
  ]
  node [
    id 129
    label "3748"
    fastq "m140321_015151_42142_c100618572550000001823115007181400_s1_p0/53464/0_11373/0_10384"
    unitig "utg286"
  ]
  node [
    id 130
    label "3744"
    fastq "m140321_015151_42142_c100618572550000001823115007181400_s1_p0/47728/0_12814/17_11910"
    unitig "utg286"
  ]
  node [
    id 131
    label "3745"
    fastq "m140321_015151_42142_c100618572550000001823115007181400_s1_p0/49207/945_11997/349_10094"
    unitig "utg10"
  ]
  node [
    id 132
    label "3742"
    fastq "m140321_015151_42142_c100618572550000001823115007181400_s1_p0/46139/0_9427/0_9083"
    unitig "utg38"
  ]
  node [
    id 133
    label "4621"
    fastq "m140311_131333_42142_c100622202550000001823114507181454_s1_p0/55627/0_9341/7_8725"
    unitig "utg50"
  ]
  node [
    id 134
    label "4624"
    fastq "m140311_131333_42142_c100622202550000001823114507181454_s1_p0/57013/1885_12923/114_10203"
    unitig "utg35"
  ]
  node [
    id 135
    label "4626"
    fastq "m140311_131333_42142_c100622202550000001823114507181454_s1_p0/58760/0_11733/6_10914"
    unitig "utg67"
  ]
  node [
    id 136
    label "4627"
    fastq "m140311_131333_42142_c100622202550000001823114507181454_s1_p0/60028/1933_17076/4511_14566"
    unitig "utg38"
  ]
  node [
    id 137
    label "4628"
    fastq "m140311_131333_42142_c100622202550000001823114507181454_s1_p0/61094/0_8852/0_8467"
    unitig "utg10"
  ]
  node [
    id 138
    label "11999"
    fastq "m140321_042601_42142_c100618572550000001823115007181401_s1_p0/13981/784_11737/37_10249"
    unitig "utg286"
  ]
  node [
    id 139
    label "11755"
    fastq "m140316_074350_42141_c100618292550000001823115007181474_s1_p0/143449/0_14326/5_13987"
    unitig "utg19"
  ]
  node [
    id 140
    label "11751"
    fastq "m140316_074350_42141_c100618292550000001823115007181474_s1_p0/137967/3857_16494/0_12127"
    unitig "utg286"
  ]
  node [
    id 141
    label "5200"
    fastq "m140315_010920_42141_c100618232550000001823115007181430_s1_p0/55086/0_9262/137_8920"
    unitig "utg109"
  ]
  node [
    id 142
    label "11759"
    fastq "m140316_074350_42141_c100618292550000001823115007181474_s1_p0/34348/0_14490/7_9001"
    unitig "utg0"
  ]
  node [
    id 143
    label "179"
    fastq "m140309_223738_42141_c100633532550000001823121009121466_s1_p0/37125/0_10187/42_10109"
    unitig "utg88"
  ]
  node [
    id 144
    label "5208"
    fastq "m140315_010920_42141_c100618232550000001823115007181430_s1_p0/80663/6209_15416/9_9284"
    unitig "utg77"
  ]
  node [
    id 145
    label "177"
    fastq "m140309_223738_42141_c100633532550000001823121009121466_s1_p0/32154/14801_25682/0_10630"
    unitig "utg65"
  ]
  node [
    id 146
    label "174"
    fastq "m140309_223738_42141_c100633532550000001823121009121466_s1_p0/30199/6226_17017/9_9951"
    unitig "utg99"
  ]
  node [
    id 147
    label "171"
    fastq "m140309_223738_42141_c100633532550000001823121009121466_s1_p0/18886/0_11758/8_11361"
    unitig "utg65"
  ]
  node [
    id 148
    label "7040"
    fastq "m140313_160032_42141_c100604482550000001823113706171466_s1_p0/71060/0_14089/9_11813"
    unitig "utg65"
  ]
  node [
    id 149
    label "10390"
    fastq "m140309_190708_42141_c100633532550000001823121009121465_s1_p0/77460/0_12292/1046_11901"
    unitig "utg12"
  ]
  node [
    id 150
    label "10392"
    fastq "m140309_190708_42141_c100633532550000001823121009121465_s1_p0/92482/0_13780/1470_13588"
    unitig "utg49"
  ]
  node [
    id 151
    label "10394"
    fastq "m140309_223738_42141_c100633532550000001823121009121466_s1_p0/102369/0_10968/0_10299"
    unitig "utg293"
  ]
  node [
    id 152
    label "10396"
    fastq "m140309_223738_42141_c100633532550000001823121009121466_s1_p0/104229/0_12602/0_12082"
    unitig "utg35"
  ]
  node [
    id 153
    label "7213"
    fastq "m140315_033050_42141_c100618232550000001823115007181431_s1_p0/11338/0_9640/0_9446"
    unitig "utg98"
  ]
  node [
    id 154
    label "7214"
    fastq "m140315_033050_42141_c100618232550000001823115007181431_s1_p0/119601/0_11832/0_11518"
    unitig "utg77"
  ]
  node [
    id 155
    label "7216"
    fastq "m140315_033050_42141_c100618232550000001823115007181431_s1_p0/123994/0_13252/0_12996"
    unitig "utg65"
  ]
  node [
    id 156
    label "7217"
    fastq "m140315_033050_42141_c100618232550000001823115007181431_s1_p0/132112/0_10768/13_10604"
    unitig "utg61"
  ]
  node [
    id 157
    label "6217"
    fastq "m140309_121338_42141_c100633532550000001823121009121463_s1_p0/81948/0_19210/8830_17726"
    unitig "utg0"
  ]
  node [
    id 158
    label "6215"
    fastq "m140309_121338_42141_c100633532550000001823121009121463_s1_p0/6836/0_13580/12_12749"
    unitig "utg22"
  ]
  node [
    id 159
    label "6214"
    fastq "m140309_121338_42141_c100633532550000001823121009121463_s1_p0/64930/0_10017/19_9757"
    unitig "utg6"
  ]
  node [
    id 160
    label "6213"
    fastq "m140309_121338_42141_c100633532550000001823121009121463_s1_p0/70511/0_9627/0_9058"
    unitig "utg14"
  ]
  node [
    id 161
    label "6212"
    fastq "m140309_121338_42141_c100633532550000001823121009121463_s1_p0/52647/0_15309/0_14380"
    unitig "utg28"
  ]
  node [
    id 162
    label "6210"
    fastq "m140309_121338_42141_c100633532550000001823121009121463_s1_p0/46968/0_9936/0_9616"
    unitig "utg286"
  ]
  node [
    id 163
    label "6218"
    fastq "m140309_121338_42141_c100633532550000001823121009121463_s1_p0/82647/0_10871/6_10335"
    unitig "utg12"
  ]
  node [
    id 164
    label "6819"
    fastq "m140313_090822_42141_c100604482550000001823113706171464_s1_p0/115254/0_10518/0_10262"
    unitig "utg293"
  ]
  node [
    id 165
    label "6811"
    fastq "m140313_090822_42141_c100604482550000001823113706171464_s1_p0/107899/0_9565/7_9060"
    unitig "utg42"
  ]
  node [
    id 166
    label "6810"
    fastq "m140313_090822_42141_c100604482550000001823113706171464_s1_p0/107613/0_13892/5_13691"
    unitig "utg28"
  ]
  node [
    id 167
    label "6813"
    fastq "m140313_090822_42141_c100604482550000001823113706171464_s1_p0/106899/0_13625/2_12714"
    unitig "utg67"
  ]
  node [
    id 168
    label "6812"
    fastq "m140313_090822_42141_c100604482550000001823113706171464_s1_p0/112351/0_9663/0_8989"
    unitig "utg89"
  ]
  node [
    id 169
    label "6815"
    fastq "m140313_090822_42141_c100604482550000001823113706171464_s1_p0/108401/0_9832/0_9193"
    unitig "utg286"
  ]
  node [
    id 170
    label "9757"
    fastq "m140316_123054_42141_c100618292550000001823115007181476_s1_p0/57361/0_12452/7_11927"
    unitig "utg90"
  ]
  node [
    id 171
    label "9756"
    fastq "m140316_123054_42141_c100618292550000001823115007181476_s1_p0/4998/0_9574/7_9055"
    unitig "utg10"
  ]
  node [
    id 172
    label "9755"
    fastq "m140316_123054_42141_c100618292550000001823115007181476_s1_p0/40163/0_11455/15_11252"
    unitig "utg0"
  ]
  node [
    id 173
    label "9754"
    fastq "m140316_123054_42141_c100618292550000001823115007181476_s1_p0/32616/0_12724/6_11928"
    unitig "utg286"
  ]
  node [
    id 174
    label "9753"
    fastq "m140316_123054_42141_c100618292550000001823115007181476_s1_p0/25561/0_8979/16_8608"
    unitig "utg35"
  ]
  node [
    id 175
    label "10575"
    fastq "m140311_062557_42142_c100622202550000001823114507181452_s1_p0/122482/0_11896/0_11926"
    unitig "utg12"
  ]
  node [
    id 176
    label "10577"
    fastq "m140311_062557_42142_c100622202550000001823114507181452_s1_p0/134050/0_12939/0_12256"
    unitig "utg286"
  ]
  node [
    id 177
    label "10570"
    fastq "m140311_030154_42142_c100622202550000001823114507181451_s1_p0/98946/0_10795/0_10340"
    unitig "utg38"
  ]
  node [
    id 178
    label "10571"
    fastq "m140311_062557_42142_c100622202550000001823114507181452_s1_p0/105712/0_14931/5_14110"
    unitig "utg77"
  ]
  node [
    id 179
    label "9759"
    fastq "m140316_145405_42141_c100618292550000001823115007181477_s1_p0/100495/0_9703/0_9463"
    unitig "utg28"
  ]
  node [
    id 180
    label "9758"
    fastq "m140316_123054_42141_c100618292550000001823115007181476_s1_p0/87261/0_11246/0_10820"
    unitig "utg0"
  ]
  node [
    id 181
    label "8848"
    fastq "m140313_054807_42141_c100604482550000001823113706171463_s1_p0/148877/0_11458/0_10726"
    unitig "utg35"
  ]
  node [
    id 182
    label "8849"
    fastq "m140313_054807_42141_c100604482550000001823113706171463_s1_p0/143239/211_15763/2109_15187"
    unitig "utg291"
  ]
  node [
    id 183
    label "8840"
    fastq "m140313_054807_42141_c100604482550000001823113706171463_s1_p0/135547/0_12630/12_11798"
    unitig "utg288"
  ]
  node [
    id 184
    label "8841"
    fastq "m140313_054807_42141_c100604482550000001823113706171463_s1_p0/132475/0_13430/610_13207"
    unitig "utg6"
  ]
  node [
    id 185
    label "8842"
    fastq "m140313_054807_42141_c100604482550000001823113706171463_s1_p0/137805/0_11126/0_9811"
    unitig "utg286"
  ]
  node [
    id 186
    label "8843"
    fastq "m140313_054807_42141_c100604482550000001823113706171463_s1_p0/137419/409_12441/407_11433"
    unitig "utg42"
  ]
  node [
    id 187
    label "8844"
    fastq "m140313_054807_42141_c100604482550000001823113706171463_s1_p0/141749/0_11911/11_10912"
    unitig "utg112"
  ]
  node [
    id 188
    label "8846"
    fastq "m140313_054807_42141_c100604482550000001823113706171463_s1_p0/140674/0_16988/9_15879"
    unitig "utg293"
  ]
  node [
    id 189
    label "8847"
    fastq "m140313_054807_42141_c100604482550000001823113706171463_s1_p0/143738/0_10471/23_9508"
    unitig "utg286"
  ]
  node [
    id 190
    label "8531"
    fastq "m140311_062557_42142_c100622202550000001823114507181452_s1_p0/62272/272_13979/0_12249"
    unitig "utg120"
  ]
  node [
    id 191
    label "7669"
    fastq "m140316_123054_42141_c100618292550000001823115007181476_s1_p0/71350/0_12691/0_8733"
    unitig "utg0"
  ]
  node [
    id 192
    label "7668"
    fastq "m140316_123054_42141_c100618292550000001823115007181476_s1_p0/70339/0_13931/0_13371"
    unitig "utg88"
  ]
  node [
    id 193
    label "7661"
    fastq "m140316_123054_42141_c100618292550000001823115007181476_s1_p0/44901/3287_14360/10_10873"
    unitig "utg286"
  ]
  node [
    id 194
    label "7663"
    fastq "m140316_123054_42141_c100618292550000001823115007181476_s1_p0/48406/2951_13533/44_10218"
    unitig "utg286"
  ]
  node [
    id 195
    label "11844"
    fastq "m140316_145405_42141_c100618292550000001823115007181477_s1_p0/45766/0_10460/3_9952"
    unitig "utg90"
  ]
  node [
    id 196
    label "1768"
    fastq "m140321_042601_42142_c100618572550000001823115007181401_s1_p0/143185/0_10235/0_9972"
    unitig "utg28"
  ]
  node [
    id 197
    label "1769"
    fastq "m140321_042601_42142_c100618572550000001823115007181401_s1_p0/14645/0_11630/0_10704"
    unitig "utg90"
  ]
  node [
    id 198
    label "1762"
    fastq "m140321_042601_42142_c100618572550000001823115007181401_s1_p0/127550/0_14713/98_14898"
    unitig "utg288"
  ]
  node [
    id 199
    label "1763"
    fastq "m140321_042601_42142_c100618572550000001823115007181401_s1_p0/13534/3336_15425/0_11059"
    unitig "utg42"
  ]
  node [
    id 200
    label "1760"
    fastq "m140321_042601_42142_c100618572550000001823115007181401_s1_p0/123812/0_12682/126_11866"
    unitig "utg286"
  ]
  node [
    id 201
    label "1761"
    fastq "m140321_042601_42142_c100618572550000001823115007181401_s1_p0/128012/0_10295/230_8976"
    unitig "utg0"
  ]
  node [
    id 202
    label "1766"
    fastq "m140321_042601_42142_c100618572550000001823115007181401_s1_p0/142413/0_10833/337_9954"
    unitig "utg90"
  ]
  node [
    id 203
    label "1767"
    fastq "m140321_042601_42142_c100618572550000001823115007181401_s1_p0/144035/0_11540/0_11362"
    unitig "utg53"
  ]
  node [
    id 204
    label "1764"
    fastq "m140321_042601_42142_c100618572550000001823115007181401_s1_p0/138872/0_14687/0_14313"
    unitig "utg289"
  ]
  node [
    id 205
    label "11119"
    fastq "m140313_160032_42141_c100604482550000001823113706171466_s1_p0/12517/0_11127/0_10769"
    unitig "utg42"
  ]
  node [
    id 206
    label "11118"
    fastq "m140313_160032_42141_c100604482550000001823113706171466_s1_p0/115932/0_10587/13_10176"
    unitig "utg49"
  ]
  node [
    id 207
    label "1542"
    fastq "m140316_100554_42141_c100618292550000001823115007181475_s1_p0/151414/0_13797/25_13224"
    unitig "utg77"
  ]
  node [
    id 208
    label "697"
    fastq "m140313_090822_42141_c100604482550000001823113706171464_s1_p0/10229/0_13577/589_13731"
    unitig "utg66"
  ]
  node [
    id 209
    label "1540"
    fastq "m140316_100554_42141_c100618292550000001823115007181475_s1_p0/143893/0_9153/0_8566"
    unitig "utg10"
  ]
  node [
    id 210
    label "695"
    fastq "m140313_054807_42141_c100604482550000001823113706171463_s1_p0/98218/0_9942/156_9932"
    unitig "utg28"
  ]
  node [
    id 211
    label "11110"
    fastq "m140313_160032_42141_c100604482550000001823113706171466_s1_p0/107569/0_12877/0_9916"
    unitig "utg286"
  ]
  node [
    id 212
    label "698"
    fastq "m140313_090822_42141_c100604482550000001823113706171464_s1_p0/100450/0_10870/0_10404"
    unitig "utg286"
  ]
  node [
    id 213
    label "699"
    fastq "m140313_090822_42141_c100604482550000001823113706171464_s1_p0/102431/233_9875/0_9076"
    unitig "utg49"
  ]
  node [
    id 214
    label "11114"
    fastq "m140313_160032_42141_c100604482550000001823113706171466_s1_p0/113002/0_9659/82_8802"
    unitig "utg286"
  ]
  node [
    id 215
    label "11117"
    fastq "m140313_160032_42141_c100604482550000001823113706171466_s1_p0/113583/0_10138/15_9848"
    unitig "utg293"
  ]
  node [
    id 216
    label "11116"
    fastq "m140313_160032_42141_c100604482550000001823113706171466_s1_p0/116146/0_10344/0_10049"
    unitig "utg88"
  ]
  node [
    id 217
    label "8710"
    fastq "m140311_131333_42142_c100622202550000001823114507181454_s1_p0/84139/0_9702/0_9185"
    unitig "utg0"
  ]
  node [
    id 218
    label "8714"
    fastq "m140311_131333_42142_c100622202550000001823114507181454_s1_p0/89875/0_13000/0_11630"
    unitig "utg123"
  ]
  node [
    id 219
    label "8716"
    fastq "m140311_131333_42142_c100622202550000001823114507181454_s1_p0/92605/348_13579/0_12326"
    unitig "utg90"
  ]
  node [
    id 220
    label "8719"
    fastq "m140311_131333_42142_c100622202550000001823114507181454_s1_p0/98677/1962_13628/1175_11193"
    unitig "utg65"
  ]
  node [
    id 221
    label "11760"
    fastq "m140316_074350_42141_c100618292550000001823115007181474_s1_p0/37788/0_16238/70_9344"
    unitig "utg286"
  ]
  node [
    id 222
    label "5618"
    fastq "m140316_100554_42141_c100618292550000001823115007181475_s1_p0/65262/1478_13149/293_11003"
    unitig "utg10"
  ]
  node [
    id 223
    label "5619"
    fastq "m140316_100554_42141_c100618292550000001823115007181475_s1_p0/69385/0_9501/0_8989"
    unitig "utg73"
  ]
  node [
    id 224
    label "5613"
    fastq "m140316_100554_42141_c100618292550000001823115007181475_s1_p0/20890/4556_16159/28_9608"
    unitig "utg103"
  ]
  node [
    id 225
    label "5610"
    fastq "m140316_100554_42141_c100618292550000001823115007181475_s1_p0/151471/0_9312/1_8971"
    unitig "utg286"
  ]
  node [
    id 226
    label "5616"
    fastq "m140316_100554_42141_c100618292550000001823115007181475_s1_p0/53455/2370_11609/0_8804"
    unitig "utg286"
  ]
  node [
    id 227
    label "5617"
    fastq "m140316_100554_42141_c100618292550000001823115007181475_s1_p0/59368/0_9477/0_8923"
    unitig "utg289"
  ]
  node [
    id 228
    label "7886"
    fastq "m140321_042601_42142_c100618572550000001823115007181401_s1_p0/34601/912_14620/410_12967"
    unitig "utg72"
  ]
  node [
    id 229
    label "7116"
    fastq "m140313_192416_42141_c100604482550000001823113706171467_s1_p0/29592/0_9831/63_9469"
    unitig "utg60"
  ]
  node [
    id 230
    label "11568"
    fastq "m140315_174828_42141_c100618232550000001823115007181437_s1_p0/112506/0_12422/0_12039"
    unitig "utg73"
  ]
  node [
    id 231
    label "11560"
    fastq "m140315_152532_42141_c100618232550000001823115007181436_s1_p0/72163/0_9065/26_8862"
    unitig "utg286"
  ]
  node [
    id 232
    label "11563"
    fastq "m140315_152532_42141_c100618232550000001823115007181436_s1_p0/94470/0_14350/250_12985"
    unitig "utg61"
  ]
  node [
    id 233
    label "11566"
    fastq "m140315_174828_42141_c100618232550000001823115007181437_s1_p0/103560/0_12334/0_11929"
    unitig "utg89"
  ]
  node [
    id 234
    label "10252"
    fastq "m140321_195713_42142_c100618572550000001823115007181407_s1_p0/98426/600_11233/0_9952"
    unitig "utg90"
  ]
  node [
    id 235
    label "10702"
    fastq "m140311_131333_42142_c100622202550000001823114507181454_s1_p0/149707/0_13868/6_11283"
    unitig "utg0"
  ]
  node [
    id 236
    label "9526"
    fastq "m140315_174828_42141_c100618232550000001823115007181437_s1_p0/116215/8266_18167/0_9693"
    unitig "utg77"
  ]
  node [
    id 237
    label "9255"
    fastq "m140313_192416_42141_c100604482550000001823113706171467_s1_p0/58847/0_9412/6_9002"
    unitig "utg49"
  ]
  node [
    id 238
    label "9520"
    fastq "m140315_152532_42141_c100618232550000001823115007181436_s1_p0/87037/161_11028/2578_11165"
    unitig "utg286"
  ]
  node [
    id 239
    label "9253"
    fastq "m140313_192416_42141_c100604482550000001823113706171467_s1_p0/55270/0_17959/3484_15519"
    unitig "utg67"
  ]
  node [
    id 240
    label "10705"
    fastq "m140311_131333_42142_c100622202550000001823114507181454_s1_p0/158012/0_8835/0_8560"
    unitig "utg0"
  ]
  node [
    id 241
    label "10704"
    fastq "m140311_131333_42142_c100622202550000001823114507181454_s1_p0/159493/0_9172/18_8694"
    unitig "utg28"
  ]
  node [
    id 242
    label "6774"
    fastq "m140313_054807_42141_c100604482550000001823113706171463_s1_p0/18712/0_11065/321_10987"
    unitig "utg286"
  ]
  node [
    id 243
    label "6775"
    fastq "m140313_054807_42141_c100604482550000001823113706171463_s1_p0/35901/0_15683/1191_15417"
    unitig "utg35"
  ]
  node [
    id 244
    label "6771"
    fastq "m140313_054807_42141_c100604482550000001823113706171463_s1_p0/17216/0_11785/19_11184"
    unitig "utg42"
  ]
  node [
    id 245
    label "6772"
    fastq "m140313_054807_42141_c100604482550000001823113706171463_s1_p0/17980/0_12491/0_12174"
    unitig "utg65"
  ]
  node [
    id 246
    label "6773"
    fastq "m140313_054807_42141_c100604482550000001823113706171463_s1_p0/21663/0_8890/9_8483"
    unitig "utg49"
  ]
  node [
    id 247
    label "9965"
    fastq "m140321_042601_42142_c100618572550000001823115007181401_s1_p0/36633/249_11416/100_10250"
    unitig "utg49"
  ]
  node [
    id 248
    label "9966"
    fastq "m140321_042601_42142_c100618572550000001823115007181401_s1_p0/38874/0_9434/9_9054"
    unitig "utg286"
  ]
  node [
    id 249
    label "9960"
    fastq "m140321_042601_42142_c100618572550000001823115007181401_s1_p0/33635/1122_11307/249_9483"
    unitig "utg119"
  ]
  node [
    id 250
    label "9961"
    fastq "m140321_042601_42142_c100618572550000001823115007181401_s1_p0/32684/0_10444/101_10377"
    unitig "utg0"
  ]
  node [
    id 251
    label "9962"
    fastq "m140321_042601_42142_c100618572550000001823115007181401_s1_p0/32507/443_14052/77_12190"
    unitig "utg286"
  ]
  node [
    id 252
    label "9968"
    fastq "m140321_042601_42142_c100618572550000001823115007181401_s1_p0/38642/0_10770/156_9833"
    unitig "utg286"
  ]
  node [
    id 253
    label "252"
    fastq "m140310_020230_42141_c100633532550000001823121009121467_s1_p0/51228/0_10984/120_10341"
    unitig "utg112"
  ]
  node [
    id 254
    label "251"
    fastq "m140310_020230_42141_c100633532550000001823121009121467_s1_p0/48678/3834_14497/0_9200"
    unitig "utg286"
  ]
  node [
    id 255
    label "255"
    fastq "m140310_020230_42141_c100633532550000001823121009121467_s1_p0/59001/0_13417/1253_12393"
    unitig "utg293"
  ]
  node [
    id 256
    label "12039"
    fastq "m140321_042601_42142_c100618572550000001823115007181401_s1_p0/45163/4233_16686/3520_12544"
    unitig "utg286"
  ]
  node [
    id 257
    label "12038"
    fastq "m140321_042601_42142_c100618572550000001823115007181401_s1_p0/46064/0_10272/118_9591"
    unitig "utg122"
  ]
  node [
    id 258
    label "12033"
    fastq "m140321_042601_42142_c100618572550000001823115007181401_s1_p0/36926/2248_12759/131_9782"
    unitig "utg93"
  ]
  node [
    id 259
    label "12032"
    fastq "m140321_042601_42142_c100618572550000001823115007181401_s1_p0/35124/0_13722/25_12813"
    unitig "utg28"
  ]
  node [
    id 260
    label "12030"
    fastq "m140321_042601_42142_c100618572550000001823115007181401_s1_p0/32754/0_10034/0_10064"
    unitig "utg89"
  ]
  node [
    id 261
    label "12035"
    fastq "m140321_042601_42142_c100618572550000001823115007181401_s1_p0/41386/0_10157/25_9802"
    unitig "utg171"
  ]
  node [
    id 262
    label "9508"
    fastq "m140315_152532_42141_c100618232550000001823115007181436_s1_p0/154849/0_10714/20_10055"
    unitig "utg286"
  ]
  node [
    id 263
    label "9509"
    fastq "m140315_152532_42141_c100618232550000001823115007181436_s1_p0/21920/0_13893/42_10601"
    unitig "utg286"
  ]
  node [
    id 264
    label "9503"
    fastq "m140315_152532_42141_c100618232550000001823115007181436_s1_p0/127846/2695_11942/0_8787"
    unitig "utg288"
  ]
  node [
    id 265
    label "9504"
    fastq "m140315_152532_42141_c100618232550000001823115007181436_s1_p0/127059/474_11627/12_10783"
    unitig "utg286"
  ]
  node [
    id 266
    label "9505"
    fastq "m140315_152532_42141_c100618232550000001823115007181436_s1_p0/136476/3057_12419/86_8834"
    unitig "utg286"
  ]
  node [
    id 267
    label "3689"
    fastq "m140321_015151_42142_c100618572550000001823115007181400_s1_p0/134209/2222_13855/475_10955"
    unitig "utg73"
  ]
  node [
    id 268
    label "3688"
    fastq "m140321_015151_42142_c100618572550000001823115007181400_s1_p0/130589/0_9916/36_9701"
    unitig "utg38"
  ]
  node [
    id 269
    label "3683"
    fastq "m140321_015151_42142_c100618572550000001823115007181400_s1_p0/125045/0_11045/12_10204"
    unitig "utg286"
  ]
  node [
    id 270
    label "3681"
    fastq "m140321_015151_42142_c100618572550000001823115007181400_s1_p0/125764/0_9404/0_9062"
    unitig "utg65"
  ]
  node [
    id 271
    label "3680"
    fastq "m140321_015151_42142_c100618572550000001823115007181400_s1_p0/124607/0_12582/14_11742"
    unitig "utg72"
  ]
  node [
    id 272
    label "3687"
    fastq "m140321_015151_42142_c100618572550000001823115007181400_s1_p0/129137/0_11205/9_9843"
    unitig "utg286"
  ]
  node [
    id 273
    label "3685"
    fastq "m140321_015151_42142_c100618572550000001823115007181400_s1_p0/12480/5006_16379/225_10826"
    unitig "utg286"
  ]
  node [
    id 274
    label "2514"
    fastq "m140311_131333_42142_c100622202550000001823114507181454_s1_p0/127739/0_11018/0_10543"
    unitig "utg77"
  ]
  node [
    id 275
    label "2515"
    fastq "m140311_131333_42142_c100622202550000001823114507181454_s1_p0/128254/0_13184/11_11072"
    unitig "utg73"
  ]
  node [
    id 276
    label "2516"
    fastq "m140311_131333_42142_c100622202550000001823114507181454_s1_p0/127415/5358_16230/137_10159"
    unitig "utg38"
  ]
  node [
    id 277
    label "2511"
    fastq "m140311_131333_42142_c100622202550000001823114507181454_s1_p0/124015/0_9045/0_8697"
    unitig "utg286"
  ]
  node [
    id 278
    label "2512"
    fastq "m140311_131333_42142_c100622202550000001823114507181454_s1_p0/125415/4608_13871/0_8796"
    unitig "utg111"
  ]
  node [
    id 279
    label "3530"
    fastq "m140316_025917_42141_c100618292550000001823115007181472_s1_p0/99700/240_11828/16_9578"
    unitig "utg286"
  ]
  node [
    id 280
    label "3533"
    fastq "m140316_052143_42141_c100618292550000001823115007181473_s1_p0/142495/0_9259/0_8784"
    unitig "utg286"
  ]
  node [
    id 281
    label "5058"
    fastq "m140313_160032_42141_c100604482550000001823113706171466_s1_p0/92168/0_16434/247_15566"
    unitig "utg49"
  ]
  node [
    id 282
    label "3534"
    fastq "m140316_052143_42141_c100618292550000001823115007181473_s1_p0/151602/0_9522/0_8703"
    unitig "utg35"
  ]
  node [
    id 283
    label "3537"
    fastq "m140316_052143_42141_c100618292550000001823115007181473_s1_p0/17198/0_15360/501_14920"
    unitig "utg98"
  ]
  node [
    id 284
    label "5054"
    fastq "m140313_160032_42141_c100604482550000001823113706171466_s1_p0/89334/0_11293/328_11116"
    unitig "utg286"
  ]
  node [
    id 285
    label "5055"
    fastq "m140313_160032_42141_c100604482550000001823113706171466_s1_p0/89793/0_21101/110_13854"
    unitig "utg104"
  ]
  node [
    id 286
    label "5056"
    fastq "m140313_160032_42141_c100604482550000001823113706171466_s1_p0/91136/0_9924/15_9402"
    unitig "utg288"
  ]
  node [
    id 287
    label "5057"
    fastq "m140313_160032_42141_c100604482550000001823113706171466_s1_p0/91833/0_11241/0_10799"
    unitig "utg286"
  ]
  node [
    id 288
    label "5050"
    fastq "m140313_160032_42141_c100604482550000001823113706171466_s1_p0/86211/0_10983/5_10488"
    unitig "utg291"
  ]
  node [
    id 289
    label "5051"
    fastq "m140313_160032_42141_c100604482550000001823113706171466_s1_p0/88703/121_11786/261_11048"
    unitig "utg293"
  ]
  node [
    id 290
    label "5052"
    fastq "m140313_160032_42141_c100604482550000001823113706171466_s1_p0/89616/0_9632/0_9254"
    unitig "utg38"
  ]
  node [
    id 291
    label "10761"
    fastq "m140311_131333_42142_c100622202550000001823114507181454_s1_p0/79086/0_11372/8_10790"
    unitig "utg291"
  ]
  node [
    id 292
    label "10762"
    fastq "m140311_131333_42142_c100622202550000001823114507181454_s1_p0/8030/657_10479/7_8827"
    unitig "utg105"
  ]
  node [
    id 293
    label "10765"
    fastq "m140311_131333_42142_c100622202550000001823114507181454_s1_p0/84918/2420_12363/74_9220"
    unitig "utg89"
  ]
  node [
    id 294
    label "10764"
    fastq "m140311_131333_42142_c100622202550000001823114507181454_s1_p0/84778/2571_12671/0_9524"
    unitig "utg77"
  ]
  node [
    id 295
    label "10766"
    fastq "m140311_131333_42142_c100622202550000001823114507181454_s1_p0/8512/0_12556/9_11607"
    unitig "utg286"
  ]
  node [
    id 296
    label "10769"
    fastq "m140311_131333_42142_c100622202550000001823114507181454_s1_p0/93076/0_10554/0_9946"
    unitig "utg53"
  ]
  node [
    id 297
    label "10185"
    fastq "m140321_144411_42142_c100618572550000001823115007181405_s1_p0/78265/0_9102/10_8796"
    unitig "utg32"
  ]
  node [
    id 298
    label "10187"
    fastq "m140321_144411_42142_c100618572550000001823115007181405_s1_p0/87120/1981_13662/0_9181"
    unitig "utg286"
  ]
  node [
    id 299
    label "10181"
    fastq "m140321_144411_42142_c100618572550000001823115007181405_s1_p0/157664/0_9637/8_9452"
    unitig "utg288"
  ]
  node [
    id 300
    label "10183"
    fastq "m140321_144411_42142_c100618572550000001823115007181405_s1_p0/39603/0_12349/10_11848"
    unitig "utg286"
  ]
  node [
    id 301
    label "10188"
    fastq "m140321_144411_42142_c100618572550000001823115007181405_s1_p0/88152/462_11639/0_10305"
    unitig "utg0"
  ]
  node [
    id 302
    label "1159"
    fastq "m140315_055221_42141_c100618232550000001823115007181432_s1_p0/120247/0_12219/0_12007"
    unitig "utg65"
  ]
  node [
    id 303
    label "1158"
    fastq "m140315_055221_42141_c100618232550000001823115007181432_s1_p0/116443/0_13330/0_12667"
    unitig "utg286"
  ]
  node [
    id 304
    label "1155"
    fastq "m140315_055221_42141_c100618232550000001823115007181432_s1_p0/106831/3036_13841/9_9734"
    unitig "utg286"
  ]
  node [
    id 305
    label "1154"
    fastq "m140315_055221_42141_c100618232550000001823115007181432_s1_p0/105134/0_10569/0_10134"
    unitig "utg73"
  ]
  node [
    id 306
    label "1157"
    fastq "m140315_055221_42141_c100618232550000001823115007181432_s1_p0/112833/0_12927/0_12385"
    unitig "utg293"
  ]
  node [
    id 307
    label "1150"
    fastq "m140315_033050_42141_c100618232550000001823115007181431_s1_p0/84709/0_9802/3_8955"
    unitig "utg288"
  ]
  node [
    id 308
    label "1152"
    fastq "m140315_033050_42141_c100618232550000001823115007181431_s1_p0/86138/0_13650/0_12861"
    unitig "utg49"
  ]
  node [
    id 309
    label "10044"
    fastq "m140321_065934_42142_c100618572550000001823115007181402_s1_p0/150751/560_9339/13_8536"
    unitig "utg286"
  ]
  node [
    id 310
    label "8035"
    fastq "m140321_093325_42142_c100618572550000001823115007181403_s1_p0/110532/282_10197/0_9588"
    unitig "utg286"
  ]
  node [
    id 311
    label "8034"
    fastq "m140321_093325_42142_c100618572550000001823115007181403_s1_p0/105237/4156_15962/570_11684"
    unitig "utg35"
  ]
  node [
    id 312
    label "8036"
    fastq "m140321_093325_42142_c100618572550000001823115007181403_s1_p0/114903/0_12218/0_10916"
    unitig "utg28"
  ]
  node [
    id 313
    label "8032"
    fastq "m140321_065934_42142_c100618572550000001823115007181402_s1_p0/9555/5059_14553/0_8923"
    unitig "utg286"
  ]
  node [
    id 314
    label "8039"
    fastq "m140321_093325_42142_c100618572550000001823115007181403_s1_p0/123671/3121_15370/2509_11478"
    unitig "utg93"
  ]
  node [
    id 315
    label "8038"
    fastq "m140321_093325_42142_c100618572550000001823115007181403_s1_p0/11889/0_9421/0_8925"
    unitig "utg60"
  ]
  node [
    id 316
    label "8528"
    fastq "m140311_062557_42142_c100622202550000001823114507181452_s1_p0/53892/0_15096/611_10170"
    unitig "utg38"
  ]
  node [
    id 317
    label "8522"
    fastq "m140311_062557_42142_c100622202550000001823114507181452_s1_p0/46828/0_9723/8_9137"
    unitig "utg286"
  ]
  node [
    id 318
    label "8527"
    fastq "m140311_062557_42142_c100622202550000001823114507181452_s1_p0/51672/0_10366/92_9730"
    unitig "utg35"
  ]
  node [
    id 319
    label "8525"
    fastq "m140311_062557_42142_c100622202550000001823114507181452_s1_p0/44314/0_16834/17_16018"
    unitig "utg293"
  ]
  node [
    id 320
    label "8524"
    fastq "m140311_062557_42142_c100622202550000001823114507181452_s1_p0/47999/0_9855/0_9682"
    unitig "utg28"
  ]
  node [
    id 321
    label "4299"
    fastq "m140309_223738_42141_c100633532550000001823121009121466_s1_p0/141863/3524_15154/0_10870"
    unitig "utg42"
  ]
  node [
    id 322
    label "4298"
    fastq "m140309_223738_42141_c100633532550000001823121009121466_s1_p0/141348/0_9417/0_9020"
    unitig "utg72"
  ]
  node [
    id 323
    label "4295"
    fastq "m140309_223738_42141_c100633532550000001823121009121466_s1_p0/137085/1711_13531/133_10844"
    unitig "utg116"
  ]
  node [
    id 324
    label "4294"
    fastq "m140309_223738_42141_c100633532550000001823121009121466_s1_p0/137640/4986_14154/0_8829"
    unitig "utg82"
  ]
  node [
    id 325
    label "4297"
    fastq "m140309_223738_42141_c100633532550000001823121009121466_s1_p0/136865/2703_15288/0_11252"
    unitig "utg293"
  ]
  node [
    id 326
    label "4296"
    fastq "m140309_223738_42141_c100633532550000001823121009121466_s1_p0/136688/0_12607/12_11745"
    unitig "utg293"
  ]
  node [
    id 327
    label "4749"
    fastq "m140313_054807_42141_c100604482550000001823113706171463_s1_p0/107416/0_10546/342_10088"
    unitig "utg86"
  ]
  node [
    id 328
    label "4748"
    fastq "m140313_054807_42141_c100604482550000001823113706171463_s1_p0/105599/0_13753/0_12977"
    unitig "utg72"
  ]
  node [
    id 329
    label "1324"
    fastq "m140315_152532_42141_c100618232550000001823115007181436_s1_p0/53077/8672_17118/0_8607"
    unitig "utg28"
  ]
  node [
    id 330
    label "4742"
    fastq "m140311_153755_42142_c100622202550000001823114507181455_s1_p0/9221/0_11366/15_10987"
    unitig "utg42"
  ]
  node [
    id 331
    label "4747"
    fastq "m140313_054807_42141_c100604482550000001823113706171463_s1_p0/100449/0_14418/0_13994"
    unitig "utg286"
  ]
  node [
    id 332
    label "6206"
    fastq "m140309_121338_42141_c100633532550000001823121009121463_s1_p0/26211/0_12568/6_12118"
    unitig "utg286"
  ]
  node [
    id 333
    label "4745"
    fastq "m140311_153755_42142_c100622202550000001823114507181455_s1_p0/9842/0_9813/0_9109"
    unitig "utg8"
  ]
  node [
    id 334
    label "12236"
    fastq "m140321_120917_42142_c100618572550000001823115007181404_s1_p0/56085/4643_16864/254_11745"
    unitig "utg42"
  ]
  node [
    id 335
    label "5869"
    fastq "m140321_042601_42142_c100618572550000001823115007181401_s1_p0/47871/0_9298/0_8862"
    unitig "utg287"
  ]
  node [
    id 336
    label "5865"
    fastq "m140321_042601_42142_c100618572550000001823115007181401_s1_p0/44667/288_10770/20_9686"
    unitig "utg67"
  ]
  node [
    id 337
    label "5867"
    fastq "m140321_042601_42142_c100618572550000001823115007181401_s1_p0/45503/0_11220/0_10423"
    unitig "utg286"
  ]
  node [
    id 338
    label "5866"
    fastq "m140321_042601_42142_c100618572550000001823115007181401_s1_p0/45160/0_11175/0_9383"
    unitig "utg286"
  ]
  node [
    id 339
    label "5861"
    fastq "m140321_042601_42142_c100618572550000001823115007181401_s1_p0/36557/0_9176/7_8747"
    unitig "utg90"
  ]
  node [
    id 340
    label "5863"
    fastq "m140321_042601_42142_c100618572550000001823115007181401_s1_p0/41580/0_12328/11_11181"
    unitig "utg22"
  ]
  node [
    id 341
    label "2182"
    fastq "m140309_154110_42141_c100633532550000001823121009121464_s1_p0/53462/0_11281/19_11056"
    unitig "utg6"
  ]
  node [
    id 342
    label "2181"
    fastq "m140309_154110_42141_c100633532550000001823121009121464_s1_p0/5606/0_9318/45_8977"
    unitig "utg286"
  ]
  node [
    id 343
    label "2186"
    fastq "m140309_154110_42141_c100633532550000001823121009121464_s1_p0/70186/0_11539/369_11242"
    unitig "utg3"
  ]
  node [
    id 344
    label "4608"
    fastq "m140311_131333_42142_c100622202550000001823114507181454_s1_p0/38532/0_10439/16_9999"
    unitig "utg0"
  ]
  node [
    id 345
    label "4609"
    fastq "m140311_131333_42142_c100622202550000001823114507181454_s1_p0/43091/0_14260/0_13253"
    unitig "utg14"
  ]
  node [
    id 346
    label "4607"
    fastq "m140311_131333_42142_c100622202550000001823114507181454_s1_p0/38984/1647_11948/186_9630"
    unitig "utg35"
  ]
  node [
    id 347
    label "2189"
    fastq "m140309_154110_42141_c100633532550000001823121009121464_s1_p0/89566/65_12578/0_11016"
    unitig "utg32"
  ]
  node [
    id 348
    label "4605"
    fastq "m140311_131333_42142_c100622202550000001823114507181454_s1_p0/36097/0_13112/0_12600"
    unitig "utg73"
  ]
  node [
    id 349
    label "4603"
    fastq "m140311_131333_42142_c100622202550000001823114507181454_s1_p0/34885/0_16072/0_8534"
    unitig "utg286"
  ]
  node [
    id 350
    label "4600"
    fastq "m140311_131333_42142_c100622202550000001823114507181454_s1_p0/30375/0_9601/9_9177"
    unitig "utg67"
  ]
  node [
    id 351
    label "6451"
    fastq "m140311_062557_42142_c100622202550000001823114507181452_s1_p0/105317/0_16195/1447_15537"
    unitig "utg35"
  ]
  node [
    id 352
    label "12239"
    fastq "m140321_120917_42142_c100618572550000001823115007181404_s1_p0/8147/0_14841/316_14472"
    unitig "utg90"
  ]
  node [
    id 353
    label "8680"
    fastq "m140311_131333_42142_c100622202550000001823114507181454_s1_p0/5483/0_10928/9_10107"
    unitig "utg12"
  ]
  node [
    id 354
    label "6209"
    fastq "m140309_121338_42141_c100633532550000001823121009121463_s1_p0/44684/0_14036/600_13626"
    unitig "utg19"
  ]
  node [
    id 355
    label "8681"
    fastq "m140311_131333_42142_c100622202550000001823114507181454_s1_p0/55505/0_14402/12_8519"
    unitig "utg0"
  ]
  node [
    id 356
    label "6454"
    fastq "m140311_062557_42142_c100622202550000001823114507181452_s1_p0/114257/166_12245/20_11602"
    unitig "utg107"
  ]
  node [
    id 357
    label "150"
    fastq "m140309_223738_42141_c100633532550000001823121009121466_s1_p0/127944/0_15172/16_14454"
    unitig "utg136"
  ]
  node [
    id 358
    label "155"
    fastq "m140309_223738_42141_c100633532550000001823121009121466_s1_p0/128744/0_9340/0_9027"
    unitig "utg38"
  ]
  node [
    id 359
    label "154"
    fastq "m140309_223738_42141_c100633532550000001823121009121466_s1_p0/12668/0_13673/0_12102"
    unitig "utg35"
  ]
  node [
    id 360
    label "157"
    fastq "m140309_223738_42141_c100633532550000001823121009121466_s1_p0/142348/0_9928/236_9608"
    unitig "utg122"
  ]
  node [
    id 361
    label "156"
    fastq "m140309_223738_42141_c100633532550000001823121009121466_s1_p0/137316/0_9074/9_8589"
    unitig "utg286"
  ]
  node [
    id 362
    label "159"
    fastq "m140309_223738_42141_c100633532550000001823121009121466_s1_p0/144967/0_14976/0_14166"
    unitig "utg6"
  ]
  node [
    id 363
    label "158"
    fastq "m140309_223738_42141_c100633532550000001823121009121466_s1_p0/144486/16399_26847/1500_10407"
    unitig "utg73"
  ]
  node [
    id 364
    label "8685"
    fastq "m140311_131333_42142_c100622202550000001823114507181454_s1_p0/57959/394_11180/71_9583"
    unitig "utg286"
  ]
  node [
    id 365
    label "7998"
    fastq "m140321_065934_42142_c100618572550000001823115007181402_s1_p0/19041/0_12830/845_13502"
    unitig "utg286"
  ]
  node [
    id 366
    label "6187"
    fastq "m140309_084741_42141_c100633532550000001823121009121462_s1_p0/84197/0_9040/0_8541"
    unitig "utg10"
  ]
  node [
    id 367
    label "6183"
    fastq "m140309_084741_42141_c100633532550000001823121009121462_s1_p0/61312/0_12949/7_12375"
    unitig "utg49"
  ]
  node [
    id 368
    label "6181"
    fastq "m140309_084741_42141_c100633532550000001823121009121462_s1_p0/53924/0_10192/77_9995"
    unitig "utg286"
  ]
  node [
    id 369
    label "6188"
    fastq "m140309_084741_42141_c100633532550000001823121009121462_s1_p0/74180/0_14675/466_13696"
    unitig "utg35"
  ]
  node [
    id 370
    label "2725"
    fastq "m140313_054807_42141_c100604482550000001823113706171463_s1_p0/132699/0_14142/14_13461"
    unitig "utg120"
  ]
  node [
    id 371
    label "2724"
    fastq "m140313_054807_42141_c100604482550000001823113706171463_s1_p0/132440/0_13325/17_12618"
    unitig "utg42"
  ]
  node [
    id 372
    label "2720"
    fastq "m140313_054807_42141_c100604482550000001823113706171463_s1_p0/125052/0_9435/12_9083"
    unitig "utg286"
  ]
  node [
    id 373
    label "7236"
    fastq "m140315_033050_42141_c100618232550000001823115007181431_s1_p0/89063/1614_12953/0_10990"
    unitig "utg117"
  ]
  node [
    id 374
    label "7234"
    fastq "m140315_033050_42141_c100618232550000001823115007181431_s1_p0/83152/0_12360/8_12089"
    unitig "utg293"
  ]
  node [
    id 375
    label "7235"
    fastq "m140315_033050_42141_c100618232550000001823115007181431_s1_p0/84190/1906_15067/0_12420"
    unitig "utg90"
  ]
  node [
    id 376
    label "7940"
    fastq "m140321_065934_42142_c100618572550000001823115007181402_s1_p0/10746/0_10055/456_9514"
    unitig "utg6"
  ]
  node [
    id 377
    label "7233"
    fastq "m140315_033050_42141_c100618232550000001823115007181431_s1_p0/85144/0_10065/41_9463"
    unitig "utg98"
  ]
  node [
    id 378
    label "9197"
    fastq "m140313_192416_42141_c100604482550000001823113706171467_s1_p0/128823/0_11460/1435_10950"
    unitig "utg122"
  ]
  node [
    id 379
    label "9196"
    fastq "m140313_192416_42141_c100604482550000001823113706171467_s1_p0/125273/0_16454/260_15316"
    unitig "utg286"
  ]
  node [
    id 380
    label "10377"
    fastq "m140309_190708_42141_c100633532550000001823121009121465_s1_p0/111192/0_12863/15_12206"
    unitig "utg286"
  ]
  node [
    id 381
    label "10374"
    fastq "m140309_190708_42141_c100633532550000001823121009121465_s1_p0/109971/0_9784/10_9464"
    unitig "utg10"
  ]
  node [
    id 382
    label "10375"
    fastq "m140309_190708_42141_c100633532550000001823121009121465_s1_p0/121230/0_10568/9_9828"
    unitig "utg124"
  ]
  node [
    id 383
    label "10372"
    fastq "m140309_154110_42141_c100633532550000001823121009121464_s1_p0/91722/0_10741/0_10148"
    unitig "utg290"
  ]
  node [
    id 384
    label "10373"
    fastq "m140309_154110_42141_c100633532550000001823121009121464_s1_p0/94737/0_11564/980_11361"
    unitig "utg0"
  ]
  node [
    id 385
    label "10370"
    fastq "m140309_154110_42141_c100633532550000001823121009121464_s1_p0/89007/0_11045/0_10589"
    unitig "utg286"
  ]
  node [
    id 386
    label "10371"
    fastq "m140309_154110_42141_c100633532550000001823121009121464_s1_p0/87096/360_21855/1538_20078"
    unitig "utg35"
  ]
  node [
    id 387
    label "9747"
    fastq "m140316_123054_42141_c100618292550000001823115007181476_s1_p0/13651/0_11711/0_11419"
    unitig "utg72"
  ]
  node [
    id 388
    label "6239"
    fastq "m140309_154110_42141_c100633532550000001823121009121464_s1_p0/30213/0_11697/5_11371"
    unitig "utg35"
  ]
  node [
    id 389
    label "12209"
    fastq "m140321_120917_42142_c100618572550000001823115007181404_s1_p0/113431/4491_14416/483_9352"
    unitig "utg288"
  ]
  node [
    id 390
    label "9740"
    fastq "m140316_100554_42141_c100618292550000001823115007181475_s1_p0/95309/4827_14071/0_8463"
    unitig "utg73"
  ]
  node [
    id 391
    label "6237"
    fastq "m140309_154110_42141_c100633532550000001823121009121464_s1_p0/22751/0_9374/0_8986"
    unitig "utg6"
  ]
  node [
    id 392
    label "12207"
    fastq "m140321_120917_42142_c100618572550000001823115007181404_s1_p0/109085/0_9207/0_9076"
    unitig "utg286"
  ]
  node [
    id 393
    label "6231"
    fastq "m140309_154110_42141_c100633532550000001823121009121464_s1_p0/136506/0_11488/0_9917"
    unitig "utg287"
  ]
  node [
    id 394
    label "6230"
    fastq "m140309_154110_42141_c100633532550000001823121009121464_s1_p0/129436/0_12161/109_11821"
    unitig "utg10"
  ]
  node [
    id 395
    label "6233"
    fastq "m140309_154110_42141_c100633532550000001823121009121464_s1_p0/143057/0_9722/5_8965"
    unitig "utg286"
  ]
  node [
    id 396
    label "9741"
    fastq "m140316_100554_42141_c100618292550000001823115007181475_s1_p0/93786/0_10843/0_10741"
    unitig "utg286"
  ]
  node [
    id 397
    label "693"
    fastq "m140313_054807_42141_c100604482550000001823113706171463_s1_p0/96144/0_9483/14_9262"
    unitig "utg77"
  ]
  node [
    id 398
    label "9779"
    fastq "m140316_145405_42141_c100618292550000001823115007181477_s1_p0/53729/1354_11974/0_10028"
    unitig "utg293"
  ]
  node [
    id 399
    label "9778"
    fastq "m140316_145405_42141_c100618292550000001823115007181477_s1_p0/52477/0_14444/11_10669"
    unitig "utg98"
  ]
  node [
    id 400
    label "9775"
    fastq "m140316_145405_42141_c100618292550000001823115007181477_s1_p0/39889/3239_13630/0_9944"
    unitig "utg286"
  ]
  node [
    id 401
    label "9777"
    fastq "m140316_145405_42141_c100618292550000001823115007181477_s1_p0/46190/0_12304/38_12593"
    unitig "utg88"
  ]
  node [
    id 402
    label "9771"
    fastq "m140316_145405_42141_c100618292550000001823115007181477_s1_p0/24054/0_14128/20_13518"
    unitig "utg286"
  ]
  node [
    id 403
    label "10517"
    fastq "m140310_020230_42141_c100633532550000001823121009121467_s1_p0/77999/0_10304/129_8945"
    unitig "utg128"
  ]
  node [
    id 404
    label "9773"
    fastq "m140316_145405_42141_c100618292550000001823115007181477_s1_p0/27240/0_10444/39_8490"
    unitig "utg5"
  ]
  node [
    id 405
    label "9772"
    fastq "m140316_145405_42141_c100618292550000001823115007181477_s1_p0/25226/0_15901/0_9717"
    unitig "utg286"
  ]
  node [
    id 406
    label "8866"
    fastq "m140313_054807_42141_c100604482550000001823113706171463_s1_p0/38990/0_9076/16_8890"
    unitig "utg92"
  ]
  node [
    id 407
    label "8867"
    fastq "m140313_054807_42141_c100604482550000001823113706171463_s1_p0/41002/0_9182/13_8884"
    unitig "utg48"
  ]
  node [
    id 408
    label "8865"
    fastq "m140313_054807_42141_c100604482550000001823113706171463_s1_p0/33039/0_11772/15_9952"
    unitig "utg286"
  ]
  node [
    id 409
    label "8862"
    fastq "m140313_054807_42141_c100604482550000001823113706171463_s1_p0/23831/0_9466/16_8993"
    unitig "utg286"
  ]
  node [
    id 410
    label "8861"
    fastq "m140313_054807_42141_c100604482550000001823113706171463_s1_p0/23218/0_12953/586_12524"
    unitig "utg42"
  ]
  node [
    id 411
    label "8868"
    fastq "m140313_054807_42141_c100604482550000001823113706171463_s1_p0/40066/0_13677/13_13321"
    unitig "utg293"
  ]
  node [
    id 412
    label "818"
    fastq "m140313_123524_42141_c100604482550000001823113706171465_s1_p0/20665/805_13113/7_11053"
    unitig "utg286"
  ]
  node [
    id 413
    label "819"
    fastq "m140313_123524_42141_c100604482550000001823113706171465_s1_p0/26069/250_10563/0_10139"
    unitig "utg0"
  ]
  node [
    id 414
    label "811"
    fastq "m140313_123524_42141_c100604482550000001823113706171465_s1_p0/140985/0_16490/129_10159"
    unitig "utg67"
  ]
  node [
    id 415
    label "812"
    fastq "m140313_123524_42141_c100604482550000001823113706171465_s1_p0/142860/0_9042/16_8527"
    unitig "utg286"
  ]
  node [
    id 416
    label "10698"
    fastq "m140311_131333_42142_c100622202550000001823114507181454_s1_p0/145244/0_10341/8_9523"
    unitig "utg93"
  ]
  node [
    id 417
    label "5267"
    fastq "m140315_055221_42141_c100618232550000001823115007181432_s1_p0/50452/6253_15822/0_9072"
    unitig "utg293"
  ]
  node [
    id 418
    label "5266"
    fastq "m140315_055221_42141_c100618232550000001823115007181432_s1_p0/46698/0_12075/0_11752"
    unitig "utg100"
  ]
  node [
    id 419
    label "1702"
    fastq "m140321_015151_42142_c100618572550000001823115007181400_s1_p0/47906/213_13698/4_12418"
    unitig "utg286"
  ]
  node [
    id 420
    label "1703"
    fastq "m140321_015151_42142_c100618572550000001823115007181400_s1_p0/52102/0_11569/18_11490"
    unitig "utg88"
  ]
  node [
    id 421
    label "1705"
    fastq "m140321_015151_42142_c100618572550000001823115007181400_s1_p0/54773/4270_17116/210_11385"
    unitig "utg6"
  ]
  node [
    id 422
    label "2094"
    fastq "m140309_052058_42141_c100633532550000001823121009121461_s1_p0/44077/0_12303/281_11668"
    unitig "utg28"
  ]
  node [
    id 423
    label "1709"
    fastq "m140321_015151_42142_c100618572550000001823115007181400_s1_p0/61605/0_10174/10_9098"
    unitig "utg286"
  ]
  node [
    id 424
    label "4577"
    fastq "m140311_131333_42142_c100622202550000001823114507181454_s1_p0/135531/0_8911/0_8518"
    unitig "utg286"
  ]
  node [
    id 425
    label "11137"
    fastq "m140313_160032_42141_c100604482550000001823113706171466_s1_p0/16516/0_11354/13_10734"
    unitig "utg6"
  ]
  node [
    id 426
    label "11136"
    fastq "m140313_160032_42141_c100604482550000001823113706171466_s1_p0/20216/9919_18951/0_9045"
    unitig "utg52"
  ]
  node [
    id 427
    label "11132"
    fastq "m140313_160032_42141_c100604482550000001823113706171466_s1_p0/140734/0_9849/0_9458"
    unitig "utg286"
  ]
  node [
    id 428
    label "11131"
    fastq "m140313_160032_42141_c100604482550000001823113706171466_s1_p0/142865/0_10651/3_10142"
    unitig "utg42"
  ]
  node [
    id 429
    label "11139"
    fastq "m140313_160032_42141_c100604482550000001823113706171466_s1_p0/20985/0_8897/8_8594"
    unitig "utg35"
  ]
  node [
    id 430
    label "11138"
    fastq "m140313_160032_42141_c100604482550000001823113706171466_s1_p0/20732/0_8760/0_8512"
    unitig "utg286"
  ]
  node [
    id 431
    label "3029"
    fastq "m140313_160032_42141_c100604482550000001823113706171466_s1_p0/8901/0_14279/1573_13759"
    unitig "utg291"
  ]
  node [
    id 432
    label "3028"
    fastq "m140313_160032_42141_c100604482550000001823113706171466_s1_p0/86815/0_11696/494_9905"
    unitig "utg0"
  ]
  node [
    id 433
    label "3026"
    fastq "m140313_160032_42141_c100604482550000001823113706171466_s1_p0/85038/0_13474/2035_12924"
    unitig "utg116"
  ]
  node [
    id 434
    label "3025"
    fastq "m140313_160032_42141_c100604482550000001823113706171466_s1_p0/86484/0_11016/25_10222"
    unitig "utg72"
  ]
  node [
    id 435
    label "3022"
    fastq "m140313_160032_42141_c100604482550000001823113706171466_s1_p0/78095/0_17472/0_15163"
    unitig "utg28"
  ]
  node [
    id 436
    label "3021"
    fastq "m140313_160032_42141_c100604482550000001823113706171466_s1_p0/78594/0_18459/8_18111"
    unitig "utg6"
  ]
  node [
    id 437
    label "3020"
    fastq "m140313_160032_42141_c100604482550000001823113706171466_s1_p0/79882/0_10491/0_9966"
    unitig "utg286"
  ]
  node [
    id 438
    label "7939"
    fastq "m140321_065934_42142_c100618572550000001823115007181402_s1_p0/106580/887_11237/172_9931"
    unitig "utg42"
  ]
  node [
    id 439
    label "8738"
    fastq "m140311_153755_42142_c100622202550000001823114507181455_s1_p0/119881/0_13448/51_12627"
    unitig "utg6"
  ]
  node [
    id 440
    label "8739"
    fastq "m140311_153755_42142_c100622202550000001823114507181455_s1_p0/121812/0_11547/0_10725"
    unitig "utg292"
  ]
  node [
    id 441
    label "8736"
    fastq "m140311_153755_42142_c100622202550000001823114507181455_s1_p0/119198/3018_14073/0_10553"
    unitig "utg42"
  ]
  node [
    id 442
    label "8737"
    fastq "m140311_153755_42142_c100622202550000001823114507181455_s1_p0/12004/0_10683/0_10545"
    unitig "utg73"
  ]
  node [
    id 443
    label "8734"
    fastq "m140311_153755_42142_c100622202550000001823114507181455_s1_p0/116241/0_14813/18_13727"
    unitig "utg84"
  ]
  node [
    id 444
    label "8735"
    fastq "m140311_153755_42142_c100622202550000001823114507181455_s1_p0/117874/0_11510/23_10621"
    unitig "utg42"
  ]
  node [
    id 445
    label "8732"
    fastq "m140311_153755_42142_c100622202550000001823114507181455_s1_p0/112318/0_9509/13_9103"
    unitig "utg286"
  ]
  node [
    id 446
    label "8731"
    fastq "m140311_153755_42142_c100622202550000001823114507181455_s1_p0/111731/0_11038/17_10594"
    unitig "utg286"
  ]
  node [
    id 447
    label "10573"
    fastq "m140311_062557_42142_c100622202550000001823114507181452_s1_p0/113664/0_13580/22_12996"
    unitig "utg22"
  ]
  node [
    id 448
    label "4198"
    fastq "m140309_121338_42141_c100633532550000001823121009121463_s1_p0/146628/0_13638/68_13068"
    unitig "utg87"
  ]
  node [
    id 449
    label "4199"
    fastq "m140309_121338_42141_c100633532550000001823121009121463_s1_p0/16952/10010_18850/166_8708"
    unitig "utg170"
  ]
  node [
    id 450
    label "9396"
    fastq "m140315_081523_42141_c100618232550000001823115007181433_s1_p0/107421/0_10810/26_10247"
    unitig "utg286"
  ]
  node [
    id 451
    label "4192"
    fastq "m140309_121338_42141_c100633532550000001823121009121463_s1_p0/118880/0_10323/0_9733"
    unitig "utg19"
  ]
  node [
    id 452
    label "4193"
    fastq "m140309_121338_42141_c100633532550000001823121009121463_s1_p0/126376/0_12312/0_11847"
    unitig "utg28"
  ]
  node [
    id 453
    label "5670"
    fastq "m140316_145405_42141_c100618292550000001823115007181477_s1_p0/142529/0_13091/25_11632"
    unitig "utg119"
  ]
  node [
    id 454
    label "5671"
    fastq "m140316_145405_42141_c100618292550000001823115007181477_s1_p0/149628/0_11065/22_10699"
    unitig "utg286"
  ]
  node [
    id 455
    label "5673"
    fastq "m140316_145405_42141_c100618292550000001823115007181477_s1_p0/155939/0_9928/0_9441"
    unitig "utg286"
  ]
  node [
    id 456
    label "5675"
    fastq "m140316_145405_42141_c100618292550000001823115007181477_s1_p0/28707/0_12348/0_10977"
    unitig "utg286"
  ]
  node [
    id 457
    label "5676"
    fastq "m140316_145405_42141_c100618292550000001823115007181477_s1_p0/37503/0_10059/4_10200"
    unitig "utg103"
  ]
  node [
    id 458
    label "5677"
    fastq "m140316_145405_42141_c100618292550000001823115007181477_s1_p0/44139/0_13253/0_13133"
    unitig "utg65"
  ]
  node [
    id 459
    label "5678"
    fastq "m140316_145405_42141_c100618292550000001823115007181477_s1_p0/46084/0_9410/0_9065"
    unitig "utg0"
  ]
  node [
    id 460
    label "6241"
    fastq "m140309_154110_42141_c100633532550000001823121009121464_s1_p0/34681/0_12626/0_11727"
    unitig "utg65"
  ]
  node [
    id 461
    label "6436"
    fastq "m140311_030154_42142_c100622202550000001823114507181451_s1_p0/50137/0_13630/10_13271"
    unitig "utg286"
  ]
  node [
    id 462
    label "6434"
    fastq "m140311_030154_42142_c100622202550000001823114507181451_s1_p0/53475/0_8952/0_8547"
    unitig "utg32"
  ]
  node [
    id 463
    label "6431"
    fastq "m140311_030154_42142_c100622202550000001823114507181451_s1_p0/31104/50_11825/20_11001"
    unitig "utg0"
  ]
  node [
    id 464
    label "6430"
    fastq "m140311_030154_42142_c100622202550000001823114507181451_s1_p0/29101/0_11617/0_10776"
    unitig "utg287"
  ]
  node [
    id 465
    label "8198"
    fastq "m140309_052058_42141_c100633532550000001823121009121461_s1_p0/19866/0_11462/0_10809"
    unitig "utg12"
  ]
  node [
    id 466
    label "8199"
    fastq "m140309_052058_42141_c100633532550000001823121009121461_s1_p0/32183/743_16301/0_14161"
    unitig "utg286"
  ]
  node [
    id 467
    label "6438"
    fastq "m140311_030154_42142_c100622202550000001823114507181451_s1_p0/63464/0_12308/1440_11645"
    unitig "utg286"
  ]
  node [
    id 468
    label "6752"
    fastq "m140313_054807_42141_c100604482550000001823113706171463_s1_p0/122236/0_10550/0_9965"
    unitig "utg35"
  ]
  node [
    id 469
    label "6750"
    fastq "m140313_054807_42141_c100604482550000001823113706171463_s1_p0/123916/0_11140/0_9545"
    unitig "utg145"
  ]
  node [
    id 470
    label "6751"
    fastq "m140313_054807_42141_c100604482550000001823113706171463_s1_p0/119473/0_10874/14_10491"
    unitig "utg286"
  ]
  node [
    id 471
    label "6756"
    fastq "m140313_054807_42141_c100604482550000001823113706171463_s1_p0/127163/0_12835/350_12517"
    unitig "utg0"
  ]
  node [
    id 472
    label "6755"
    fastq "m140313_054807_42141_c100604482550000001823113706171463_s1_p0/126527/0_14074/94_13098"
    unitig "utg42"
  ]
  node [
    id 473
    label "10308"
    fastq "m140309_084741_42141_c100633532550000001823121009121462_s1_p0/73589/0_10361/21_10206"
    unitig "utg28"
  ]
  node [
    id 474
    label "9943"
    fastq "m140321_042601_42142_c100618572550000001823115007181401_s1_p0/155301/0_11217/39_9415"
    unitig "utg286"
  ]
  node [
    id 475
    label "9940"
    fastq "m140321_042601_42142_c100618572550000001823115007181401_s1_p0/150817/120_9254/0_8455"
    unitig "utg286"
  ]
  node [
    id 476
    label "12051"
    fastq "m140321_042601_42142_c100618572550000001823115007181401_s1_p0/62842/0_10601/0_10102"
    unitig "utg88"
  ]
  node [
    id 477
    label "238"
    fastq "m140310_020230_42141_c100633532550000001823121009121467_s1_p0/20719/0_10006/17_9710"
    unitig "utg57"
  ]
  node [
    id 478
    label "239"
    fastq "m140310_020230_42141_c100633532550000001823121009121467_s1_p0/23656/9491_19092/0_9059"
    unitig "utg293"
  ]
  node [
    id 479
    label "12057"
    fastq "m140321_042601_42142_c100618572550000001823115007181401_s1_p0/66244/0_9565/236_9648"
    unitig "utg10"
  ]
  node [
    id 480
    label "234"
    fastq "m140310_020230_42141_c100633532550000001823121009121467_s1_p0/20106/9205_17928/0_8476"
    unitig "utg12"
  ]
  node [
    id 481
    label "237"
    fastq "m140310_020230_42141_c100633532550000001823121009121467_s1_p0/20394/21808_30444/0_8435"
    unitig "utg38"
  ]
  node [
    id 482
    label "230"
    fastq "m140310_020230_42141_c100633532550000001823121009121467_s1_p0/158659/12632_22108/0_8800"
    unitig "utg286"
  ]
  node [
    id 483
    label "10694"
    fastq "m140311_131333_42142_c100622202550000001823114507181454_s1_p0/138356/0_9279/15_8794"
    unitig "utg28"
  ]
  node [
    id 484
    label "4681"
    fastq "m140311_153755_42142_c100622202550000001823114507181455_s1_p0/119975/0_10945/24_10514"
    unitig "utg67"
  ]
  node [
    id 485
    label "2532"
    fastq "m140311_131333_42142_c100622202550000001823114507181454_s1_p0/17544/2106_11884/8_9346"
    unitig "utg35"
  ]
  node [
    id 486
    label "2530"
    fastq "m140311_131333_42142_c100622202550000001823114507181454_s1_p0/154114/0_11705/12_10922"
    unitig "utg286"
  ]
  node [
    id 487
    label "2537"
    fastq "m140311_131333_42142_c100622202550000001823114507181454_s1_p0/25148/0_10398/0_9663"
    unitig "utg287"
  ]
  node [
    id 488
    label "2534"
    fastq "m140311_131333_42142_c100622202550000001823114507181454_s1_p0/20134/0_10276/0_9982"
    unitig "utg73"
  ]
  node [
    id 489
    label "5079"
    fastq "m140313_192416_42141_c100604482550000001823113706171467_s1_p0/117725/0_9227/0_9319"
    unitig "utg72"
  ]
  node [
    id 490
    label "5072"
    fastq "m140313_192416_42141_c100604482550000001823113706171467_s1_p0/110141/0_16000/13_14528"
    unitig "utg286"
  ]
  node [
    id 491
    label "5073"
    fastq "m140313_192416_42141_c100604482550000001823113706171467_s1_p0/113353/0_14991/0_14298"
    unitig "utg291"
  ]
  node [
    id 492
    label "5071"
    fastq "m140313_192416_42141_c100604482550000001823113706171467_s1_p0/110698/0_10602/28_8732"
    unitig "utg286"
  ]
  node [
    id 493
    label "5077"
    fastq "m140313_192416_42141_c100604482550000001823113706171467_s1_p0/116223/0_11392/30_10427"
    unitig "utg293"
  ]
  node [
    id 494
    label "5074"
    fastq "m140313_192416_42141_c100604482550000001823113706171467_s1_p0/112636/0_12900/0_12148"
    unitig "utg286"
  ]
  node [
    id 495
    label "5075"
    fastq "m140313_192416_42141_c100604482550000001823113706171467_s1_p0/114346/0_13373/18_12672"
    unitig "utg54"
  ]
  node [
    id 496
    label "9560"
    fastq "m140315_221622_42141_c100618292550000001823115007181470_s1_p0/112225/0_10594/0_10188"
    unitig "utg105"
  ]
  node [
    id 497
    label "9561"
    fastq "m140315_221622_42141_c100618292550000001823115007181470_s1_p0/114194/0_9526/8_9212"
    unitig "utg28"
  ]
  node [
    id 498
    label "9562"
    fastq "m140315_221622_42141_c100618292550000001823115007181470_s1_p0/117577/10773_19790/0_8725"
    unitig "utg12"
  ]
  node [
    id 499
    label "938"
    fastq "m140313_160032_42141_c100604482550000001823113706171466_s1_p0/55032/0_10933/14_9990"
    unitig "utg32"
  ]
  node [
    id 500
    label "10748"
    fastq "m140311_131333_42142_c100622202550000001823114507181454_s1_p0/60496/0_11138/0_10444"
    unitig "utg287"
  ]
  node [
    id 501
    label "10747"
    fastq "m140311_131333_42142_c100622202550000001823114507181454_s1_p0/5872/0_9297/23_8984"
    unitig "utg286"
  ]
  node [
    id 502
    label "10746"
    fastq "m140311_131333_42142_c100622202550000001823114507181454_s1_p0/58090/0_13721/10_11150"
    unitig "utg88"
  ]
  node [
    id 503
    label "931"
    fastq "m140313_160032_42141_c100604482550000001823113706171466_s1_p0/45281/0_9856/14_9462"
    unitig "utg12"
  ]
  node [
    id 504
    label "930"
    fastq "m140313_160032_42141_c100604482550000001823113706171466_s1_p0/44661/0_12929/71_12695"
    unitig "utg0"
  ]
  node [
    id 505
    label "10743"
    fastq "m140311_131333_42142_c100622202550000001823114507181454_s1_p0/52855/0_12191/0_11791"
    unitig "utg0"
  ]
  node [
    id 506
    label "936"
    fastq "m140313_160032_42141_c100604482550000001823113706171466_s1_p0/5262/0_12307/0_10742"
    unitig "utg42"
  ]
  node [
    id 507
    label "935"
    fastq "m140313_160032_42141_c100604482550000001823113706171466_s1_p0/48886/0_12944/0_12645"
    unitig "utg61"
  ]
  node [
    id 508
    label "10740"
    fastq "m140311_131333_42142_c100622202550000001823114507181454_s1_p0/49874/0_9004/4_8740"
    unitig "utg286"
  ]
  node [
    id 509
    label "5381"
    fastq "m140315_125940_42141_c100618232550000001823115007181435_s1_p0/38251/0_14480/9_12542"
    unitig "utg0"
  ]
  node [
    id 510
    label "5382"
    fastq "m140315_125940_42141_c100618232550000001823115007181435_s1_p0/40248/0_12753/8_12610"
    unitig "utg0"
  ]
  node [
    id 511
    label "5385"
    fastq "m140315_125940_42141_c100618232550000001823115007181435_s1_p0/46567/166_12444/673_11730"
    unitig "utg38"
  ]
  node [
    id 512
    label "11836"
    fastq "m140316_145405_42141_c100618292550000001823115007181477_s1_p0/160100/0_11098/0_9434"
    unitig "utg24"
  ]
  node [
    id 513
    label "11837"
    fastq "m140316_145405_42141_c100618292550000001823115007181477_s1_p0/18236/1866_14016/0_9148"
    unitig "utg286"
  ]
  node [
    id 514
    label "11834"
    fastq "m140316_145405_42141_c100618292550000001823115007181477_s1_p0/148706/0_9887/251_9315"
    unitig "utg6"
  ]
  node [
    id 515
    label "11833"
    fastq "m140316_145405_42141_c100618292550000001823115007181477_s1_p0/142058/0_8898/0_8658"
    unitig "utg123"
  ]
  node [
    id 516
    label "11831"
    fastq "m140316_145405_42141_c100618292550000001823115007181477_s1_p0/131372/320_10792/0_9933"
    unitig "utg67"
  ]
  node [
    id 517
    label "9384"
    fastq "m140315_055221_42141_c100618232550000001823115007181432_s1_p0/58268/3699_13528/20_9670"
    unitig "utg49"
  ]
  node [
    id 518
    label "796"
    fastq "m140313_123524_42141_c100604482550000001823113706171465_s1_p0/117142/0_10173/0_9749"
    unitig "utg6"
  ]
  node [
    id 519
    label "794"
    fastq "m140313_123524_42141_c100604482550000001823113706171465_s1_p0/115822/0_11736/90_11218"
    unitig "utg58"
  ]
  node [
    id 520
    label "9380"
    fastq "m140315_055221_42141_c100618232550000001823115007181432_s1_p0/19621/0_9271/8_8826"
    unitig "utg293"
  ]
  node [
    id 521
    label "9381"
    fastq "m140315_055221_42141_c100618232550000001823115007181432_s1_p0/22172/0_9093/0_8476"
    unitig "utg118"
  ]
  node [
    id 522
    label "791"
    fastq "m140313_123524_42141_c100604482550000001823113706171465_s1_p0/111585/0_10827/14_10410"
    unitig "utg38"
  ]
  node [
    id 523
    label "790"
    fastq "m140313_123524_42141_c100604482550000001823113706171465_s1_p0/113962/1276_11113/177_9386"
    unitig "utg22"
  ]
  node [
    id 524
    label "9388"
    fastq "m140315_055221_42141_c100618232550000001823115007181432_s1_p0/66458/406_13296/0_12069"
    unitig "utg35"
  ]
  node [
    id 525
    label "9389"
    fastq "m140315_055221_42141_c100618232550000001823115007181432_s1_p0/70242/807_13169/0_8511"
    unitig "utg12"
  ]
  node [
    id 526
    label "799"
    fastq "m140313_123524_42141_c100604482550000001823113706171465_s1_p0/126214/0_9225/10_8668"
    unitig "utg38"
  ]
  node [
    id 527
    label "798"
    fastq "m140313_123524_42141_c100604482550000001823113706171465_s1_p0/125675/0_9596/62_9186"
    unitig "utg286"
  ]
  node [
    id 528
    label "1138"
    fastq "m140315_033050_42141_c100618232550000001823115007181431_s1_p0/14840/0_10051/13_9570"
    unitig "utg286"
  ]
  node [
    id 529
    label "1132"
    fastq "m140315_033050_42141_c100618232550000001823115007181431_s1_p0/118635/3059_15710/2345_11547"
    unitig "utg293"
  ]
  node [
    id 530
    label "1130"
    fastq "m140315_033050_42141_c100618232550000001823115007181431_s1_p0/115241/1359_12427/0_10623"
    unitig "utg27"
  ]
  node [
    id 531
    label "4974"
    fastq "m140313_123524_42141_c100604482550000001823113706171465_s1_p0/95746/0_13444/156_13159"
    unitig "utg90"
  ]
  node [
    id 532
    label "7148"
    fastq "m140313_192416_42141_c100604482550000001823113706171467_s1_p0/67506/0_12721/14_11842"
    unitig "utg94"
  ]
  node [
    id 533
    label "7149"
    fastq "m140313_192416_42141_c100604482550000001823113706171467_s1_p0/71193/0_8884/31_8708"
    unitig "utg12"
  ]
  node [
    id 534
    label "7144"
    fastq "m140313_192416_42141_c100604482550000001823113706171467_s1_p0/60742/0_13764/584_13572"
    unitig "utg32"
  ]
  node [
    id 535
    label "7145"
    fastq "m140313_192416_42141_c100604482550000001823113706171467_s1_p0/63187/0_18323/0_8826"
    unitig "utg286"
  ]
  node [
    id 536
    label "7146"
    fastq "m140313_192416_42141_c100604482550000001823113706171467_s1_p0/68442/8660_17380/0_8701"
    unitig "utg293"
  ]
  node [
    id 537
    label "7142"
    fastq "m140313_192416_42141_c100604482550000001823113706171467_s1_p0/5971/0_10553/680_10243"
    unitig "utg293"
  ]
  node [
    id 538
    label "7143"
    fastq "m140313_192416_42141_c100604482550000001823113706171467_s1_p0/58912/0_10789/0_10429"
    unitig "utg12"
  ]
  node [
    id 539
    label "4972"
    fastq "m140313_123524_42141_c100604482550000001823113706171465_s1_p0/94512/0_12265/11_11940"
    unitig "utg70"
  ]
  node [
    id 540
    label "8053"
    fastq "m140321_093325_42142_c100618572550000001823115007181403_s1_p0/23477/5110_18583/17_12730"
    unitig "utg286"
  ]
  node [
    id 541
    label "8503"
    fastq "m140311_030154_42142_c100622202550000001823114507181451_s1_p0/9966/0_9831/0_9132"
    unitig "utg10"
  ]
  node [
    id 542
    label "8502"
    fastq "m140311_062557_42142_c100622202550000001823114507181452_s1_p0/104065/0_11140/341_11236"
    unitig "utg65"
  ]
  node [
    id 543
    label "8505"
    fastq "m140311_062557_42142_c100622202550000001823114507181452_s1_p0/105290/0_9686/39_9388"
    unitig "utg6"
  ]
  node [
    id 544
    label "8056"
    fastq "m140321_093325_42142_c100618572550000001823115007181403_s1_p0/43377/618_11279/809_10445"
    unitig "utg88"
  ]
  node [
    id 545
    label "8055"
    fastq "m140321_093325_42142_c100618572550000001823115007181403_s1_p0/32591/0_9706/8_9319"
    unitig "utg19"
  ]
  node [
    id 546
    label "8054"
    fastq "m140321_093325_42142_c100618572550000001823115007181403_s1_p0/30654/0_12976/27_8504"
    unitig "utg19"
  ]
  node [
    id 547
    label "8509"
    fastq "m140311_062557_42142_c100622202550000001823114507181452_s1_p0/114796/11496_22851/0_10907"
    unitig "utg6"
  ]
  node [
    id 548
    label "8508"
    fastq "m140311_062557_42142_c100622202550000001823114507181452_s1_p0/119165/0_11833/0_11399"
    unitig "utg286"
  ]
  node [
    id 549
    label "2882"
    fastq "m140313_123524_42141_c100604482550000001823113706171465_s1_p0/14081/2474_14900/3589_12419"
    unitig "utg61"
  ]
  node [
    id 550
    label "2883"
    fastq "m140313_123524_42141_c100604482550000001823113706171465_s1_p0/136380/937_18578/0_14227"
    unitig "utg289"
  ]
  node [
    id 551
    label "7498"
    fastq "m140316_003701_42141_c100618292550000001823115007181471_s1_p0/41697/5535_16099/0_10089"
    unitig "utg77"
  ]
  node [
    id 552
    label "7499"
    fastq "m140316_003701_42141_c100618292550000001823115007181471_s1_p0/43783/424_9203/0_8480"
    unitig "utg38"
  ]
  node [
    id 553
    label "2886"
    fastq "m140313_123524_42141_c100604482550000001823113706171465_s1_p0/14890/0_14757/34_14372"
    unitig "utg35"
  ]
  node [
    id 554
    label "2887"
    fastq "m140313_123524_42141_c100604482550000001823113706171465_s1_p0/161970/0_15875/1037_11119"
    unitig "utg19"
  ]
  node [
    id 555
    label "2884"
    fastq "m140313_123524_42141_c100604482550000001823113706171465_s1_p0/138721/0_14723/21_14489"
    unitig "utg77"
  ]
  node [
    id 556
    label "7492"
    fastq "m140316_003701_42141_c100618292550000001823115007181471_s1_p0/144098/1385_12621/0_10653"
    unitig "utg88"
  ]
  node [
    id 557
    label "7490"
    fastq "m140316_003701_42141_c100618292550000001823115007181471_s1_p0/141466/0_9345/0_9200"
    unitig "utg12"
  ]
  node [
    id 558
    label "7494"
    fastq "m140316_003701_42141_c100618292550000001823115007181471_s1_p0/15002/1820_12786/755_11257"
    unitig "utg19"
  ]
  node [
    id 559
    label "12265"
    fastq "m140321_144411_42142_c100618572550000001823115007181405_s1_p0/43328/0_10207/10_9731"
    unitig "utg42"
  ]
  node [
    id 560
    label "10454"
    fastq "m140309_223738_42141_c100633532550000001823121009121466_s1_p0/84701/1143_11441/1_9590"
    unitig "utg287"
  ]
  node [
    id 561
    label "3273"
    fastq "m140315_081523_42141_c100618232550000001823115007181433_s1_p0/69898/0_9552/17_9019"
    unitig "utg286"
  ]
  node [
    id 562
    label "1926"
    fastq "m140321_065934_42142_c100618572550000001823115007181402_s1_p0/74358/61_11572/31_10643"
    unitig "utg286"
  ]
  node [
    id 563
    label "11161"
    fastq "m140313_160032_42141_c100604482550000001823113706171466_s1_p0/46430/0_12311/112_11725"
    unitig "utg12"
  ]
  node [
    id 564
    label "4765"
    fastq "m140313_054807_42141_c100604482550000001823113706171463_s1_p0/141300/0_9041/23_8582"
    unitig "utg66"
  ]
  node [
    id 565
    label "4767"
    fastq "m140313_054807_42141_c100604482550000001823113706171463_s1_p0/144276/0_10752/0_10053"
    unitig "utg88"
  ]
  node [
    id 566
    label "4768"
    fastq "m140313_054807_42141_c100604482550000001823113706171463_s1_p0/139605/0_18050/111_13358"
    unitig "utg35"
  ]
  node [
    id 567
    label "11249"
    fastq "m140313_192416_42141_c100604482550000001823113706171467_s1_p0/3082/0_12347/22_12220"
    unitig "utg90"
  ]
  node [
    id 568
    label "11245"
    fastq "m140313_192416_42141_c100604482550000001823113706171467_s1_p0/27666/0_11911/13_9208"
    unitig "utg22"
  ]
  node [
    id 569
    label "11244"
    fastq "m140313_192416_42141_c100604482550000001823113706171467_s1_p0/25306/0_13346/28_12879"
    unitig "utg291"
  ]
  node [
    id 570
    label "11247"
    fastq "m140313_192416_42141_c100604482550000001823113706171467_s1_p0/28036/0_10675/29_10197"
    unitig "utg286"
  ]
  node [
    id 571
    label "11246"
    fastq "m140313_192416_42141_c100604482550000001823113706171467_s1_p0/29424/0_9676/426_9998"
    unitig "utg286"
  ]
  node [
    id 572
    label "11240"
    fastq "m140313_192416_42141_c100604482550000001823113706171467_s1_p0/23377/0_9162/31_8827"
    unitig "utg286"
  ]
  node [
    id 573
    label "11242"
    fastq "m140313_192416_42141_c100604482550000001823113706171467_s1_p0/24094/5243_23361/1374_18205"
    unitig "utg93"
  ]
  node [
    id 574
    label "8761"
    fastq "m140311_153755_42142_c100622202550000001823114507181455_s1_p0/20773/137_10327/0_8954"
    unitig "utg90"
  ]
  node [
    id 575
    label "5800"
    fastq "m140321_042601_42142_c100618572550000001823115007181401_s1_p0/106745/0_13866/0_12909"
    unitig "utg286"
  ]
  node [
    id 576
    label "5807"
    fastq "m140321_042601_42142_c100618572550000001823115007181401_s1_p0/120412/1910_12483/285_9737"
    unitig "utg286"
  ]
  node [
    id 577
    label "5805"
    fastq "m140321_042601_42142_c100618572550000001823115007181401_s1_p0/118369/0_11714/9_11150"
    unitig "utg286"
  ]
  node [
    id 578
    label "5804"
    fastq "m140321_042601_42142_c100618572550000001823115007181401_s1_p0/119156/0_9425/8_8917"
    unitig "utg98"
  ]
  node [
    id 579
    label "10147"
    fastq "m140321_120917_42142_c100618572550000001823115007181404_s1_p0/18292/0_14513/14_12359"
    unitig "utg49"
  ]
  node [
    id 580
    label "679"
    fastq "m140313_054807_42141_c100604482550000001823113706171463_s1_p0/60731/0_10678/11_10066"
    unitig "utg65"
  ]
  node [
    id 581
    label "1571"
    fastq "m140316_123054_42141_c100618292550000001823115007181476_s1_p0/132352/0_9831/151_9491"
    unitig "utg123"
  ]
  node [
    id 582
    label "11799"
    fastq "m140316_100554_42141_c100618292550000001823115007181475_s1_p0/86981/0_10370/9_10039"
    unitig "utg77"
  ]
  node [
    id 583
    label "11790"
    fastq "m140316_100554_42141_c100618292550000001823115007181475_s1_p0/42820/0_9359/0_8639"
    unitig "utg286"
  ]
  node [
    id 584
    label "1574"
    fastq "m140316_123054_42141_c100618292550000001823115007181476_s1_p0/134344/4465_13301/0_8543"
    unitig "utg35"
  ]
  node [
    id 585
    label "4888"
    fastq "m140313_090822_42141_c100604482550000001823113706171464_s1_p0/81909/0_12931/0_12378"
    unitig "utg12"
  ]
  node [
    id 586
    label "10355"
    fastq "m140309_154110_42141_c100633532550000001823121009121464_s1_p0/26875/0_11640/0_11089"
    unitig "utg107"
  ]
  node [
    id 587
    label "10356"
    fastq "m140309_154110_42141_c100633532550000001823121009121464_s1_p0/25632/0_10251/12_9784"
    unitig "utg28"
  ]
  node [
    id 588
    label "10357"
    fastq "m140309_154110_42141_c100633532550000001823121009121464_s1_p0/29313/0_10496/3_9790"
    unitig "utg286"
  ]
  node [
    id 589
    label "2708"
    fastq "m140313_054807_42141_c100604482550000001823113706171463_s1_p0/103715/0_8889/0_8591"
    unitig "utg286"
  ]
  node [
    id 590
    label "10352"
    fastq "m140309_154110_42141_c100633532550000001823121009121464_s1_p0/262/149_10732/1624_10568"
    unitig "utg89"
  ]
  node [
    id 591
    label "10353"
    fastq "m140309_154110_42141_c100633532550000001823121009121464_s1_p0/145243/0_11784/0_11133"
    unitig "utg10"
  ]
  node [
    id 592
    label "2705"
    fastq "m140311_153755_42142_c100622202550000001823114507181455_s1_p0/98717/4591_15769/671_10064"
    unitig "utg286"
  ]
  node [
    id 593
    label "4881"
    fastq "m140313_090822_42141_c100604482550000001823113706171464_s1_p0/78095/0_10605/28_10252"
    unitig "utg286"
  ]
  node [
    id 594
    label "2707"
    fastq "m140313_054807_42141_c100604482550000001823113706171463_s1_p0/104895/0_11962/0_11657"
    unitig "utg65"
  ]
  node [
    id 595
    label "2701"
    fastq "m140311_153755_42142_c100622202550000001823114507181455_s1_p0/85022/0_11126/1111_11157"
    unitig "utg286"
  ]
  node [
    id 596
    label "4885"
    fastq "m140313_090822_42141_c100604482550000001823113706171464_s1_p0/82829/0_10943/450_10516"
    unitig "utg53"
  ]
  node [
    id 597
    label "2703"
    fastq "m140311_153755_42142_c100622202550000001823114507181455_s1_p0/95510/0_14122/105_13687"
    unitig "utg65"
  ]
  node [
    id 598
    label "4887"
    fastq "m140313_090822_42141_c100604482550000001823113706171464_s1_p0/81338/0_15037/5157_14963"
    unitig "utg19"
  ]
  node [
    id 599
    label "7961"
    fastq "m140321_065934_42142_c100618572550000001823115007181402_s1_p0/136360/2149_12664/1368_9861"
    unitig "utg293"
  ]
  node [
    id 600
    label "7966"
    fastq "m140321_065934_42142_c100618572550000001823115007181402_s1_p0/140250/0_9265/0_9048"
    unitig "utg6"
  ]
  node [
    id 601
    label "7967"
    fastq "m140321_065934_42142_c100618572550000001823115007181402_s1_p0/141089/4630_15372/367_9879"
    unitig "utg28"
  ]
  node [
    id 602
    label "9179"
    fastq "m140313_192416_42141_c100604482550000001823113706171467_s1_p0/109900/0_15140/1957_14504"
    unitig "utg112"
  ]
  node [
    id 603
    label "9177"
    fastq "m140313_192416_42141_c100604482550000001823113706171467_s1_p0/109395/0_9161/33_8956"
    unitig "utg28"
  ]
  node [
    id 604
    label "9176"
    fastq "m140313_192416_42141_c100604482550000001823113706171467_s1_p0/110520/0_9763/24_9040"
    unitig "utg66"
  ]
  node [
    id 605
    label "9175"
    fastq "m140313_192416_42141_c100604482550000001823113706171467_s1_p0/108027/0_10552/11_10505"
    unitig "utg122"
  ]
  node [
    id 606
    label "9174"
    fastq "m140313_192416_42141_c100604482550000001823113706171467_s1_p0/107787/0_9958/0_9183"
    unitig "utg286"
  ]
  node [
    id 607
    label "10687"
    fastq "m140311_131333_42142_c100622202550000001823114507181454_s1_p0/129322/1305_11761/0_9479"
    unitig "utg286"
  ]
  node [
    id 608
    label "10684"
    fastq "m140311_131333_42142_c100622202550000001823114507181454_s1_p0/126889/0_12535/1770_11680"
    unitig "utg129"
  ]
  node [
    id 609
    label "9170"
    fastq "m140313_192416_42141_c100604482550000001823113706171467_s1_p0/101728/0_10143/0_9675"
    unitig "utg72"
  ]
  node [
    id 610
    label "6259"
    fastq "m140309_190708_42141_c100633532550000001823121009121465_s1_p0/10986/0_9159/0_8634"
    unitig "utg286"
  ]
  node [
    id 611
    label "6253"
    fastq "m140309_154110_42141_c100633532550000001823121009121464_s1_p0/86781/0_10341/205_10109"
    unitig "utg6"
  ]
  node [
    id 612
    label "6252"
    fastq "m140309_154110_42141_c100633532550000001823121009121464_s1_p0/76071/0_8884/0_8441"
    unitig "utg286"
  ]
  node [
    id 613
    label "6251"
    fastq "m140309_154110_42141_c100633532550000001823121009121464_s1_p0/69546/0_10970/235_10113"
    unitig "utg287"
  ]
  node [
    id 614
    label "6250"
    fastq "m140309_154110_42141_c100633532550000001823121009121464_s1_p0/70793/0_11974/834_11527"
    unitig "utg88"
  ]
  node [
    id 615
    label "6257"
    fastq "m140309_154110_42141_c100633532550000001823121009121464_s1_p0/98205/0_12016/6_10884"
    unitig "utg38"
  ]
  node [
    id 616
    label "6256"
    fastq "m140309_154110_42141_c100633532550000001823121009121464_s1_p0/91062/0_10701/5_10423"
    unitig "utg49"
  ]
  node [
    id 617
    label "12264"
    fastq "m140321_144411_42142_c100618572550000001823115007181405_s1_p0/32510/0_13390/860_12687"
    unitig "utg49"
  ]
  node [
    id 618
    label "6254"
    fastq "m140309_154110_42141_c100633532550000001823121009121464_s1_p0/88602/0_11288/0_10972"
    unitig "utg286"
  ]
  node [
    id 619
    label "10530"
    fastq "m140310_020230_42141_c100633532550000001823121009121467_s1_p0/97553/0_15928/12_15561"
    unitig "utg73"
  ]
  node [
    id 620
    label "10531"
    fastq "m140310_020230_42141_c100633532550000001823121009121467_s1_p0/99378/0_11119/12_10803"
    unitig "utg0"
  ]
  node [
    id 621
    label "10532"
    fastq "m140311_030154_42142_c100622202550000001823114507181451_s1_p0/104060/0_9414/0_8927"
    unitig "utg286"
  ]
  node [
    id 622
    label "10533"
    fastq "m140311_030154_42142_c100622202550000001823114507181451_s1_p0/107830/0_10211/8_9879"
    unitig "utg38"
  ]
  node [
    id 623
    label "10534"
    fastq "m140311_030154_42142_c100622202550000001823114507181451_s1_p0/100768/10033_20532/929_10801"
    unitig "utg19"
  ]
  node [
    id 624
    label "10537"
    fastq "m140311_030154_42142_c100622202550000001823114507181451_s1_p0/126520/0_12893/164_12179"
    unitig "utg65"
  ]
  node [
    id 625
    label "10539"
    fastq "m140311_030154_42142_c100622202550000001823114507181451_s1_p0/133254/0_11619/0_11190"
    unitig "utg286"
  ]
  node [
    id 626
    label "9718"
    fastq "m140316_100554_42141_c100618292550000001823115007181475_s1_p0/121833/1968_13230/325_11333"
    unitig "utg286"
  ]
  node [
    id 627
    label "9712"
    fastq "m140316_100554_42141_c100618292550000001823115007181475_s1_p0/109244/0_10575/0_10275"
    unitig "utg77"
  ]
  node [
    id 628
    label "9711"
    fastq "m140316_100554_42141_c100618292550000001823115007181475_s1_p0/107279/0_11418/5_11090"
    unitig "utg93"
  ]
  node [
    id 629
    label "9717"
    fastq "m140316_100554_42141_c100618292550000001823115007181475_s1_p0/121202/864_12569/36_10802"
    unitig "utg67"
  ]
  node [
    id 630
    label "9716"
    fastq "m140316_100554_42141_c100618292550000001823115007181475_s1_p0/118835/0_9752/0_9315"
    unitig "utg88"
  ]
  node [
    id 631
    label "9715"
    fastq "m140316_100554_42141_c100618292550000001823115007181475_s1_p0/116006/0_10707/7_10211"
    unitig "utg42"
  ]
  node [
    id 632
    label "832"
    fastq "m140313_123524_42141_c100604482550000001823113706171465_s1_p0/47734/0_9843/0_9594"
    unitig "utg77"
  ]
  node [
    id 633
    label "830"
    fastq "m140313_123524_42141_c100604482550000001823113706171465_s1_p0/41435/0_11732/710_11622"
    unitig "utg66"
  ]
  node [
    id 634
    label "8546"
    fastq "m140311_095017_42142_c100622202550000001823114507181453_s1_p0/101216/0_12867/9_12450"
    unitig "utg32"
  ]
  node [
    id 635
    label "836"
    fastq "m140313_123524_42141_c100604482550000001823113706171465_s1_p0/51419/0_9819/14_9654"
    unitig "utg0"
  ]
  node [
    id 636
    label "837"
    fastq "m140313_123524_42141_c100604482550000001823113706171465_s1_p0/56225/151_10370/0_9547"
    unitig "utg138"
  ]
  node [
    id 637
    label "834"
    fastq "m140313_123524_42141_c100604482550000001823113706171465_s1_p0/50714/0_9579/15_9422"
    unitig "utg50"
  ]
  node [
    id 638
    label "3473"
    fastq "m140316_003701_42141_c100618292550000001823115007181471_s1_p0/149202/0_13681/16_13124"
    unitig "utg60"
  ]
  node [
    id 639
    label "8885"
    fastq "m140313_054807_42141_c100604482550000001823113706171463_s1_p0/64524/0_18057/12_14903"
    unitig "utg100"
  ]
  node [
    id 640
    label "8886"
    fastq "m140313_054807_42141_c100604482550000001823113706171463_s1_p0/70092/0_9881/82_9787"
    unitig "utg22"
  ]
  node [
    id 641
    label "8887"
    fastq "m140313_054807_42141_c100604482550000001823113706171463_s1_p0/70744/0_12497/21_11890"
    unitig "utg42"
  ]
  node [
    id 642
    label "8880"
    fastq "m140313_054807_42141_c100604482550000001823113706171463_s1_p0/62383/0_9481/48_9349"
    unitig "utg286"
  ]
  node [
    id 643
    label "3479"
    fastq "m140316_003701_42141_c100618292550000001823115007181471_s1_p0/25989/0_12991/0_8853"
    unitig "utg286"
  ]
  node [
    id 644
    label "8882"
    fastq "m140313_054807_42141_c100604482550000001823113706171463_s1_p0/65391/0_13413/801_12919"
    unitig "utg65"
  ]
  node [
    id 645
    label "8543"
    fastq "m140311_062557_42142_c100622202550000001823114507181452_s1_p0/9898/0_9119/6_8606"
    unitig "utg67"
  ]
  node [
    id 646
    label "8010"
    fastq "m140321_065934_42142_c100618572550000001823115007181402_s1_p0/42383/0_9872/18_9460"
    unitig "utg73"
  ]
  node [
    id 647
    label "7023"
    fastq "m140313_160032_42141_c100604482550000001823113706171466_s1_p0/53767/0_10741/8_10354"
    unitig "utg100"
  ]
  node [
    id 648
    label "5248"
    fastq "m140315_055221_42141_c100618232550000001823115007181432_s1_p0/137626/0_13440/0_13013"
    unitig "utg98"
  ]
  node [
    id 649
    label "1728"
    fastq "m140321_015151_42142_c100618572550000001823115007181400_s1_p0/85544/0_9247/0_8659"
    unitig "utg22"
  ]
  node [
    id 650
    label "1729"
    fastq "m140321_015151_42142_c100618572550000001823115007181400_s1_p0/88986/1440_10789/181_9190"
    unitig "utg65"
  ]
  node [
    id 651
    label "1726"
    fastq "m140321_015151_42142_c100618572550000001823115007181400_s1_p0/83902/0_14471/13_13917"
    unitig "utg94"
  ]
  node [
    id 652
    label "5244"
    fastq "m140315_055221_42141_c100618232550000001823115007181432_s1_p0/115501/0_10458/0_9923"
    unitig "utg42"
  ]
  node [
    id 653
    label "1724"
    fastq "m140321_015151_42142_c100618572550000001823115007181400_s1_p0/77626/0_11406/0_10932"
    unitig "utg0"
  ]
  node [
    id 654
    label "1725"
    fastq "m140321_015151_42142_c100618572550000001823115007181400_s1_p0/79218/698_11692/0_10492"
    unitig "utg42"
  ]
  node [
    id 655
    label "1723"
    fastq "m140321_015151_42142_c100618572550000001823115007181400_s1_p0/78085/588_13148/1428_11244"
    unitig "utg6"
  ]
  node [
    id 656
    label "1720"
    fastq "m140321_015151_42142_c100618572550000001823115007181400_s1_p0/76544/783_11666/0_10017"
    unitig "utg73"
  ]
  node [
    id 657
    label "1721"
    fastq "m140321_015151_42142_c100618572550000001823115007181400_s1_p0/75512/0_12153/7_11293"
    unitig "utg0"
  ]
  node [
    id 658
    label "7027"
    fastq "m140313_160032_42141_c100604482550000001823113706171466_s1_p0/58759/0_10405/12_10239"
    unitig "utg111"
  ]
  node [
    id 659
    label "7282"
    fastq "m140315_081523_42141_c100618232550000001823115007181433_s1_p0/26815/0_9370/27_8604"
    unitig "utg105"
  ]
  node [
    id 660
    label "7933"
    fastq "m140321_042601_42142_c100618572550000001823115007181401_s1_p0/93107/0_12457/0_11688"
    unitig "utg123"
  ]
  node [
    id 661
    label "3001"
    fastq "m140313_160032_42141_c100604482550000001823113706171466_s1_p0/60001/0_12526/0_12027"
    unitig "utg77"
  ]
  node [
    id 662
    label "3000"
    fastq "m140313_160032_42141_c100604482550000001823113706171466_s1_p0/58518/0_13440/140_13143"
    unitig "utg66"
  ]
  node [
    id 663
    label "5486"
    fastq "m140315_221622_42141_c100618292550000001823115007181470_s1_p0/68951/0_14576/24_14089"
    unitig "utg73"
  ]
  node [
    id 664
    label "7287"
    fastq "m140315_081523_42141_c100618232550000001823115007181433_s1_p0/42831/1386_11740/0_10191"
    unitig "utg70"
  ]
  node [
    id 665
    label "3008"
    fastq "m140313_160032_42141_c100604482550000001823113706171466_s1_p0/67773/0_9494/0_8438"
    unitig "utg293"
  ]
  node [
    id 666
    label "7934"
    fastq "m140321_042601_42142_c100618572550000001823115007181401_s1_p0/93624/1089_10875/390_9750"
    unitig "utg6"
  ]
  node [
    id 667
    label "1588"
    fastq "m140316_123054_42141_c100618292550000001823115007181476_s1_p0/6143/0_10686/9_10375"
    unitig "utg288"
  ]
  node [
    id 668
    label "10227"
    fastq "m140321_195713_42142_c100618572550000001823115007181407_s1_p0/127814/0_9401/7_8834"
    unitig "utg12"
  ]
  node [
    id 669
    label "7937"
    fastq "m140321_042601_42142_c100618572550000001823115007181401_s1_p0/9875/0_11194/12_10724"
    unitig "utg286"
  ]
  node [
    id 670
    label "1582"
    fastq "m140316_123054_42141_c100618292550000001823115007181476_s1_p0/19926/0_10875/0_10317"
    unitig "utg286"
  ]
  node [
    id 671
    label "1584"
    fastq "m140316_123054_42141_c100618292550000001823115007181476_s1_p0/40450/447_12446/132_11186"
    unitig "utg286"
  ]
  node [
    id 672
    label "5482"
    fastq "m140315_221622_42141_c100618292550000001823115007181470_s1_p0/45179/0_10588/0_9196"
    unitig "utg19"
  ]
  node [
    id 673
    label "10673"
    fastq "m140311_131333_42142_c100622202550000001823114507181454_s1_p0/120457/0_13412/22_12404"
    unitig "utg105"
  ]
  node [
    id 674
    label "5481"
    fastq "m140315_221622_42141_c100618292550000001823115007181470_s1_p0/42170/0_10096/103_9899"
    unitig "utg0"
  ]
  node [
    id 675
    label "9107"
    fastq "m140313_160032_42141_c100604482550000001823113706171466_s1_p0/147106/0_14388/14_13556"
    unitig "utg73"
  ]
  node [
    id 676
    label "3316"
    fastq "m140315_103700_42141_c100618232550000001823115007181434_s1_p0/69135/0_9922/1_9786"
    unitig "utg67"
  ]
  node [
    id 677
    label "7289"
    fastq "m140315_081523_42141_c100618232550000001823115007181433_s1_p0/45639/0_9130/112_8832"
    unitig "utg286"
  ]
  node [
    id 678
    label "9457"
    fastq "m140315_103700_42141_c100618232550000001823115007181434_s1_p0/82554/1082_12540/10_11383"
    unitig "utg10"
  ]
  node [
    id 679
    label "10675"
    fastq "m140311_131333_42142_c100622202550000001823114507181454_s1_p0/120637/0_9253/0_8756"
    unitig "utg90"
  ]
  node [
    id 680
    label "5659"
    fastq "m140316_145405_42141_c100618292550000001823115007181477_s1_p0/114099/0_11090/0_10710"
    unitig "utg0"
  ]
  node [
    id 681
    label "5656"
    fastq "m140316_123054_42141_c100618292550000001823115007181476_s1_p0/87084/0_14572/2334_12992"
    unitig "utg6"
  ]
  node [
    id 682
    label "5654"
    fastq "m140316_123054_42141_c100618292550000001823115007181476_s1_p0/75852/731_10119/0_9181"
    unitig "utg6"
  ]
  node [
    id 683
    label "2416"
    fastq "m140311_062557_42142_c100622202550000001823114507181452_s1_p0/89406/0_10396/436_9852"
    unitig "utg164"
  ]
  node [
    id 684
    label "5653"
    fastq "m140316_123054_42141_c100618292550000001823115007181476_s1_p0/73777/4074_13842/2_9342"
    unitig "utg94"
  ]
  node [
    id 685
    label "6419"
    fastq "m140311_030154_42142_c100622202550000001823114507181451_s1_p0/116119/0_8956/0_8511"
    unitig "utg38"
  ]
  node [
    id 686
    label "6418"
    fastq "m140311_030154_42142_c100622202550000001823114507181451_s1_p0/104734/0_16826/1182_11645"
    unitig "utg293"
  ]
  node [
    id 687
    label "6414"
    fastq "m140311_030154_42142_c100622202550000001823114507181451_s1_p0/102847/0_11643/491_11278"
    unitig "utg149"
  ]
  node [
    id 688
    label "6411"
    fastq "m140310_020230_42141_c100633532550000001823121009121467_s1_p0/95487/6003_16512/196_9589"
    unitig "utg286"
  ]
  node [
    id 689
    label "6410"
    fastq "m140310_020230_42141_c100633532550000001823121009121467_s1_p0/9504/171_12819/1064_12379"
    unitig "utg0"
  ]
  node [
    id 690
    label "6412"
    fastq "m140310_020230_42141_c100633532550000001823121009121467_s1_p0/98154/14033_23764/0_9021"
    unitig "utg286"
  ]
  node [
    id 691
    label "7777"
    fastq "m140321_015151_42142_c100618572550000001823115007181400_s1_p0/30839/0_9632/12_9446"
    unitig "utg19"
  ]
  node [
    id 692
    label "7776"
    fastq "m140321_015151_42142_c100618572550000001823115007181400_s1_p0/26739/0_9528/14_8843"
    unitig "utg14"
  ]
  node [
    id 693
    label "7775"
    fastq "m140321_015151_42142_c100618572550000001823115007181400_s1_p0/26960/183_10482/0_9923"
    unitig "utg291"
  ]
  node [
    id 694
    label "7774"
    fastq "m140321_015151_42142_c100618572550000001823115007181400_s1_p0/2618/0_12539/5_12127"
    unitig "utg286"
  ]
  node [
    id 695
    label "7772"
    fastq "m140321_015151_42142_c100618572550000001823115007181400_s1_p0/26356/0_11894/27_11807"
    unitig "utg98"
  ]
  node [
    id 696
    label "7771"
    fastq "m140321_015151_42142_c100618572550000001823115007181400_s1_p0/24085/1503_14427/0_12765"
    unitig "utg32"
  ]
  node [
    id 697
    label "7778"
    fastq "m140321_015151_42142_c100618572550000001823115007181400_s1_p0/32992/0_9337/9_8771"
    unitig "utg293"
  ]
  node [
    id 698
    label "3917"
    fastq "m140321_065934_42142_c100618572550000001823115007181402_s1_p0/138361/140_12116/0_11672"
    unitig "utg287"
  ]
  node [
    id 699
    label "3916"
    fastq "m140321_065934_42142_c100618572550000001823115007181402_s1_p0/139872/2396_12606/28_9173"
    unitig "utg139"
  ]
  node [
    id 700
    label "3915"
    fastq "m140321_065934_42142_c100618572550000001823115007181402_s1_p0/136779/0_12762/0_12335"
    unitig "utg286"
  ]
  node [
    id 701
    label "3914"
    fastq "m140321_065934_42142_c100618572550000001823115007181402_s1_p0/137013/0_8763/0_8453"
    unitig "utg19"
  ]
  node [
    id 702
    label "3913"
    fastq "m140321_065934_42142_c100618572550000001823115007181402_s1_p0/134482/0_11773/311_11076"
    unitig "utg119"
  ]
  node [
    id 703
    label "3911"
    fastq "m140321_065934_42142_c100618572550000001823115007181402_s1_p0/132755/0_14493/1467_14261"
    unitig "utg73"
  ]
  node [
    id 704
    label "3910"
    fastq "m140321_065934_42142_c100618572550000001823115007181402_s1_p0/132207/0_11855/0_9904"
    unitig "utg6"
  ]
  node [
    id 705
    label "3919"
    fastq "m140321_065934_42142_c100618572550000001823115007181402_s1_p0/142947/1922_11427/0_9401"
    unitig "utg88"
  ]
  node [
    id 706
    label "8314"
    fastq "m140309_223738_42141_c100633532550000001823121009121466_s1_p0/112929/0_14642/259_13804"
    unitig "utg293"
  ]
  node [
    id 707
    label "6731"
    fastq "m140311_153755_42142_c100622202550000001823114507181455_s1_p0/88294/0_9976/0_9459"
    unitig "utg286"
  ]
  node [
    id 708
    label "8317"
    fastq "m140309_223738_42141_c100633532550000001823121009121466_s1_p0/121562/528_13274/0_11347"
    unitig "utg65"
  ]
  node [
    id 709
    label "6734"
    fastq "m140311_153755_42142_c100622202550000001823114507181455_s1_p0/91588/0_13290/0_10528"
    unitig "utg293"
  ]
  node [
    id 710
    label "6735"
    fastq "m140311_153755_42142_c100622202550000001823114507181455_s1_p0/94412/0_10194/7_9653"
    unitig "utg35"
  ]
  node [
    id 711
    label "6736"
    fastq "m140311_153755_42142_c100622202550000001823114507181455_s1_p0/94982/0_10297/46_9917"
    unitig "utg28"
  ]
  node [
    id 712
    label "8313"
    fastq "m140309_223738_42141_c100633532550000001823121009121466_s1_p0/113441/11574_23978/2720_11968"
    unitig "utg288"
  ]
  node [
    id 713
    label "6738"
    fastq "m140311_153755_42142_c100622202550000001823114507181455_s1_p0/98198/0_10019/15_9290"
    unitig "utg38"
  ]
  node [
    id 714
    label "6739"
    fastq "m140313_054807_42141_c100604482550000001823113706171463_s1_p0/102394/0_9449/313_9103"
    unitig "utg293"
  ]
  node [
    id 715
    label "8319"
    fastq "m140309_223738_42141_c100633532550000001823121009121466_s1_p0/12561/0_9079/13_8964"
    unitig "utg10"
  ]
  node [
    id 716
    label "9929"
    fastq "m140321_042601_42142_c100618572550000001823115007181401_s1_p0/137931/0_12955/10_12645"
    unitig "utg0"
  ]
  node [
    id 717
    label "9921"
    fastq "m140321_042601_42142_c100618572550000001823115007181401_s1_p0/127141/0_11385/20_10948"
    unitig "utg98"
  ]
  node [
    id 718
    label "9923"
    fastq "m140321_042601_42142_c100618572550000001823115007181401_s1_p0/126135/0_13909/12_10512"
    unitig "utg42"
  ]
  node [
    id 719
    label "9924"
    fastq "m140321_042601_42142_c100618572550000001823115007181401_s1_p0/12735/187_12586/2054_12165"
    unitig "utg19"
  ]
  node [
    id 720
    label "9925"
    fastq "m140321_042601_42142_c100618572550000001823115007181401_s1_p0/127719/0_9462/9_8961"
    unitig "utg12"
  ]
  node [
    id 721
    label "211"
    fastq "m140310_020230_42141_c100633532550000001823121009121467_s1_p0/112971/5624_21450/2636_14347"
    unitig "utg6"
  ]
  node [
    id 722
    label "11578"
    fastq "m140315_174828_42141_c100618232550000001823115007181437_s1_p0/130195/4366_15020/332_9394"
    unitig "utg35"
  ]
  node [
    id 723
    label "11893"
    fastq "m140321_015151_42142_c100618572550000001823115007181400_s1_p0/14995/0_11019/848_11060"
    unitig "utg93"
  ]
  node [
    id 724
    label "12079"
    fastq "m140321_042601_42142_c100618572550000001823115007181401_s1_p0/93733/0_15053/501_14283"
    unitig "utg286"
  ]
  node [
    id 725
    label "6089"
    fastq "m140321_172159_42142_c100618572550000001823115007181406_s1_p0/19130/0_10055/134_9211"
    unitig "utg111"
  ]
  node [
    id 726
    label "6086"
    fastq "m140321_172159_42142_c100618572550000001823115007181406_s1_p0/162188/0_9863/612_9659"
    unitig "utg153"
  ]
  node [
    id 727
    label "6087"
    fastq "m140321_172159_42142_c100618572550000001823115007181406_s1_p0/158742/0_11822/12_11629"
    unitig "utg90"
  ]
  node [
    id 728
    label "12073"
    fastq "m140321_042601_42142_c100618572550000001823115007181401_s1_p0/87916/0_12343/13_11991"
    unitig "utg286"
  ]
  node [
    id 729
    label "12072"
    fastq "m140321_042601_42142_c100618572550000001823115007181401_s1_p0/8716/0_15215/11_14854"
    unitig "utg35"
  ]
  node [
    id 730
    label "12070"
    fastq "m140321_042601_42142_c100618572550000001823115007181401_s1_p0/82453/0_14101/1192_11139"
    unitig "utg118"
  ]
  node [
    id 731
    label "3285"
    fastq "m140315_103700_42141_c100618232550000001823115007181434_s1_p0/118863/3304_15939/0_11669"
    unitig "utg28"
  ]
  node [
    id 732
    label "5998"
    fastq "m140321_093325_42142_c100618572550000001823115007181403_s1_p0/100104/2879_13075/36_10086"
    unitig "utg288"
  ]
  node [
    id 733
    label "3649"
    fastq "m140316_145405_42141_c100618292550000001823115007181477_s1_p0/44246/0_10044/0_9562"
    unitig "utg67"
  ]
  node [
    id 734
    label "3647"
    fastq "m140316_145405_42141_c100618292550000001823115007181477_s1_p0/41108/7546_17381/0_9431"
    unitig "utg42"
  ]
  node [
    id 735
    label "3645"
    fastq "m140316_145405_42141_c100618292550000001823115007181477_s1_p0/27711/1500_12886/0_11131"
    unitig "utg42"
  ]
  node [
    id 736
    label "3643"
    fastq "m140316_145405_42141_c100618292550000001823115007181477_s1_p0/157307/0_11676/16_11311"
    unitig "utg105"
  ]
  node [
    id 737
    label "3642"
    fastq "m140316_145405_42141_c100618292550000001823115007181477_s1_p0/151675/0_11190/0_10791"
    unitig "utg10"
  ]
  node [
    id 738
    label "3641"
    fastq "m140316_145405_42141_c100618292550000001823115007181477_s1_p0/139133/0_12848/0_12399"
    unitig "utg286"
  ]
  node [
    id 739
    label "2550"
    fastq "m140311_131333_42142_c100622202550000001823114507181454_s1_p0/35000/1621_13487/27_11465"
    unitig "utg42"
  ]
  node [
    id 740
    label "2551"
    fastq "m140311_131333_42142_c100622202550000001823114507181454_s1_p0/37672/0_9165/0_8502"
    unitig "utg38"
  ]
  node [
    id 741
    label "2552"
    fastq "m140311_131333_42142_c100622202550000001823114507181454_s1_p0/37554/0_12245/17_9794"
    unitig "utg286"
  ]
  node [
    id 742
    label "2554"
    fastq "m140311_131333_42142_c100622202550000001823114507181454_s1_p0/39048/3649_13246/0_8999"
    unitig "utg28"
  ]
  node [
    id 743
    label "2557"
    fastq "m140311_131333_42142_c100622202550000001823114507181454_s1_p0/40162/10633_19978/0_9232"
    unitig "utg0"
  ]
  node [
    id 744
    label "2559"
    fastq "m140311_131333_42142_c100622202550000001823114507181454_s1_p0/44873/0_10866/0_10440"
    unitig "utg120"
  ]
  node [
    id 745
    label "11476"
    fastq "m140315_103700_42141_c100618232550000001823115007181434_s1_p0/150875/0_10057/41_9293"
    unitig "utg140"
  ]
  node [
    id 746
    label "11477"
    fastq "m140315_103700_42141_c100618232550000001823115007181434_s1_p0/151511/0_13064/0_11948"
    unitig "utg28"
  ]
  node [
    id 747
    label "11475"
    fastq "m140315_103700_42141_c100618232550000001823115007181434_s1_p0/149702/0_11760/0_11484"
    unitig "utg77"
  ]
  node [
    id 748
    label "11472"
    fastq "m140315_103700_42141_c100618232550000001823115007181434_s1_p0/139797/0_9231/0_8726"
    unitig "utg14"
  ]
  node [
    id 749
    label "11478"
    fastq "m140315_103700_42141_c100618232550000001823115007181434_s1_p0/154179/890_13454/2585_11422"
    unitig "utg286"
  ]
  node [
    id 750
    label "5010"
    fastq "m140313_160032_42141_c100604482550000001823113706171466_s1_p0/17458/0_11091/0_10720"
    unitig "utg42"
  ]
  node [
    id 751
    label "5011"
    fastq "m140313_160032_42141_c100604482550000001823113706171466_s1_p0/21644/0_10040/16_9526"
    unitig "utg77"
  ]
  node [
    id 752
    label "5012"
    fastq "m140313_160032_42141_c100604482550000001823113706171466_s1_p0/24748/0_10816/23_10480"
    unitig "utg107"
  ]
  node [
    id 753
    label "5015"
    fastq "m140313_160032_42141_c100604482550000001823113706171466_s1_p0/21897/305_14800/953_14216"
    unitig "utg0"
  ]
  node [
    id 754
    label "5018"
    fastq "m140313_160032_42141_c100604482550000001823113706171466_s1_p0/23843/0_11691/33_11284"
    unitig "utg286"
  ]
  node [
    id 755
    label "5019"
    fastq "m140313_160032_42141_c100604482550000001823113706171466_s1_p0/30716/0_12579/14_12389"
    unitig "utg65"
  ]
  node [
    id 756
    label "4418"
    fastq "m140311_030154_42142_c100622202550000001823114507181451_s1_p0/125394/121_9558/0_8811"
    unitig "utg67"
  ]
  node [
    id 757
    label "4416"
    fastq "m140311_030154_42142_c100622202550000001823114507181451_s1_p0/115578/0_11491/11_9334"
    unitig "utg286"
  ]
  node [
    id 758
    label "4414"
    fastq "m140311_030154_42142_c100622202550000001823114507181451_s1_p0/106618/0_15170/5_14723"
    unitig "utg89"
  ]
  node [
    id 759
    label "4412"
    fastq "m140310_020230_42141_c100633532550000001823121009121467_s1_p0/9958/0_10982/15_10723"
    unitig "utg286"
  ]
  node [
    id 760
    label "4410"
    fastq "m140310_020230_42141_c100633532550000001823121009121467_s1_p0/94469/4179_13165/8_8807"
    unitig "utg67"
  ]
  node [
    id 761
    label "918"
    fastq "m140313_160032_42141_c100604482550000001823113706171466_s1_p0/25906/0_10249/1238_10038"
    unitig "utg73"
  ]
  node [
    id 762
    label "9548"
    fastq "m140315_174828_42141_c100618232550000001823115007181437_s1_p0/67368/0_13290/4_9212"
    unitig "utg104"
  ]
  node [
    id 763
    label "915"
    fastq "m140313_160032_42141_c100604482550000001823113706171466_s1_p0/20694/0_10666/52_9300"
    unitig "utg61"
  ]
  node [
    id 764
    label "917"
    fastq "m140313_160032_42141_c100604482550000001823113706171466_s1_p0/22634/0_9171/0_8747"
    unitig "utg286"
  ]
  node [
    id 765
    label "9545"
    fastq "m140315_174828_42141_c100618232550000001823115007181437_s1_p0/55634/8277_19471/793_11130"
    unitig "utg65"
  ]
  node [
    id 766
    label "911"
    fastq "m140313_160032_42141_c100604482550000001823113706171466_s1_p0/151202/0_10515/0_9918"
    unitig "utg293"
  ]
  node [
    id 767
    label "910"
    fastq "m140313_160032_42141_c100604482550000001823113706171466_s1_p0/147827/0_9765/8_9276"
    unitig "utg35"
  ]
  node [
    id 768
    label "913"
    fastq "m140313_160032_42141_c100604482550000001823113706171466_s1_p0/153957/0_11101/12_10590"
    unitig "utg104"
  ]
  node [
    id 769
    label "912"
    fastq "m140313_160032_42141_c100604482550000001823113706171466_s1_p0/158536/0_9892/9_9449"
    unitig "utg73"
  ]
  node [
    id 770
    label "11814"
    fastq "m140316_123054_42141_c100618292550000001823115007181476_s1_p0/138232/51_11750/107_11122"
    unitig "utg10"
  ]
  node [
    id 771
    label "11815"
    fastq "m140316_123054_42141_c100618292550000001823115007181476_s1_p0/24473/0_9347/0_8713"
    unitig "utg286"
  ]
  node [
    id 772
    label "11816"
    fastq "m140316_123054_42141_c100618292550000001823115007181476_s1_p0/3655/0_9877/10_8644"
    unitig "utg12"
  ]
  node [
    id 773
    label "11817"
    fastq "m140316_123054_42141_c100618292550000001823115007181476_s1_p0/39027/0_15336/148_15030"
    unitig "utg88"
  ]
  node [
    id 774
    label "11810"
    fastq "m140316_123054_42141_c100618292550000001823115007181476_s1_p0/120015/0_11954/1661_11552"
    unitig "utg35"
  ]
  node [
    id 775
    label "11811"
    fastq "m140316_123054_42141_c100618292550000001823115007181476_s1_p0/124504/0_9846/6_9652"
    unitig "utg42"
  ]
  node [
    id 776
    label "11812"
    fastq "m140316_123054_42141_c100618292550000001823115007181476_s1_p0/122404/0_14177/25_13771"
    unitig "utg286"
  ]
  node [
    id 777
    label "10001"
    fastq "m140321_042601_42142_c100618572550000001823115007181401_s1_p0/83268/0_8673/15_8554"
    unitig "utg38"
  ]
  node [
    id 778
    label "7169"
    fastq "m140313_192416_42141_c100604482550000001823113706171467_s1_p0/94005/0_12000/12_11571"
    unitig "utg66"
  ]
  node [
    id 779
    label "7162"
    fastq "m140313_192416_42141_c100604482550000001823113706171467_s1_p0/86696/0_17498/718_16969"
    unitig "utg35"
  ]
  node [
    id 780
    label "7163"
    fastq "m140313_192416_42141_c100604482550000001823113706171467_s1_p0/87628/0_11277/2170_11281"
    unitig "utg89"
  ]
  node [
    id 781
    label "7160"
    fastq "m140313_192416_42141_c100604482550000001823113706171467_s1_p0/83468/0_13027/16_12774"
    unitig "utg35"
  ]
  node [
    id 782
    label "7161"
    fastq "m140313_192416_42141_c100604482550000001823113706171467_s1_p0/86437/1098_15168/8_13544"
    unitig "utg293"
  ]
  node [
    id 783
    label "7166"
    fastq "m140313_192416_42141_c100604482550000001823113706171467_s1_p0/91330/0_9211/0_9201"
    unitig "utg286"
  ]
  node [
    id 784
    label "7167"
    fastq "m140313_192416_42141_c100604482550000001823113706171467_s1_p0/9291/11420_22436/7_10818"
    unitig "utg293"
  ]
  node [
    id 785
    label "7164"
    fastq "m140313_192416_42141_c100604482550000001823113706171467_s1_p0/88956/0_14773/34_10758"
    unitig "utg35"
  ]
  node [
    id 786
    label "7165"
    fastq "m140313_192416_42141_c100604482550000001823113706171467_s1_p0/91995/0_11644/12_10952"
    unitig "utg77"
  ]
  node [
    id 787
    label "1212"
    fastq "m140315_081523_42141_c100618232550000001823115007181433_s1_p0/147877/9243_18944/105_9477"
    unitig "utg107"
  ]
  node [
    id 788
    label "8070"
    fastq "m140321_093325_42142_c100618572550000001823115007181403_s1_p0/96597/0_13666/0_13261"
    unitig "utg42"
  ]
  node [
    id 789
    label "8077"
    fastq "m140321_120917_42142_c100618572550000001823115007181404_s1_p0/151688/4329_13623/0_8551"
    unitig "utg286"
  ]
  node [
    id 790
    label "1211"
    fastq "m140315_081523_42141_c100618232550000001823115007181433_s1_p0/145928/0_12284/0_11713"
    unitig "utg286"
  ]
  node [
    id 791
    label "1216"
    fastq "m140315_081523_42141_c100618232550000001823115007181433_s1_p0/159443/0_10759/12_10113"
    unitig "utg28"
  ]
  node [
    id 792
    label "8888"
    fastq "m140313_054807_42141_c100604482550000001823113706171463_s1_p0/71570/0_13023/944_12583"
    unitig "utg60"
  ]
  node [
    id 793
    label "1214"
    fastq "m140315_081523_42141_c100618232550000001823115007181433_s1_p0/151098/0_12843/5_11913"
    unitig "utg86"
  ]
  node [
    id 794
    label "8637"
    fastq "m140311_131333_42142_c100622202550000001823114507181454_s1_p0/149928/0_11083/12_9862"
    unitig "utg3"
  ]
  node [
    id 795
    label "1446"
    fastq "m140316_025917_42141_c100618292550000001823115007181472_s1_p0/123711/0_10528/559_10141"
    unitig "utg286"
  ]
  node [
    id 796
    label "1112"
    fastq "m140315_010920_42141_c100618232550000001823115007181430_s1_p0/62746/0_10588/294_10195"
    unitig "utg286"
  ]
  node [
    id 797
    label "1115"
    fastq "m140315_010920_42141_c100618232550000001823115007181430_s1_p0/77332/347_16917/1014_15296"
    unitig "utg286"
  ]
  node [
    id 798
    label "1114"
    fastq "m140315_010920_42141_c100618232550000001823115007181430_s1_p0/70374/0_10870/743_10519"
    unitig "utg98"
  ]
  node [
    id 799
    label "1117"
    fastq "m140315_010920_42141_c100618232550000001823115007181430_s1_p0/8302/0_12051/0_11547"
    unitig "utg286"
  ]
  node [
    id 800
    label "1116"
    fastq "m140315_010920_42141_c100618232550000001823115007181430_s1_p0/82574/0_11196/0_10601"
    unitig "utg6"
  ]
  node [
    id 801
    label "1119"
    fastq "m140315_010920_42141_c100618232550000001823115007181430_s1_p0/82813/0_12411/172_11986"
    unitig "utg0"
  ]
  node [
    id 802
    label "2007"
    fastq "m140321_144411_42142_c100618572550000001823115007181405_s1_p0/162390/0_12178/21_11388"
    unitig "utg286"
  ]
  node [
    id 803
    label "8889"
    fastq "m140313_054807_42141_c100604482550000001823113706171463_s1_p0/72809/0_18676/10_17759"
    unitig "utg42"
  ]
  node [
    id 804
    label "4855"
    fastq "m140313_090822_42141_c100604482550000001823113706171464_s1_p0/36941/0_9978/236_9646"
    unitig "utg6"
  ]
  node [
    id 805
    label "4586"
    fastq "m140311_131333_42142_c100622202550000001823114507181454_s1_p0/142578/495_9849/40_8865"
    unitig "utg51"
  ]
  node [
    id 806
    label "4853"
    fastq "m140313_090822_42141_c100604482550000001823113706171464_s1_p0/34844/0_9751/10_9284"
    unitig "utg6"
  ]
  node [
    id 807
    label "6339"
    fastq "m140309_223738_42141_c100633532550000001823121009121466_s1_p0/76167/0_13291/12_12019"
    unitig "utg6"
  ]
  node [
    id 808
    label "1803"
    fastq "m140321_042601_42142_c100618572550000001823115007181401_s1_p0/46874/0_12518/0_11452"
    unitig "utg42"
  ]
  node [
    id 809
    label "8269"
    fastq "m140309_121338_42141_c100633532550000001823121009121463_s1_p0/9565/2681_13175/220_10092"
    unitig "utg28"
  ]
  node [
    id 810
    label "8264"
    fastq "m140309_121338_42141_c100633532550000001823121009121463_s1_p0/77945/0_9421/6_8735"
    unitig "utg286"
  ]
  node [
    id 811
    label "4787"
    fastq "m140313_054807_42141_c100604482550000001823113706171463_s1_p0/40963/0_11538/26_8868"
    unitig "utg67"
  ]
  node [
    id 812
    label "4785"
    fastq "m140313_054807_42141_c100604482550000001823113706171463_s1_p0/44509/0_16265/23_10866"
    unitig "utg111"
  ]
  node [
    id 813
    label "4784"
    fastq "m140313_054807_42141_c100604482550000001823113706171463_s1_p0/37279/0_9184/0_8709"
    unitig "utg6"
  ]
  node [
    id 814
    label "4783"
    fastq "m140313_054807_42141_c100604482550000001823113706171463_s1_p0/27905/0_15905/13_10035"
    unitig "utg286"
  ]
  node [
    id 815
    label "4782"
    fastq "m140313_054807_42141_c100604482550000001823113706171463_s1_p0/30664/0_9816/9_9187"
    unitig "utg3"
  ]
  node [
    id 816
    label "5821"
    fastq "m140321_042601_42142_c100618572550000001823115007181401_s1_p0/135850/0_12483/0_11905"
    unitig "utg77"
  ]
  node [
    id 817
    label "5820"
    fastq "m140321_042601_42142_c100618572550000001823115007181401_s1_p0/134270/1703_11160/108_8994"
    unitig "utg22"
  ]
  node [
    id 818
    label "11269"
    fastq "m140313_192416_42141_c100604482550000001823113706171467_s1_p0/53748/0_10682/304_10148"
    unitig "utg286"
  ]
  node [
    id 819
    label "5822"
    fastq "m140321_042601_42142_c100618572550000001823115007181401_s1_p0/136181/0_12989/223_12998"
    unitig "utg77"
  ]
  node [
    id 820
    label "5825"
    fastq "m140321_042601_42142_c100618572550000001823115007181401_s1_p0/139630/0_9167/13_8814"
    unitig "utg6"
  ]
  node [
    id 821
    label "5824"
    fastq "m140321_042601_42142_c100618572550000001823115007181401_s1_p0/138766/0_11693/11_10640"
    unitig "utg286"
  ]
  node [
    id 822
    label "6915"
    fastq "m140313_123524_42141_c100604482550000001823113706171465_s1_p0/145014/0_9525/14_9051"
    unitig "utg38"
  ]
  node [
    id 823
    label "5829"
    fastq "m140321_042601_42142_c100618572550000001823115007181401_s1_p0/144695/0_11759/57_9855"
    unitig "utg287"
  ]
  node [
    id 824
    label "5828"
    fastq "m140321_042601_42142_c100618572550000001823115007181401_s1_p0/144047/0_10946/0_10452"
    unitig "utg286"
  ]
  node [
    id 825
    label "11261"
    fastq "m140313_192416_42141_c100604482550000001823113706171467_s1_p0/43952/0_10267/12_9893"
    unitig "utg57"
  ]
  node [
    id 826
    label "11266"
    fastq "m140313_192416_42141_c100604482550000001823113706171467_s1_p0/48923/1148_11742/0_9845"
    unitig "utg88"
  ]
  node [
    id 827
    label "11265"
    fastq "m140313_192416_42141_c100604482550000001823113706171467_s1_p0/46707/0_16423/5520_15754"
    unitig "utg72"
  ]
  node [
    id 828
    label "9674"
    fastq "m140316_052143_42141_c100618292550000001823115007181473_s1_p0/14541/0_11922/0_11604"
    unitig "utg117"
  ]
  node [
    id 829
    label "6917"
    fastq "m140313_123524_42141_c100604482550000001823113706171465_s1_p0/149477/0_10884/13_10501"
    unitig "utg293"
  ]
  node [
    id 830
    label "9676"
    fastq "m140316_052143_42141_c100618292550000001823115007181473_s1_p0/144568/0_10518/7_10253"
    unitig "utg12"
  ]
  node [
    id 831
    label "5849"
    fastq "m140321_042601_42142_c100618572550000001823115007181401_s1_p0/27076/0_13358/1242_12574"
    unitig "utg65"
  ]
  node [
    id 832
    label "6327"
    fastq "m140309_223738_42141_c100633532550000001823121009121466_s1_p0/46726/3641_13258/11_9019"
    unitig "utg22"
  ]
  node [
    id 833
    label "10457"
    fastq "m140309_223738_42141_c100633532550000001823121009121466_s1_p0/89380/17957_29647/0_8990"
    unitig "utg286"
  ]
  node [
    id 834
    label "199"
    fastq "m140309_223738_42141_c100633532550000001823121009121466_s1_p0/76487/21612_30660/145_9249"
    unitig "utg286"
  ]
  node [
    id 835
    label "195"
    fastq "m140309_223738_42141_c100633532550000001823121009121466_s1_p0/56831/0_11009/498_10250"
    unitig "utg100"
  ]
  node [
    id 836
    label "196"
    fastq "m140309_223738_42141_c100633532550000001823121009121466_s1_p0/60049/22490_32142/226_9016"
    unitig "utg286"
  ]
  node [
    id 837
    label "190"
    fastq "m140309_223738_42141_c100633532550000001823121009121466_s1_p0/48510/10310_20543/0_9300"
    unitig "utg62"
  ]
  node [
    id 838
    label "193"
    fastq "m140309_223738_42141_c100633532550000001823121009121466_s1_p0/54629/0_12802/12_12160"
    unitig "utg286"
  ]
  node [
    id 839
    label "192"
    fastq "m140309_223738_42141_c100633532550000001823121009121466_s1_p0/54147/21298_32852/0_11047"
    unitig "utg286"
  ]
  node [
    id 840
    label "10100"
    fastq "m140321_065934_42142_c100618572550000001823115007181402_s1_p0/99812/0_11385/14_11197"
    unitig "utg65"
  ]
  node [
    id 841
    label "6325"
    fastq "m140309_223738_42141_c100633532550000001823121009121466_s1_p0/43224/1394_11879/0_9951"
    unitig "utg10"
  ]
  node [
    id 842
    label "9154"
    fastq "m140313_160032_42141_c100604482550000001823113706171466_s1_p0/76968/0_12015/13_11462"
    unitig "utg0"
  ]
  node [
    id 843
    label "2769"
    fastq "m140313_054807_42141_c100604482550000001823113706171463_s1_p0/88324/0_9413/0_8811"
    unitig "utg289"
  ]
  node [
    id 844
    label "9156"
    fastq "m140313_160032_42141_c100604482550000001823113706171466_s1_p0/84447/0_11800/142_11398"
    unitig "utg65"
  ]
  node [
    id 845
    label "9150"
    fastq "m140313_160032_42141_c100604482550000001823113706171466_s1_p0/74055/0_10776/0_9778"
    unitig "utg94"
  ]
  node [
    id 846
    label "10335"
    fastq "m140309_121338_42141_c100633532550000001823121009121463_s1_p0/51081/309_10003/0_9070"
    unitig "utg286"
  ]
  node [
    id 847
    label "2762"
    fastq "m140313_054807_42141_c100604482550000001823113706171463_s1_p0/70384/0_10127/95_9862"
    unitig "utg286"
  ]
  node [
    id 848
    label "10338"
    fastq "m140309_121338_42141_c100633532550000001823121009121463_s1_p0/82556/0_11365/8_11091"
    unitig "utg0"
  ]
  node [
    id 849
    label "2760"
    fastq "m140313_054807_42141_c100604482550000001823113706171463_s1_p0/57977/0_10669/9_10216"
    unitig "utg286"
  ]
  node [
    id 850
    label "2765"
    fastq "m140313_054807_42141_c100604482550000001823113706171463_s1_p0/76118/0_15534/143_10807"
    unitig "utg28"
  ]
  node [
    id 851
    label "2764"
    fastq "m140313_054807_42141_c100604482550000001823113706171463_s1_p0/78132/0_10792/10_10101"
    unitig "utg293"
  ]
  node [
    id 852
    label "7908"
    fastq "m140321_042601_42142_c100618572550000001823115007181401_s1_p0/58440/0_10162/29_9020"
    unitig "utg286"
  ]
  node [
    id 853
    label "6324"
    fastq "m140309_223738_42141_c100633532550000001823121009121466_s1_p0/41925/0_9551/0_8751"
    unitig "utg2"
  ]
  node [
    id 854
    label "9489"
    fastq "m140315_125940_42141_c100618232550000001823115007181435_s1_p0/75157/10579_21403/2_9731"
    unitig "utg77"
  ]
  node [
    id 855
    label "9483"
    fastq "m140315_125940_42141_c100618232550000001823115007181435_s1_p0/39239/0_9905/0_9604"
    unitig "utg0"
  ]
  node [
    id 856
    label "9482"
    fastq "m140315_125940_42141_c100618232550000001823115007181435_s1_p0/35898/0_10519/0_10339"
    unitig "utg67"
  ]
  node [
    id 857
    label "7902"
    fastq "m140321_042601_42142_c100618572550000001823115007181401_s1_p0/53449/0_13003/201_12738"
    unitig "utg117"
  ]
  node [
    id 858
    label "9480"
    fastq "m140315_125940_42141_c100618232550000001823115007181435_s1_p0/19086/201_11428/0_10659"
    unitig "utg286"
  ]
  node [
    id 859
    label "9485"
    fastq "m140315_125940_42141_c100618232550000001823115007181435_s1_p0/64230/2545_11408/0_8545"
    unitig "utg22"
  ]
  node [
    id 860
    label "9484"
    fastq "m140315_125940_42141_c100618232550000001823115007181435_s1_p0/43208/4216_14954/7_10394"
    unitig "utg286"
  ]
  node [
    id 861
    label "12240"
    fastq "m140321_120917_42142_c100618572550000001823115007181404_s1_p0/84917/0_9303/0_8932"
    unitig "utg0"
  ]
  node [
    id 862
    label "6270"
    fastq "m140309_190708_42141_c100633532550000001823121009121465_s1_p0/34057/0_14999/13_14713"
    unitig "utg286"
  ]
  node [
    id 863
    label "12242"
    fastq "m140321_120917_42142_c100618572550000001823115007181404_s1_p0/91380/4549_16402/19_11746"
    unitig "utg104"
  ]
  node [
    id 864
    label "12243"
    fastq "m140321_120917_42142_c100618572550000001823115007181404_s1_p0/98210/0_12926/120_12083"
    unitig "utg130"
  ]
  node [
    id 865
    label "12244"
    fastq "m140321_144411_42142_c100618572550000001823115007181405_s1_p0/10411/0_12731/55_12401"
    unitig "utg35"
  ]
  node [
    id 866
    label "12245"
    fastq "m140321_144411_42142_c100618572550000001823115007181405_s1_p0/109548/4523_17250/216_10887"
    unitig "utg293"
  ]
  node [
    id 867
    label "6277"
    fastq "m140309_223738_42141_c100633532550000001823121009121466_s1_p0/107860/4687_14832/126_9225"
    unitig "utg286"
  ]
  node [
    id 868
    label "6276"
    fastq "m140309_223738_42141_c100633532550000001823121009121466_s1_p0/105153/3688_15060/0_9878"
    unitig "utg49"
  ]
  node [
    id 869
    label "12248"
    fastq "m140321_144411_42142_c100618572550000001823115007181405_s1_p0/118188/0_13484/153_13848"
    unitig "utg82"
  ]
  node [
    id 870
    label "9733"
    fastq "m140316_100554_42141_c100618292550000001823115007181475_s1_p0/28757/0_11140/0_10700"
    unitig "utg286"
  ]
  node [
    id 871
    label "9737"
    fastq "m140316_100554_42141_c100618292550000001823115007181475_s1_p0/61667/256_12466/0_11964"
    unitig "utg286"
  ]
  node [
    id 872
    label "3452"
    fastq "m140315_221622_42141_c100618292550000001823115007181470_s1_p0/81066/0_16705/0_8818"
    unitig "utg0"
  ]
  node [
    id 873
    label "855"
    fastq "m140313_123524_42141_c100604482550000001823113706171465_s1_p0/80305/0_12261/8_12056"
    unitig "utg73"
  ]
  node [
    id 874
    label "3450"
    fastq "m140315_221622_42141_c100618292550000001823115007181470_s1_p0/70988/3639_15533/0_11470"
    unitig "utg110"
  ]
  node [
    id 875
    label "3451"
    fastq "m140315_221622_42141_c100618292550000001823115007181470_s1_p0/75796/5986_16727/0_9582"
    unitig "utg288"
  ]
  node [
    id 876
    label "3456"
    fastq "m140316_003701_42141_c100618292550000001823115007181471_s1_p0/103744/0_10566/56_9970"
    unitig "utg78"
  ]
  node [
    id 877
    label "3457"
    fastq "m140316_003701_42141_c100618292550000001823115007181471_s1_p0/107071/462_13271/67_12385"
    unitig "utg286"
  ]
  node [
    id 878
    label "3454"
    fastq "m140315_221622_42141_c100618292550000001823115007181470_s1_p0/97854/0_11745/4_11560"
    unitig "utg72"
  ]
  node [
    id 879
    label "853"
    fastq "m140313_123524_42141_c100604482550000001823113706171465_s1_p0/77666/0_10068/0_9890"
    unitig "utg288"
  ]
  node [
    id 880
    label "3459"
    fastq "m140316_003701_42141_c100618292550000001823115007181471_s1_p0/11334/0_10621/0_9981"
    unitig "utg286"
  ]
  node [
    id 881
    label "858"
    fastq "m140313_123524_42141_c100604482550000001823113706171465_s1_p0/87954/0_10703/10_9766"
    unitig "utg293"
  ]
  node [
    id 882
    label "859"
    fastq "m140313_123524_42141_c100604482550000001823113706171465_s1_p0/85739/0_10865/30_10061"
    unitig "utg102"
  ]
  node [
    id 883
    label "6"
    fastq "m140309_015740_42141_c100633532550000001823121009121460_s1_p0/133272/0_11720/0_11183"
    unitig "utg10"
  ]
  node [
    id 884
    label "8904"
    fastq "m140313_054807_42141_c100604482550000001823113706171463_s1_p0/95992/0_12883/3472_12306"
    unitig "utg38"
  ]
  node [
    id 885
    label "11854"
    fastq "m140321_015151_42142_c100618572550000001823115007181400_s1_p0/10172/0_13013/14_12407"
    unitig "utg38"
  ]
  node [
    id 886
    label "5220"
    fastq "m140315_033050_42141_c100618232550000001823115007181431_s1_p0/108987/0_10478/0_9999"
    unitig "utg286"
  ]
  node [
    id 887
    label "5224"
    fastq "m140315_033050_42141_c100618232550000001823115007181431_s1_p0/124533/0_12237/0_10741"
    unitig "utg293"
  ]
  node [
    id 888
    label "8902"
    fastq "m140313_054807_42141_c100604482550000001823113706171463_s1_p0/92780/0_11057/20_9111"
    unitig "utg10"
  ]
  node [
    id 889
    label "3062"
    fastq "m140313_192416_42141_c100604482550000001823113706171467_s1_p0/131156/0_10359/12_10056"
    unitig "utg291"
  ]
  node [
    id 890
    label "3061"
    fastq "m140313_192416_42141_c100604482550000001823113706171467_s1_p0/123248/0_11781/12_11446"
    unitig "utg42"
  ]
  node [
    id 891
    label "3067"
    fastq "m140313_192416_42141_c100604482550000001823113706171467_s1_p0/135218/0_10938/10_10403"
    unitig "utg89"
  ]
  node [
    id 892
    label "3066"
    fastq "m140313_192416_42141_c100604482550000001823113706171467_s1_p0/130007/0_11968/93_11471"
    unitig "utg286"
  ]
  node [
    id 893
    label "3065"
    fastq "m140313_192416_42141_c100604482550000001823113706171467_s1_p0/133625/0_10385/11_10076"
    unitig "utg117"
  ]
  node [
    id 894
    label "3069"
    fastq "m140313_192416_42141_c100604482550000001823113706171467_s1_p0/134653/0_12079/1044_11676"
    unitig "utg61"
  ]
  node [
    id 895
    label "9815"
    fastq "m140321_015151_42142_c100618572550000001823115007181400_s1_p0/124967/0_8935/68_8640"
    unitig "utg0"
  ]
  node [
    id 896
    label "1304"
    fastq "m140315_152532_42141_c100618232550000001823115007181436_s1_p0/114286/0_12698/1_12111"
    unitig "utg32"
  ]
  node [
    id 897
    label "1305"
    fastq "m140315_152532_42141_c100618232550000001823115007181436_s1_p0/121120/0_12283/0_11656"
    unitig "utg289"
  ]
  node [
    id 898
    label "1308"
    fastq "m140315_152532_42141_c100618232550000001823115007181436_s1_p0/141164/0_9698/0_9002"
    unitig "utg90"
  ]
  node [
    id 899
    label "1309"
    fastq "m140315_152532_42141_c100618232550000001823115007181436_s1_p0/140918/0_12426/2460_12095"
    unitig "utg286"
  ]
  node [
    id 900
    label "498"
    fastq "m140311_131333_42142_c100622202550000001823114507181454_s1_p0/75547/0_11203/46_10738"
    unitig "utg42"
  ]
  node [
    id 901
    label "499"
    fastq "m140311_131333_42142_c100622202550000001823114507181454_s1_p0/77778/4081_15683/0_11047"
    unitig "utg73"
  ]
  node [
    id 902
    label "494"
    fastq "m140311_131333_42142_c100622202550000001823114507181454_s1_p0/70250/3594_13152/0_9038"
    unitig "utg10"
  ]
  node [
    id 903
    label "495"
    fastq "m140311_131333_42142_c100622202550000001823114507181454_s1_p0/72044/0_12789/0_10219"
    unitig "utg286"
  ]
  node [
    id 904
    label "496"
    fastq "m140311_131333_42142_c100622202550000001823114507181454_s1_p0/72926/4383_16165/0_10974"
    unitig "utg103"
  ]
  node [
    id 905
    label "6329"
    fastq "m140309_223738_42141_c100633532550000001823121009121466_s1_p0/48648/0_9280/13_8757"
    unitig "utg14"
  ]
  node [
    id 906
    label "6479"
    fastq "m140311_062557_42142_c100622202550000001823114507181452_s1_p0/78069/0_11346/0_10604"
    unitig "utg286"
  ]
  node [
    id 907
    label "6478"
    fastq "m140311_062557_42142_c100622202550000001823114507181452_s1_p0/72670/0_11479/0_11022"
    unitig "utg286"
  ]
  node [
    id 908
    label "6472"
    fastq "m140311_062557_42142_c100622202550000001823114507181452_s1_p0/60953/0_17309/275_15499"
    unitig "utg6"
  ]
  node [
    id 909
    label "6471"
    fastq "m140311_062557_42142_c100622202550000001823114507181452_s1_p0/5726/0_12803/0_12136"
    unitig "utg61"
  ]
  node [
    id 910
    label "6470"
    fastq "m140311_062557_42142_c100622202550000001823114507181452_s1_p0/51672/10411_20571/0_9574"
    unitig "utg35"
  ]
  node [
    id 911
    label "6477"
    fastq "m140311_062557_42142_c100622202550000001823114507181452_s1_p0/79735/0_13156/5_12748"
    unitig "utg77"
  ]
  node [
    id 912
    label "6476"
    fastq "m140311_062557_42142_c100622202550000001823114507181452_s1_p0/67536/0_9595/3_9185"
    unitig "utg286"
  ]
  node [
    id 913
    label "6475"
    fastq "m140311_062557_42142_c100622202550000001823114507181452_s1_p0/66178/0_9347/10_8782"
    unitig "utg19"
  ]
  node [
    id 914
    label "11600"
    fastq "m140315_174828_42141_c100618232550000001823115007181437_s1_p0/92502/0_12566/11_12123"
    unitig "utg89"
  ]
  node [
    id 915
    label "7759"
    fastq "m140321_015151_42142_c100618572550000001823115007181400_s1_p0/162435/0_9680/6_9323"
    unitig "utg286"
  ]
  node [
    id 916
    label "7758"
    fastq "m140321_015151_42142_c100618572550000001823115007181400_s1_p0/157555/0_10133/34_9919"
    unitig "utg73"
  ]
  node [
    id 917
    label "7755"
    fastq "m140321_015151_42142_c100618572550000001823115007181400_s1_p0/153929/0_9327/34_8886"
    unitig "utg19"
  ]
  node [
    id 918
    label "7754"
    fastq "m140321_015151_42142_c100618572550000001823115007181400_s1_p0/154066/0_13692/14_10503"
    unitig "utg126"
  ]
  node [
    id 919
    label "7757"
    fastq "m140321_015151_42142_c100618572550000001823115007181400_s1_p0/155459/313_11827/0_10904"
    unitig "utg67"
  ]
  node [
    id 920
    label "7756"
    fastq "m140321_015151_42142_c100618572550000001823115007181400_s1_p0/154222/0_12127/11_11932"
    unitig "utg0"
  ]
  node [
    id 921
    label "7751"
    fastq "m140321_015151_42142_c100618572550000001823115007181400_s1_p0/149725/0_9935/20_9328"
    unitig "utg102"
  ]
  node [
    id 922
    label "7750"
    fastq "m140321_015151_42142_c100618572550000001823115007181400_s1_p0/148834/0_11160/13_10944"
    unitig "utg73"
  ]
  node [
    id 923
    label "7752"
    fastq "m140321_015151_42142_c100618572550000001823115007181400_s1_p0/151803/0_10903/18_10412"
    unitig "utg291"
  ]
  node [
    id 924
    label "3939"
    fastq "m140321_065934_42142_c100618572550000001823115007181402_s1_p0/162677/0_9959/0_9948"
    unitig "utg105"
  ]
  node [
    id 925
    label "3938"
    fastq "m140321_065934_42142_c100618572550000001823115007181402_s1_p0/161939/0_8856/16_8512"
    unitig "utg10"
  ]
  node [
    id 926
    label "3930"
    fastq "m140321_065934_42142_c100618572550000001823115007181402_s1_p0/14943/0_15588/0_11383"
    unitig "utg286"
  ]
  node [
    id 927
    label "3933"
    fastq "m140321_065934_42142_c100618572550000001823115007181402_s1_p0/157177/0_9414/16_8951"
    unitig "utg83"
  ]
  node [
    id 928
    label "8332"
    fastq "m140309_223738_42141_c100633532550000001823121009121466_s1_p0/142312/0_12411/12_12002"
    unitig "utg292"
  ]
  node [
    id 929
    label "8331"
    fastq "m140309_223738_42141_c100633532550000001823121009121466_s1_p0/140541/11642_22427/0_10391"
    unitig "utg106"
  ]
  node [
    id 930
    label "8336"
    fastq "m140309_223738_42141_c100633532550000001823121009121466_s1_p0/146756/4395_18499/41_12795"
    unitig "utg42"
  ]
  node [
    id 931
    label "9247"
    fastq "m140313_192416_42141_c100604482550000001823113706171467_s1_p0/50799/0_9755/19_9687"
    unitig "utg38"
  ]
  node [
    id 932
    label "8334"
    fastq "m140309_223738_42141_c100633532550000001823121009121466_s1_p0/14386/0_9001/0_8820"
    unitig "utg28"
  ]
  node [
    id 933
    label "8335"
    fastq "m140309_223738_42141_c100633532550000001823121009121466_s1_p0/146212/15209_24749/0_8759"
    unitig "utg27"
  ]
  node [
    id 934
    label "6717"
    fastq "m140311_153755_42142_c100622202550000001823114507181455_s1_p0/72424/0_9952/0_9192"
    unitig "utg22"
  ]
  node [
    id 935
    label "8339"
    fastq "m140309_223738_42141_c100633532550000001823121009121466_s1_p0/156135/0_16427/18_8810"
    unitig "utg291"
  ]
  node [
    id 936
    label "6712"
    fastq "m140311_153755_42142_c100622202550000001823114507181455_s1_p0/61982/3341_12865/0_8925"
    unitig "utg90"
  ]
  node [
    id 937
    label "6713"
    fastq "m140311_153755_42142_c100622202550000001823114507181455_s1_p0/63049/0_12980/456_12591"
    unitig "utg90"
  ]
  node [
    id 938
    label "6710"
    fastq "m140311_153755_42142_c100622202550000001823114507181455_s1_p0/57653/11129_21136/176_9626"
    unitig "utg57"
  ]
  node [
    id 939
    label "9906"
    fastq "m140321_042601_42142_c100618572550000001823115007181401_s1_p0/106113/0_13094/11_11777"
    unitig "utg35"
  ]
  node [
    id 940
    label "9907"
    fastq "m140321_042601_42142_c100618572550000001823115007181401_s1_p0/108012/0_9891/0_9425"
    unitig "utg0"
  ]
  node [
    id 941
    label "9905"
    fastq "m140321_042601_42142_c100618572550000001823115007181401_s1_p0/10540/0_10937/74_10590"
    unitig "utg19"
  ]
  node [
    id 942
    label "9903"
    fastq "m140321_042601_42142_c100618572550000001823115007181401_s1_p0/105348/0_10004/8_9714"
    unitig "utg12"
  ]
  node [
    id 943
    label "9900"
    fastq "m140321_042601_42142_c100618572550000001823115007181401_s1_p0/102191/0_12749/0_12243"
    unitig "utg286"
  ]
  node [
    id 944
    label "9901"
    fastq "m140321_042601_42142_c100618572550000001823115007181401_s1_p0/103942/525_10425/0_9267"
    unitig "utg22"
  ]
  node [
    id 945
    label "4047"
    fastq "m140321_120917_42142_c100618572550000001823115007181404_s1_p0/8554/0_8811/14_8460"
    unitig "utg6"
  ]
  node [
    id 946
    label "4040"
    fastq "m140321_120917_42142_c100618572550000001823115007181404_s1_p0/42905/781_14021/0_12734"
    unitig "utg286"
  ]
  node [
    id 947
    label "4041"
    fastq "m140321_120917_42142_c100618572550000001823115007181404_s1_p0/44719/1162_10314/197_8665"
    unitig "utg286"
  ]
  node [
    id 948
    label "4043"
    fastq "m140321_120917_42142_c100618572550000001823115007181404_s1_p0/59945/0_10146/0_9067"
    unitig "utg286"
  ]
  node [
    id 949
    label "4048"
    fastq "m140321_120917_42142_c100618572550000001823115007181404_s1_p0/96540/0_10536/10_10114"
    unitig "utg28"
  ]
  node [
    id 950
    label "4049"
    fastq "m140321_120917_42142_c100618572550000001823115007181404_s1_p0/98226/0_11854/0_11360"
    unitig "utg292"
  ]
  node [
    id 951
    label "10123"
    fastq "m140321_093325_42142_c100618572550000001823115007181403_s1_p0/47590/0_12565/338_11850"
    unitig "utg99"
  ]
  node [
    id 952
    label "3665"
    fastq "m140321_015151_42142_c100618572550000001823115007181400_s1_p0/110788/246_9346/0_8666"
    unitig "utg291"
  ]
  node [
    id 953
    label "3667"
    fastq "m140321_015151_42142_c100618572550000001823115007181400_s1_p0/113115/0_15626/13_15036"
    unitig "utg88"
  ]
  node [
    id 954
    label "3666"
    fastq "m140321_015151_42142_c100618572550000001823115007181400_s1_p0/114159/0_9431/0_9468"
    unitig "utg102"
  ]
  node [
    id 955
    label "3660"
    fastq "m140321_015151_42142_c100618572550000001823115007181400_s1_p0/106666/0_9303/10_8862"
    unitig "utg90"
  ]
  node [
    id 956
    label "3663"
    fastq "m140321_015151_42142_c100618572550000001823115007181400_s1_p0/106004/2057_13150/124_8876"
    unitig "utg10"
  ]
  node [
    id 957
    label "3669"
    fastq "m140321_015151_42142_c100618572550000001823115007181400_s1_p0/114483/1773_15781/151_13656"
    unitig "utg286"
  ]
  node [
    id 958
    label "3668"
    fastq "m140321_015151_42142_c100618572550000001823115007181400_s1_p0/113434/0_13245/0_12428"
    unitig "utg19"
  ]
  node [
    id 959
    label "2573"
    fastq "m140311_131333_42142_c100622202550000001823114507181454_s1_p0/55780/0_10283/0_9567"
    unitig "utg286"
  ]
  node [
    id 960
    label "2571"
    fastq "m140311_131333_42142_c100622202550000001823114507181454_s1_p0/55460/0_10815/20_9868"
    unitig "utg134"
  ]
  node [
    id 961
    label "11459"
    fastq "m140315_103700_42141_c100618232550000001823115007181434_s1_p0/106997/0_14059/2091_13598"
    unitig "utg111"
  ]
  node [
    id 962
    label "11454"
    fastq "m140315_081523_42141_c100618232550000001823115007181433_s1_p0/8316/0_13901/116_11319"
    unitig "utg65"
  ]
  node [
    id 963
    label "11457"
    fastq "m140315_081523_42141_c100618232550000001823115007181433_s1_p0/90175/0_10297/0_9757"
    unitig "utg0"
  ]
  node [
    id 964
    label "11450"
    fastq "m140315_081523_42141_c100618232550000001823115007181433_s1_p0/49705/6300_16030/0_9240"
    unitig "utg103"
  ]
  node [
    id 965
    label "11452"
    fastq "m140315_081523_42141_c100618232550000001823115007181433_s1_p0/69932/3368_15243/1219_10994"
    unitig "utg38"
  ]
  node [
    id 966
    label "3591"
    fastq "m140316_100554_42141_c100618292550000001823115007181475_s1_p0/138085/249_13309/0_11968"
    unitig "utg10"
  ]
  node [
    id 967
    label "3596"
    fastq "m140316_100554_42141_c100618292550000001823115007181475_s1_p0/145985/1084_10613/0_9128"
    unitig "utg12"
  ]
  node [
    id 968
    label "5038"
    fastq "m140313_160032_42141_c100604482550000001823113706171466_s1_p0/69127/0_11034/35_11072"
    unitig "utg98"
  ]
  node [
    id 969
    label "3594"
    fastq "m140316_100554_42141_c100618292550000001823115007181475_s1_p0/144382/0_13406/0_12587"
    unitig "utg94"
  ]
  node [
    id 970
    label "5037"
    fastq "m140313_160032_42141_c100604482550000001823113706171466_s1_p0/64975/0_10752/0_10794"
    unitig "utg117"
  ]
  node [
    id 971
    label "5034"
    fastq "m140313_160032_42141_c100604482550000001823113706171466_s1_p0/57472/0_9687/67_9187"
    unitig "utg42"
  ]
  node [
    id 972
    label "5032"
    fastq "m140313_160032_42141_c100604482550000001823113706171466_s1_p0/49387/0_10750/23_9890"
    unitig "utg42"
  ]
  node [
    id 973
    label "5033"
    fastq "m140313_160032_42141_c100604482550000001823113706171466_s1_p0/47436/0_11903/0_11461"
    unitig "utg0"
  ]
  node [
    id 974
    label "4435"
    fastq "m140311_030154_42142_c100622202550000001823114507181451_s1_p0/55471/0_15838/12_15365"
    unitig "utg67"
  ]
  node [
    id 975
    label "4434"
    fastq "m140311_030154_42142_c100622202550000001823114507181451_s1_p0/5964/0_9045/15_8983"
    unitig "utg14"
  ]
  node [
    id 976
    label "4436"
    fastq "m140311_030154_42142_c100622202550000001823114507181451_s1_p0/61370/0_10913/0_9889"
    unitig "utg32"
  ]
  node [
    id 977
    label "4431"
    fastq "m140311_030154_42142_c100622202550000001823114507181451_s1_p0/47457/0_13336/0_10331"
    unitig "utg0"
  ]
  node [
    id 978
    label "4430"
    fastq "m140311_030154_42142_c100622202550000001823114507181451_s1_p0/49178/0_11647/198_10943"
    unitig "utg35"
  ]
  node [
    id 979
    label "4433"
    fastq "m140311_030154_42142_c100622202550000001823114507181451_s1_p0/52208/0_15815/0_15439"
    unitig "utg0"
  ]
  node [
    id 980
    label "4432"
    fastq "m140311_030154_42142_c100622202550000001823114507181451_s1_p0/39413/0_11596/103_11437"
    unitig "utg67"
  ]
  node [
    id 981
    label "4438"
    fastq "m140311_030154_42142_c100622202550000001823114507181451_s1_p0/62998/0_13797/0_11394"
    unitig "utg286"
  ]
  node [
    id 982
    label "976"
    fastq "m140313_192416_42141_c100604482550000001823113706171467_s1_p0/100965/0_17978/18_16952"
    unitig "utg120"
  ]
  node [
    id 983
    label "974"
    fastq "m140313_192416_42141_c100604482550000001823113706171467_s1_p0/101571/117_9772/0_9018"
    unitig "utg286"
  ]
  node [
    id 984
    label "973"
    fastq "m140313_192416_42141_c100604482550000001823113706171467_s1_p0/102518/0_9401/11_9189"
    unitig "utg115"
  ]
  node [
    id 985
    label "972"
    fastq "m140313_192416_42141_c100604482550000001823113706171467_s1_p0/100431/0_10053/38_9572"
    unitig "utg38"
  ]
  node [
    id 986
    label "971"
    fastq "m140313_192416_42141_c100604482550000001823113706171467_s1_p0/100649/0_10612/8_10183"
    unitig "utg65"
  ]
  node [
    id 987
    label "970"
    fastq "m140313_160032_42141_c100604482550000001823113706171466_s1_p0/97280/0_16341/29_12596"
    unitig "utg89"
  ]
  node [
    id 988
    label "979"
    fastq "m140313_192416_42141_c100604482550000001823113706171467_s1_p0/108158/150_14264/0_12631"
    unitig "utg98"
  ]
  node [
    id 989
    label "978"
    fastq "m140313_192416_42141_c100604482550000001823113706171467_s1_p0/105359/0_13066/164_12498"
    unitig "utg286"
  ]
  node [
    id 990
    label "10126"
    fastq "m140321_093325_42142_c100618572550000001823115007181403_s1_p0/75368/0_10258/0_9243"
    unitig "utg70"
  ]
  node [
    id 991
    label "4157"
    fastq "m140309_084741_42141_c100633532550000001823121009121462_s1_p0/126723/432_14584/435_13217"
    unitig "utg293"
  ]
  node [
    id 992
    label "10474"
    fastq "m140310_020230_42141_c100633532550000001823121009121467_s1_p0/124054/0_10304/13_9653"
    unitig "utg287"
  ]
  node [
    id 993
    label "10477"
    fastq "m140310_020230_42141_c100633532550000001823121009121467_s1_p0/130791/0_10481/0_9726"
    unitig "utg42"
  ]
  node [
    id 994
    label "10471"
    fastq "m140310_020230_42141_c100633532550000001823121009121467_s1_p0/120711/14953_26331/0_11357"
    unitig "utg135"
  ]
  node [
    id 995
    label "10479"
    fastq "m140310_020230_42141_c100633532550000001823121009121467_s1_p0/13304/9611_19231/0_9671"
    unitig "utg0"
  ]
  node [
    id 996
    label "10478"
    fastq "m140310_020230_42141_c100633532550000001823121009121467_s1_p0/130817/0_11398/0_10688"
    unitig "utg0"
  ]
  node [
    id 997
    label "11872"
    fastq "m140321_015151_42142_c100618572550000001823115007181400_s1_p0/124590/0_8985/23_8659"
    unitig "utg10"
  ]
  node [
    id 998
    label "11873"
    fastq "m140321_015151_42142_c100618572550000001823115007181400_s1_p0/125687/1118_10447/13_8930"
    unitig "utg10"
  ]
  node [
    id 999
    label "8925"
    fastq "m140313_090822_42141_c100604482550000001823113706171464_s1_p0/128839/0_11965/360_11393"
    unitig "utg66"
  ]
  node [
    id 1000
    label "8924"
    fastq "m140313_090822_42141_c100604482550000001823113706171464_s1_p0/128278/0_10938/16_10573"
    unitig "utg288"
  ]
  node [
    id 1001
    label "8923"
    fastq "m140313_090822_42141_c100604482550000001823113706171464_s1_p0/130630/0_13138/142_12347"
    unitig "utg118"
  ]
  node [
    id 1002
    label "11877"
    fastq "m140321_015151_42142_c100618572550000001823115007181400_s1_p0/131381/0_10460/16_10060"
    unitig "utg65"
  ]
  node [
    id 1003
    label "8921"
    fastq "m140313_090822_42141_c100604482550000001823113706171464_s1_p0/12500/0_12675/5_12305"
    unitig "utg286"
  ]
  node [
    id 1004
    label "8920"
    fastq "m140313_090822_42141_c100604482550000001823113706171464_s1_p0/120162/0_15398/868_14881"
    unitig "utg45"
  ]
  node [
    id 1005
    label "11879"
    fastq "m140321_015151_42142_c100618572550000001823115007181400_s1_p0/135184/0_11159/318_10183"
    unitig "utg73"
  ]
  node [
    id 1006
    label "8928"
    fastq "m140313_090822_42141_c100604482550000001823113706171464_s1_p0/126882/0_11316/50_10913"
    unitig "utg10"
  ]
  node [
    id 1007
    label "7101"
    fastq "m140313_192416_42141_c100604482550000001823113706171467_s1_p0/145706/0_12847/136_12184"
    unitig "utg35"
  ]
  node [
    id 1008
    label "7103"
    fastq "m140313_192416_42141_c100604482550000001823113706171467_s1_p0/148127/0_14382/0_13658"
    unitig "utg65"
  ]
  node [
    id 1009
    label "7104"
    fastq "m140313_192416_42141_c100604482550000001823113706171467_s1_p0/153876/0_11523/0_11057"
    unitig "utg130"
  ]
  node [
    id 1010
    label "7106"
    fastq "m140313_192416_42141_c100604482550000001823113706171467_s1_p0/15324/248_17395/1501_16658"
    unitig "utg286"
  ]
  node [
    id 1011
    label "7109"
    fastq "m140313_192416_42141_c100604482550000001823113706171467_s1_p0/20679/0_12412/225_11751"
    unitig "utg38"
  ]
  node [
    id 1012
    label "1685"
    fastq "m140321_015151_42142_c100618572550000001823115007181400_s1_p0/28168/0_10118/0_9724"
    unitig "utg65"
  ]
  node [
    id 1013
    label "1687"
    fastq "m140321_015151_42142_c100618572550000001823115007181400_s1_p0/29384/297_10532/2_9571"
    unitig "utg35"
  ]
  node [
    id 1014
    label "1686"
    fastq "m140321_015151_42142_c100618572550000001823115007181400_s1_p0/27631/0_12479/208_12106"
    unitig "utg125"
  ]
  node [
    id 1015
    label "1689"
    fastq "m140321_015151_42142_c100618572550000001823115007181400_s1_p0/30901/0_13243/30_12469"
    unitig "utg293"
  ]
  node [
    id 1016
    label "1688"
    fastq "m140321_015151_42142_c100618572550000001823115007181400_s1_p0/30654/0_12367/654_11508"
    unitig "utg93"
  ]
  node [
    id 1017
    label "653"
    fastq "m140313_054807_42141_c100604482550000001823113706171463_s1_p0/136196/0_15804/47_15149"
    unitig "utg42"
  ]
  node [
    id 1018
    label "1468"
    fastq "m140316_025917_42141_c100618292550000001823115007181472_s1_p0/79066/0_10866/0_10523"
    unitig "utg35"
  ]
  node [
    id 1019
    label "1467"
    fastq "m140316_025917_42141_c100618292550000001823115007181472_s1_p0/72568/0_13249/94_12823"
    unitig "utg286"
  ]
  node [
    id 1020
    label "1460"
    fastq "m140316_025917_42141_c100618292550000001823115007181472_s1_p0/17986/0_10651/13_10065"
    unitig "utg28"
  ]
  node [
    id 1021
    label "1462"
    fastq "m140316_025917_42141_c100618292550000001823115007181472_s1_p0/25106/561_12406/298_11255"
    unitig "utg286"
  ]
  node [
    id 1022
    label "4239"
    fastq "m140309_154110_42141_c100633532550000001823121009121464_s1_p0/35499/0_11211/0_10985"
    unitig "utg124"
  ]
  node [
    id 1023
    label "4238"
    fastq "m140309_154110_42141_c100633532550000001823121009121464_s1_p0/30516/0_13510/0_12623"
    unitig "utg286"
  ]
  node [
    id 1024
    label "4235"
    fastq "m140309_154110_42141_c100633532550000001823121009121464_s1_p0/25546/0_8895/13_8611"
    unitig "utg286"
  ]
  node [
    id 1025
    label "4234"
    fastq "m140309_154110_42141_c100633532550000001823121009121464_s1_p0/149760/0_12797/10_11950"
    unitig "utg19"
  ]
  node [
    id 1026
    label "4233"
    fastq "m140309_154110_42141_c100633532550000001823121009121464_s1_p0/15209/0_9793/32_9496"
    unitig "utg14"
  ]
  node [
    id 1027
    label "4231"
    fastq "m140309_154110_42141_c100633532550000001823121009121464_s1_p0/141322/0_10218/0_9658"
    unitig "utg19"
  ]
  node [
    id 1028
    label "5592"
    fastq "m140316_074350_42141_c100618292550000001823115007181474_s1_p0/89656/0_10129/19_9429"
    unitig "utg286"
  ]
  node [
    id 1029
    label "5595"
    fastq "m140316_100554_42141_c100618292550000001823115007181475_s1_p0/104727/0_11685/637_11625"
    unitig "utg42"
  ]
  node [
    id 1030
    label "5594"
    fastq "m140316_074350_42141_c100618292550000001823115007181474_s1_p0/98364/732_10042/0_8694"
    unitig "utg67"
  ]
  node [
    id 1031
    label "5597"
    fastq "m140316_100554_42141_c100618292550000001823115007181475_s1_p0/108956/0_13526/0_9125"
    unitig "utg286"
  ]
  node [
    id 1032
    label "5596"
    fastq "m140316_100554_42141_c100618292550000001823115007181475_s1_p0/104408/6706_20634/0_13158"
    unitig "utg70"
  ]
  node [
    id 1033
    label "5599"
    fastq "m140316_100554_42141_c100618292550000001823115007181475_s1_p0/110839/416_13964/21_13349"
    unitig "utg65"
  ]
  node [
    id 1034
    label "5598"
    fastq "m140316_100554_42141_c100618292550000001823115007181475_s1_p0/112740/0_9018/179_8749"
    unitig "utg77"
  ]
  node [
    id 1035
    label "318"
    fastq "m140311_062557_42142_c100622202550000001823114507181452_s1_p0/126571/0_12314/25_11869"
    unitig "utg286"
  ]
  node [
    id 1036
    label "313"
    fastq "m140311_062557_42142_c100622202550000001823114507181452_s1_p0/122209/0_13165/0_12573"
    unitig "utg137"
  ]
  node [
    id 1037
    label "312"
    fastq "m140311_062557_42142_c100622202550000001823114507181452_s1_p0/118295/0_10491/0_9129"
    unitig "utg157"
  ]
  node [
    id 1038
    label "311"
    fastq "m140311_030154_42142_c100622202550000001823114507181451_s1_p0/99972/0_12865/23_12838"
    unitig "utg286"
  ]
  node [
    id 1039
    label "310"
    fastq "m140311_062557_42142_c100622202550000001823114507181452_s1_p0/10241/0_11434/30_10772"
    unitig "utg293"
  ]
  node [
    id 1040
    label "317"
    fastq "m140311_062557_42142_c100622202550000001823114507181452_s1_p0/121896/0_19500/9_18312"
    unitig "utg3"
  ]
  node [
    id 1041
    label "314"
    fastq "m140311_062557_42142_c100622202550000001823114507181452_s1_p0/114271/622_11134/4_10010"
    unitig "utg32"
  ]
  node [
    id 1042
    label "11203"
    fastq "m140313_192416_42141_c100604482550000001823113706171467_s1_p0/10183/0_13536/8_12293"
    unitig "utg12"
  ]
  node [
    id 1043
    label "11202"
    fastq "m140313_192416_42141_c100604482550000001823113706171467_s1_p0/106738/0_9107/10_8904"
    unitig "utg90"
  ]
  node [
    id 1044
    label "11205"
    fastq "m140313_192416_42141_c100604482550000001823113706171467_s1_p0/107733/0_12775/11_12483"
    unitig "utg111"
  ]
  node [
    id 1045
    label "11207"
    fastq "m140313_192416_42141_c100604482550000001823113706171467_s1_p0/11128/0_11995/0_11799"
    unitig "utg65"
  ]
  node [
    id 1046
    label "11206"
    fastq "m140313_192416_42141_c100604482550000001823113706171467_s1_p0/10383/0_10860/13_10383"
    unitig "utg286"
  ]
  node [
    id 1047
    label "11209"
    fastq "m140313_192416_42141_c100604482550000001823113706171467_s1_p0/115617/0_10022/8_9691"
    unitig "utg35"
  ]
  node [
    id 1048
    label "11208"
    fastq "m140313_192416_42141_c100604482550000001823113706171467_s1_p0/105780/1724_20504/1811_17720"
    unitig "utg3"
  ]
  node [
    id 1049
    label "4212"
    fastq "m140309_121338_42141_c100633532550000001823121009121463_s1_p0/78583/0_9577/0_8822"
    unitig "utg6"
  ]
  node [
    id 1050
    label "443"
    fastq "m140311_131333_42142_c100622202550000001823114507181454_s1_p0/141848/0_11855/10_11291"
    unitig "utg19"
  ]
  node [
    id 1051
    label "12225"
    fastq "m140321_120917_42142_c100618572550000001823115007181404_s1_p0/18465/0_9488/9_8644"
    unitig "utg10"
  ]
  node [
    id 1052
    label "12222"
    fastq "m140321_120917_42142_c100618572550000001823115007181404_s1_p0/145630/0_9713/16_9171"
    unitig "utg67"
  ]
  node [
    id 1053
    label "446"
    fastq "m140311_131333_42142_c100622202550000001823114507181454_s1_p0/146729/0_9056/25_8719"
    unitig "utg70"
  ]
  node [
    id 1054
    label "445"
    fastq "m140311_131333_42142_c100622202550000001823114507181454_s1_p0/144819/0_8941/0_8495"
    unitig "utg32"
  ]
  node [
    id 1055
    label "444"
    fastq "m140311_131333_42142_c100622202550000001823114507181454_s1_p0/142090/0_10493/0_9920"
    unitig "utg286"
  ]
  node [
    id 1056
    label "6937"
    fastq "m140313_123524_42141_c100604482550000001823113706171465_s1_p0/43079/0_15043/0_14833"
    unitig "utg42"
  ]
  node [
    id 1057
    label "2293"
    fastq "m140310_020230_42141_c100633532550000001823121009121467_s1_p0/123643/431_19193/8805_18387"
    unitig "utg10"
  ]
  node [
    id 1058
    label "2297"
    fastq "m140310_020230_42141_c100633532550000001823121009121467_s1_p0/135154/0_12495/0_11676"
    unitig "utg65"
  ]
  node [
    id 1059
    label "2295"
    fastq "m140310_020230_42141_c100633532550000001823121009121467_s1_p0/134051/7301_17328/572_9372"
    unitig "utg147"
  ]
  node [
    id 1060
    label "6938"
    fastq "m140313_123524_42141_c100604482550000001823113706171465_s1_p0/45766/0_14847/7_14170"
    unitig "utg6"
  ]
  node [
    id 1061
    label "8124"
    fastq "m140321_144411_42142_c100618572550000001823115007181405_s1_p0/87940/0_10273/581_9775"
    unitig "utg32"
  ]
  node [
    id 1062
    label "10343"
    fastq "m140309_154110_42141_c100633532550000001823121009121464_s1_p0/103901/0_11219/377_10933"
    unitig "utg10"
  ]
  node [
    id 1063
    label "8122"
    fastq "m140321_144411_42142_c100618572550000001823115007181405_s1_p0/62745/0_11893/15_11836"
    unitig "utg22"
  ]
  node [
    id 1064
    label "10917"
    fastq "m140313_054807_42141_c100604482550000001823113706171463_s1_p0/156770/0_11581/20_10374"
    unitig "utg28"
  ]
  node [
    id 1065
    label "8139"
    fastq "m140321_172159_42142_c100618572550000001823115007181406_s1_p0/148952/0_13619/15_12807"
    unitig "utg35"
  ]
  node [
    id 1066
    label "10911"
    fastq "m140313_054807_42141_c100604482550000001823113706171463_s1_p0/150156/0_11141/0_10567"
    unitig "utg0"
  ]
  node [
    id 1067
    label "10918"
    fastq "m140313_054807_42141_c100604482550000001823113706171463_s1_p0/25245/0_14322/0_13880"
    unitig "utg293"
  ]
  node [
    id 1068
    label "9133"
    fastq "m140313_160032_42141_c100604482550000001823113706171466_s1_p0/47065/0_14353/0_14099"
    unitig "utg35"
  ]
  node [
    id 1069
    label "7927"
    fastq "m140321_042601_42142_c100618572550000001823115007181401_s1_p0/8583/0_9939/0_9454"
    unitig "utg6"
  ]
  node [
    id 1070
    label "7924"
    fastq "m140321_042601_42142_c100618572550000001823115007181401_s1_p0/8181/0_9715/8_9185"
    unitig "utg67"
  ]
  node [
    id 1071
    label "9130"
    fastq "m140313_160032_42141_c100604482550000001823113706171466_s1_p0/45238/0_14488/196_14367"
    unitig "utg65"
  ]
  node [
    id 1072
    label "7922"
    fastq "m140321_042601_42142_c100618572550000001823115007181401_s1_p0/80259/424_12500/257_11228"
    unitig "utg90"
  ]
  node [
    id 1073
    label "7295"
    fastq "m140315_081523_42141_c100618232550000001823115007181433_s1_p0/57250/0_14684/6_9571"
    unitig "utg0"
  ]
  node [
    id 1074
    label "7920"
    fastq "m140321_042601_42142_c100618572550000001823115007181401_s1_p0/75590/0_13394/15_11648"
    unitig "utg99"
  ]
  node [
    id 1075
    label "7921"
    fastq "m140321_042601_42142_c100618572550000001823115007181401_s1_p0/81120/0_11453/0_8717"
    unitig "utg293"
  ]
  node [
    id 1076
    label "10310"
    fastq "m140309_084741_42141_c100633532550000001823121009121462_s1_p0/84794/0_9253/0_8596"
    unitig "utg286"
  ]
  node [
    id 1077
    label "10311"
    fastq "m140309_084741_42141_c100633532550000001823121009121462_s1_p0/93081/0_12828/1295_12250"
    unitig "utg119"
  ]
  node [
    id 1078
    label "10312"
    fastq "m140309_084741_42141_c100633532550000001823121009121462_s1_p0/84085/0_15241/21_14404"
    unitig "utg6"
  ]
  node [
    id 1079
    label "9138"
    fastq "m140313_160032_42141_c100604482550000001823113706171466_s1_p0/62870/0_10454/16_10127"
    unitig "utg53"
  ]
  node [
    id 1080
    label "10642"
    fastq "m140311_095017_42142_c100622202550000001823114507181453_s1_p0/69129/0_11866/0_11229"
    unitig "utg38"
  ]
  node [
    id 1081
    label "10643"
    fastq "m140311_095017_42142_c100622202550000001823114507181453_s1_p0/72996/0_13612/0_13191"
    unitig "utg38"
  ]
  node [
    id 1082
    label "10640"
    fastq "m140311_095017_42142_c100622202550000001823114507181453_s1_p0/66898/0_11904/97_11179"
    unitig "utg286"
  ]
  node [
    id 1083
    label "7929"
    fastq "m140321_042601_42142_c100618572550000001823115007181401_s1_p0/89099/2840_14910/1117_11091"
    unitig "utg103"
  ]
  node [
    id 1084
    label "38"
    fastq "m140309_052058_42141_c100633532550000001823121009121461_s1_p0/20969/0_15356/9_15192"
    unitig "utg293"
  ]
  node [
    id 1085
    label "6299"
    fastq "m140309_223738_42141_c100633532550000001823121009121466_s1_p0/143720/0_9182/0_8825"
    unitig "utg286"
  ]
  node [
    id 1086
    label "6298"
    fastq "m140309_223738_42141_c100633532550000001823121009121466_s1_p0/141053/329_12867/0_9735"
    unitig "utg42"
  ]
  node [
    id 1087
    label "6297"
    fastq "m140309_223738_42141_c100633532550000001823121009121466_s1_p0/140561/4286_13397/0_8425"
    unitig "utg0"
  ]
  node [
    id 1088
    label "6296"
    fastq "m140309_223738_42141_c100633532550000001823121009121466_s1_p0/138448/0_12455/19_12248"
    unitig "utg68"
  ]
  node [
    id 1089
    label "6293"
    fastq "m140309_223738_42141_c100633532550000001823121009121466_s1_p0/135446/15680_27512/0_10898"
    unitig "utg88"
  ]
  node [
    id 1090
    label "6292"
    fastq "m140309_223738_42141_c100633532550000001823121009121466_s1_p0/130838/0_12353/23_11965"
    unitig "utg87"
  ]
  node [
    id 1091
    label "6291"
    fastq "m140309_223738_42141_c100633532550000001823121009121466_s1_p0/130016/13764_23322/5_8514"
    unitig "utg28"
  ]
  node [
    id 1092
    label "6290"
    fastq "m140309_223738_42141_c100633532550000001823121009121466_s1_p0/127480/0_15900/9_14913"
    unitig "utg125"
  ]
  node [
    id 1093
    label "10578"
    fastq "m140311_062557_42142_c100622202550000001823114507181452_s1_p0/144809/0_12515/3076_12298"
    unitig "utg286"
  ]
  node [
    id 1094
    label "879"
    fastq "m140313_160032_42141_c100604482550000001823113706171466_s1_p0/107518/0_12441/14_12033"
    unitig "utg286"
  ]
  node [
    id 1095
    label "876"
    fastq "m140313_160032_42141_c100604482550000001823113706171466_s1_p0/107337/0_9492/14_8887"
    unitig "utg35"
  ]
  node [
    id 1096
    label "877"
    fastq "m140313_160032_42141_c100604482550000001823113706171466_s1_p0/109126/0_9243/0_8935"
    unitig "utg98"
  ]
  node [
    id 1097
    label "3433"
    fastq "m140315_221622_42141_c100618292550000001823115007181470_s1_p0/139230/0_13862/0_13061"
    unitig "utg12"
  ]
  node [
    id 1098
    label "873"
    fastq "m140313_160032_42141_c100604482550000001823113706171466_s1_p0/102018/0_18708/7_17478"
    unitig "utg286"
  ]
  node [
    id 1099
    label "3436"
    fastq "m140315_221622_42141_c100618292550000001823115007181470_s1_p0/161383/0_11115/7_10375"
    unitig "utg32"
  ]
  node [
    id 1100
    label "871"
    fastq "m140313_160032_42141_c100604482550000001823113706171466_s1_p0/102395/0_11419/17_10512"
    unitig "utg130"
  ]
  node [
    id 1101
    label "4592"
    fastq "m140311_131333_42142_c100622202550000001823114507181454_s1_p0/17073/0_12407/0_11830"
    unitig "utg35"
  ]
  node [
    id 1102
    label "2740"
    fastq "m140313_054807_42141_c100604482550000001823113706171463_s1_p0/149634/0_18972/13_14567"
    unitig "utg60"
  ]
  node [
    id 1103
    label "2743"
    fastq "m140313_054807_42141_c100604482550000001823113706171463_s1_p0/157314/0_12715/0_12145"
    unitig "utg35"
  ]
  node [
    id 1104
    label "4591"
    fastq "m140311_131333_42142_c100622202550000001823114507181454_s1_p0/156851/0_11183/0_10802"
    unitig "utg65"
  ]
  node [
    id 1105
    label "4596"
    fastq "m140311_131333_42142_c100622202550000001823114507181454_s1_p0/26824/0_12087/9_11213"
    unitig "utg293"
  ]
  node [
    id 1106
    label "2032"
    fastq "m140321_172159_42142_c100618572550000001823115007181406_s1_p0/26971/787_10867/0_9642"
    unitig "utg32"
  ]
  node [
    id 1107
    label "2747"
    fastq "m140313_054807_42141_c100604482550000001823113706171463_s1_p0/24080/0_9573/379_9075"
    unitig "utg120"
  ]
  node [
    id 1108
    label "4595"
    fastq "m140311_131333_42142_c100622202550000001823114507181454_s1_p0/26967/3984_15039/0_10214"
    unitig "utg60"
  ]
  node [
    id 1109
    label "4844"
    fastq "m140313_090822_42141_c100604482550000001823113706171464_s1_p0/22577/0_12627/0_11694"
    unitig "utg72"
  ]
  node [
    id 1110
    label "4846"
    fastq "m140313_090822_42141_c100604482550000001823113706171464_s1_p0/24760/0_12212/8_11686"
    unitig "utg123"
  ]
  node [
    id 1111
    label "4599"
    fastq "m140311_131333_42142_c100622202550000001823114507181454_s1_p0/30030/0_12506/25_8664"
    unitig "utg155"
  ]
  node [
    id 1112
    label "4840"
    fastq "m140313_090822_42141_c100604482550000001823113706171464_s1_p0/150343/0_8936/0_8454"
    unitig "utg286"
  ]
  node [
    id 1113
    label "2039"
    fastq "m140321_172159_42142_c100618572550000001823115007181406_s1_p0/7105/0_14352/885_14343"
    unitig "utg288"
  ]
  node [
    id 1114
    label "4843"
    fastq "m140313_090822_42141_c100604482550000001823113706171464_s1_p0/17452/0_10042/0_9369"
    unitig "utg0"
  ]
  node [
    id 1115
    label "5201"
    fastq "m140315_010920_42141_c100618232550000001823115007181430_s1_p0/53413/0_12118/13_11439"
    unitig "utg107"
  ]
  node [
    id 1116
    label "11998"
    fastq "m140321_042601_42142_c100618572550000001823115007181401_s1_p0/137587/0_9441/110_8726"
    unitig "utg286"
  ]
  node [
    id 1117
    label "5203"
    fastq "m140315_010920_42141_c100618232550000001823115007181430_s1_p0/58391/3013_13983/16_10645"
    unitig "utg88"
  ]
  node [
    id 1118
    label "5202"
    fastq "m140315_010920_42141_c100618232550000001823115007181430_s1_p0/54619/1246_12817/0_10745"
    unitig "utg110"
  ]
  node [
    id 1119
    label "11990"
    fastq "m140321_042601_42142_c100618572550000001823115007181401_s1_p0/116658/0_12228/13_10666"
    unitig "utg90"
  ]
  node [
    id 1120
    label "10345"
    fastq "m140309_154110_42141_c100633532550000001823121009121464_s1_p0/127022/0_11394/7_11019"
    unitig "utg286"
  ]
  node [
    id 1121
    label "11992"
    fastq "m140321_042601_42142_c100618572550000001823115007181401_s1_p0/122596/0_9343/0_9123"
    unitig "utg12"
  ]
  node [
    id 1122
    label "11995"
    fastq "m140321_042601_42142_c100618572550000001823115007181401_s1_p0/133756/0_9399/15_9173"
    unitig "utg286"
  ]
  node [
    id 1123
    label "11997"
    fastq "m140321_042601_42142_c100618572550000001823115007181401_s1_p0/139009/0_9834/0_8980"
    unitig "utg122"
  ]
  node [
    id 1124
    label "11996"
    fastq "m140321_042601_42142_c100618572550000001823115007181401_s1_p0/13581/2821_13333/90_9938"
    unitig "utg286"
  ]
  node [
    id 1125
    label "10344"
    fastq "m140309_154110_42141_c100633532550000001823121009121464_s1_p0/112822/0_10063/6_9582"
    unitig "utg10"
  ]
  node [
    id 1126
    label "11191"
    fastq "m140313_160032_42141_c100604482550000001823113706171466_s1_p0/89845/0_14407/2_13884"
    unitig "utg120"
  ]
  node [
    id 1127
    label "11190"
    fastq "m140313_160032_42141_c100604482550000001823113706171466_s1_p0/89353/680_15187/0_13565"
    unitig "utg72"
  ]
  node [
    id 1128
    label "11193"
    fastq "m140313_160032_42141_c100604482550000001823113706171466_s1_p0/90211/0_11648/1449_11033"
    unitig "utg88"
  ]
  node [
    id 1129
    label "11196"
    fastq "m140313_160032_42141_c100604482550000001823113706171466_s1_p0/9989/0_8845/0_8602"
    unitig "utg286"
  ]
  node [
    id 1130
    label "11199"
    fastq "m140313_160032_42141_c100604482550000001823113706171466_s1_p0/96469/0_12761/90_12397"
    unitig "utg38"
  ]
  node [
    id 1131
    label "11198"
    fastq "m140313_160032_42141_c100604482550000001823113706171466_s1_p0/95711/0_18919/18_12409"
    unitig "utg35"
  ]
  node [
    id 1132
    label "3049"
    fastq "m140313_192416_42141_c100604482550000001823113706171467_s1_p0/113930/0_11164/10_10695"
    unitig "utg42"
  ]
  node [
    id 1133
    label "3041"
    fastq "m140313_192416_42141_c100604482550000001823113706171467_s1_p0/10193/0_11913/836_11675"
    unitig "utg108"
  ]
  node [
    id 1134
    label "3042"
    fastq "m140313_192416_42141_c100604482550000001823113706171467_s1_p0/102769/172_9402/3_8857"
    unitig "utg13"
  ]
  node [
    id 1135
    label "3045"
    fastq "m140313_192416_42141_c100604482550000001823113706171467_s1_p0/105508/0_12738/385_11824"
    unitig "utg49"
  ]
  node [
    id 1136
    label "3044"
    fastq "m140313_192416_42141_c100604482550000001823113706171467_s1_p0/102973/0_10679/16_10210"
    unitig "utg286"
  ]
  node [
    id 1137
    label "3047"
    fastq "m140313_192416_42141_c100604482550000001823113706171467_s1_p0/110789/0_11207/0_10989"
    unitig "utg42"
  ]
  node [
    id 1138
    label "3046"
    fastq "m140313_192416_42141_c100604482550000001823113706171467_s1_p0/106115/275_10919/3_10342"
    unitig "utg22"
  ]
  node [
    id 1139
    label "4867"
    fastq "m140313_090822_42141_c100604482550000001823113706171464_s1_p0/56905/0_9281/0_9015"
    unitig "utg128"
  ]
  node [
    id 1140
    label "1094"
    fastq "m140315_010920_42141_c100618232550000001823115007181430_s1_p0/143519/1126_10465/3_8871"
    unitig "utg286"
  ]
  node [
    id 1141
    label "1096"
    fastq "m140315_010920_42141_c100618232550000001823115007181430_s1_p0/147104/133_11928/81_11439"
    unitig "utg65"
  ]
  node [
    id 1142
    label "1091"
    fastq "m140315_010920_42141_c100618232550000001823115007181430_s1_p0/123927/0_9927/0_9772"
    unitig "utg286"
  ]
  node [
    id 1143
    label "1093"
    fastq "m140315_010920_42141_c100618232550000001823115007181430_s1_p0/129925/806_11036/0_9725"
    unitig "utg67"
  ]
  node [
    id 1144
    label "1321"
    fastq "m140315_152532_42141_c100618232550000001823115007181436_s1_p0/46774/0_13300/4245_12969"
    unitig "utg123"
  ]
  node [
    id 1145
    label "1326"
    fastq "m140315_152532_42141_c100618232550000001823115007181436_s1_p0/58212/0_8968/10_8724"
    unitig "utg38"
  ]
  node [
    id 1146
    label "1914"
    fastq "m140321_065934_42142_c100618572550000001823115007181402_s1_p0/49311/0_12512/0_11611"
    unitig "utg286"
  ]
  node [
    id 1147
    label "1325"
    fastq "m140315_152532_42141_c100618232550000001823115007181436_s1_p0/57828/0_12160/0_11646"
    unitig "utg61"
  ]
  node [
    id 1148
    label "6907"
    fastq "m140313_123524_42141_c100604482550000001823113706171465_s1_p0/124478/0_14121/222_13097"
    unitig "utg286"
  ]
  node [
    id 1149
    label "6906"
    fastq "m140313_123524_42141_c100604482550000001823113706171465_s1_p0/126187/0_12059/0_11687"
    unitig "utg3"
  ]
  node [
    id 1150
    label "6905"
    fastq "m140313_123524_42141_c100604482550000001823113706171465_s1_p0/126762/0_11488/0_11047"
    unitig "utg65"
  ]
  node [
    id 1151
    label "6904"
    fastq "m140313_123524_42141_c100604482550000001823113706171465_s1_p0/126480/0_11445/0_10786"
    unitig "utg98"
  ]
  node [
    id 1152
    label "6455"
    fastq "m140311_062557_42142_c100622202550000001823114507181452_s1_p0/122181/11138_20642/0_8963"
    unitig "utg6"
  ]
  node [
    id 1153
    label "6902"
    fastq "m140313_123524_42141_c100604482550000001823113706171465_s1_p0/123245/0_10367/11_9825"
    unitig "utg77"
  ]
  node [
    id 1154
    label "6901"
    fastq "m140313_123524_42141_c100604482550000001823113706171465_s1_p0/118568/0_12900/58_12374"
    unitig "utg286"
  ]
  node [
    id 1155
    label "6456"
    fastq "m140311_062557_42142_c100622202550000001823114507181452_s1_p0/119165/11879_23443/0_11325"
    unitig "utg286"
  ]
  node [
    id 1156
    label "8134"
    fastq "m140321_172159_42142_c100618572550000001823115007181406_s1_p0/13285/0_11547/11_10769"
    unitig "utg286"
  ]
  node [
    id 1157
    label "6458"
    fastq "m140311_062557_42142_c100622202550000001823114507181452_s1_p0/12622/0_13918/2955_13542"
    unitig "utg0"
  ]
  node [
    id 1158
    label "8136"
    fastq "m140321_172159_42142_c100618572550000001823115007181406_s1_p0/134609/0_10365/9_9454"
    unitig "utg32"
  ]
  node [
    id 1159
    label "8689"
    fastq "m140311_131333_42142_c100622202550000001823114507181454_s1_p0/62233/0_13124/383_9959"
    unitig "utg49"
  ]
  node [
    id 1160
    label "8130"
    fastq "m140321_172159_42142_c100618572550000001823115007181406_s1_p0/121138/0_11226/9_10764"
    unitig "utg67"
  ]
  node [
    id 1161
    label "6908"
    fastq "m140313_123524_42141_c100604482550000001823113706171465_s1_p0/129027/0_12766/8_9726"
    unitig "utg286"
  ]
  node [
    id 1162
    label "7739"
    fastq "m140321_015151_42142_c100618572550000001823115007181400_s1_p0/136938/0_10183/0_9868"
    unitig "utg67"
  ]
  node [
    id 1163
    label "7738"
    fastq "m140321_015151_42142_c100618572550000001823115007181400_s1_p0/136262/0_10885/192_9615"
    unitig "utg286"
  ]
  node [
    id 1164
    label "7732"
    fastq "m140321_015151_42142_c100618572550000001823115007181400_s1_p0/129950/0_12680/458_12576"
    unitig "utg286"
  ]
  node [
    id 1165
    label "7731"
    fastq "m140321_015151_42142_c100618572550000001823115007181400_s1_p0/131090/0_9800/22_9914"
    unitig "utg67"
  ]
  node [
    id 1166
    label "7737"
    fastq "m140321_015151_42142_c100618572550000001823115007181400_s1_p0/136840/0_8771/558_9255"
    unitig "utg89"
  ]
  node [
    id 1167
    label "7736"
    fastq "m140321_015151_42142_c100618572550000001823115007181400_s1_p0/134593/0_9418/0_8973"
    unitig "utg0"
  ]
  node [
    id 1168
    label "7735"
    fastq "m140321_015151_42142_c100618572550000001823115007181400_s1_p0/133073/0_12883/0_12885"
    unitig "utg98"
  ]
  node [
    id 1169
    label "3959"
    fastq "m140321_065934_42142_c100618572550000001823115007181402_s1_p0/67842/0_12884/11_11760"
    unitig "utg73"
  ]
  node [
    id 1170
    label "3958"
    fastq "m140321_065934_42142_c100618572550000001823115007181402_s1_p0/60508/4268_17367/418_12098"
    unitig "utg6"
  ]
  node [
    id 1171
    label "3952"
    fastq "m140321_065934_42142_c100618572550000001823115007181402_s1_p0/42326/2546_14868/0_11371"
    unitig "utg6"
  ]
  node [
    id 1172
    label "3951"
    fastq "m140321_065934_42142_c100618572550000001823115007181402_s1_p0/44597/0_14025/17_11772"
    unitig "utg122"
  ]
  node [
    id 1173
    label "3957"
    fastq "m140321_065934_42142_c100618572550000001823115007181402_s1_p0/61622/0_11742/0_11057"
    unitig "utg35"
  ]
  node [
    id 1174
    label "3956"
    fastq "m140321_065934_42142_c100618572550000001823115007181402_s1_p0/53387/0_11468/1135_10640"
    unitig "utg291"
  ]
  node [
    id 1175
    label "3955"
    fastq "m140321_065934_42142_c100618572550000001823115007181402_s1_p0/52794/2615_14666/0_11304"
    unitig "utg88"
  ]
  node [
    id 1176
    label "8358"
    fastq "m140309_223738_42141_c100633532550000001823121009121466_s1_p0/47335/8446_19036/1614_10196"
    unitig "utg287"
  ]
  node [
    id 1177
    label "8359"
    fastq "m140309_223738_42141_c100633532550000001823121009121466_s1_p0/48394/0_9496/10_9327"
    unitig "utg286"
  ]
  node [
    id 1178
    label "8351"
    fastq "m140309_223738_42141_c100633532550000001823121009121466_s1_p0/33535/25436_35559/0_9646"
    unitig "utg98"
  ]
  node [
    id 1179
    label "8352"
    fastq "m140309_223738_42141_c100633532550000001823121009121466_s1_p0/3859/0_10461/993_10776"
    unitig "utg286"
  ]
  node [
    id 1180
    label "8353"
    fastq "m140309_223738_42141_c100633532550000001823121009121466_s1_p0/38971/5166_18996/1_13580"
    unitig "utg288"
  ]
  node [
    id 1181
    label "8355"
    fastq "m140309_223738_42141_c100633532550000001823121009121466_s1_p0/42060/5214_15364/1666_10468"
    unitig "utg107"
  ]
  node [
    id 1182
    label "8357"
    fastq "m140309_223738_42141_c100633532550000001823121009121466_s1_p0/46775/2336_13718/2_10330"
    unitig "utg73"
  ]
  node [
    id 1183
    label "10020"
    fastq "m140321_065934_42142_c100618572550000001823115007181402_s1_p0/11578/0_10343/102_9861"
    unitig "utg6"
  ]
  node [
    id 1184
    label "4062"
    fastq "m140321_144411_42142_c100618572550000001823115007181405_s1_p0/151909/1949_13039/242_10961"
    unitig "utg66"
  ]
  node [
    id 1185
    label "4060"
    fastq "m140321_144411_42142_c100618572550000001823115007181405_s1_p0/13955/0_12195/18_12214"
    unitig "utg66"
  ]
  node [
    id 1186
    label "4061"
    fastq "m140321_144411_42142_c100618572550000001823115007181405_s1_p0/150290/0_10062/1153_9802"
    unitig "utg61"
  ]
  node [
    id 1187
    label "4066"
    fastq "m140321_144411_42142_c100618572550000001823115007181405_s1_p0/4355/0_9965/0_8979"
    unitig "utg119"
  ]
  node [
    id 1188
    label "4065"
    fastq "m140321_144411_42142_c100618572550000001823115007181405_s1_p0/17423/0_9958/21_9620"
    unitig "utg22"
  ]
  node [
    id 1189
    label "4068"
    fastq "m140321_144411_42142_c100618572550000001823115007181405_s1_p0/59342/0_10194/17_9778"
    unitig "utg19"
  ]
  node [
    id 1190
    label "4069"
    fastq "m140321_144411_42142_c100618572550000001823115007181405_s1_p0/64295/2993_13409/0_9666"
    unitig "utg3"
  ]
  node [
    id 1191
    label "10021"
    fastq "m140321_065934_42142_c100618572550000001823115007181402_s1_p0/116236/0_10792/17_10269"
    unitig "utg286"
  ]
  node [
    id 1192
    label "5780"
    fastq "m140321_015151_42142_c100618572550000001823115007181400_s1_p0/73595/1743_11034/0_8725"
    unitig "utg67"
  ]
  node [
    id 1193
    label "5781"
    fastq "m140321_015151_42142_c100618572550000001823115007181400_s1_p0/73115/0_11192/12_10760"
    unitig "utg38"
  ]
  node [
    id 1194
    label "5782"
    fastq "m140321_015151_42142_c100618572550000001823115007181400_s1_p0/78089/0_10248/15_9374"
    unitig "utg288"
  ]
  node [
    id 1195
    label "5789"
    fastq "m140321_015151_42142_c100618572550000001823115007181400_s1_p0/87836/651_13043/1_12055"
    unitig "utg286"
  ]
  node [
    id 1196
    label "3602"
    fastq "m140316_100554_42141_c100618292550000001823115007181475_s1_p0/45181/0_11619/985_11029"
    unitig "utg60"
  ]
  node [
    id 1197
    label "3600"
    fastq "m140316_100554_42141_c100618292550000001823115007181475_s1_p0/26815/0_9142/9_8569"
    unitig "utg28"
  ]
  node [
    id 1198
    label "3606"
    fastq "m140316_100554_42141_c100618292550000001823115007181475_s1_p0/94279/0_8771/42_8691"
    unitig "utg286"
  ]
  node [
    id 1199
    label "3604"
    fastq "m140316_100554_42141_c100618292550000001823115007181475_s1_p0/73793/5474_15357/0_9372"
    unitig "utg293"
  ]
  node [
    id 1200
    label "3609"
    fastq "m140316_123054_42141_c100618292550000001823115007181476_s1_p0/120544/0_8765/10_8530"
    unitig "utg10"
  ]
  node [
    id 1201
    label "11432"
    fastq "m140315_081523_42141_c100618232550000001823115007181433_s1_p0/121661/0_11721/12_11155"
    unitig "utg3"
  ]
  node [
    id 1202
    label "11433"
    fastq "m140315_081523_42141_c100618232550000001823115007181433_s1_p0/125295/0_9536/0_9154"
    unitig "utg0"
  ]
  node [
    id 1203
    label "11436"
    fastq "m140315_081523_42141_c100618232550000001823115007181433_s1_p0/127578/0_13178/5_11998"
    unitig "utg4"
  ]
  node [
    id 1204
    label "11434"
    fastq "m140315_081523_42141_c100618232550000001823115007181433_s1_p0/124870/2676_13702/7_10378"
    unitig "utg3"
  ]
  node [
    id 1205
    label "4450"
    fastq "m140311_062557_42142_c100622202550000001823114507181452_s1_p0/10312/0_10926/7_10379"
    unitig "utg105"
  ]
  node [
    id 1206
    label "4456"
    fastq "m140311_062557_42142_c100622202550000001823114507181452_s1_p0/120739/0_9089/0_8764"
    unitig "utg286"
  ]
  node [
    id 1207
    label "4455"
    fastq "m140311_062557_42142_c100622202550000001823114507181452_s1_p0/114576/0_17023/9_15692"
    unitig "utg65"
  ]
  node [
    id 1208
    label "4454"
    fastq "m140311_062557_42142_c100622202550000001823114507181452_s1_p0/121903/0_10711/0_10183"
    unitig "utg103"
  ]
  node [
    id 1209
    label "4458"
    fastq "m140311_062557_42142_c100622202550000001823114507181452_s1_p0/130138/0_11844/0_11023"
    unitig "utg110"
  ]
  node [
    id 1210
    label "958"
    fastq "m140313_160032_42141_c100604482550000001823113706171466_s1_p0/89889/0_16627/313_15534"
    unitig "utg54"
  ]
  node [
    id 1211
    label "951"
    fastq "m140313_160032_42141_c100604482550000001823113706171466_s1_p0/76223/0_11267/0_10870"
    unitig "utg293"
  ]
  node [
    id 1212
    label "950"
    fastq "m140313_160032_42141_c100604482550000001823113706171466_s1_p0/72347/0_9836/87_9874"
    unitig "utg0"
  ]
  node [
    id 1213
    label "953"
    fastq "m140313_160032_42141_c100604482550000001823113706171466_s1_p0/81638/0_9181/0_8898"
    unitig "utg286"
  ]
  node [
    id 1214
    label "952"
    fastq "m140313_160032_42141_c100604482550000001823113706171466_s1_p0/77448/0_10300/175_9668"
    unitig "utg61"
  ]
  node [
    id 1215
    label "954"
    fastq "m140313_160032_42141_c100604482550000001823113706171466_s1_p0/86004/0_11365/11_10299"
    unitig "utg89"
  ]
  node [
    id 1216
    label "956"
    fastq "m140313_160032_42141_c100604482550000001823113706171466_s1_p0/83603/0_11478/2296_11052"
    unitig "utg286"
  ]
  node [
    id 1217
    label "12165"
    fastq "m140321_065934_42142_c100618572550000001823115007181402_s1_p0/51852/0_11633/198_11442"
    unitig "utg89"
  ]
  node [
    id 1218
    label "12164"
    fastq "m140321_065934_42142_c100618572550000001823115007181402_s1_p0/49569/544_10216/0_8956"
    unitig "utg10"
  ]
  node [
    id 1219
    label "12167"
    fastq "m140321_065934_42142_c100618572550000001823115007181402_s1_p0/52981/0_13638/13_12799"
    unitig "utg32"
  ]
  node [
    id 1220
    label "12166"
    fastq "m140321_065934_42142_c100618572550000001823115007181402_s1_p0/52328/3378_15213/256_11545"
    unitig "utg293"
  ]
  node [
    id 1221
    label "12161"
    fastq "m140321_065934_42142_c100618572550000001823115007181402_s1_p0/44452/0_10839/19_10510"
    unitig "utg6"
  ]
  node [
    id 1222
    label "12160"
    fastq "m140321_065934_42142_c100618572550000001823115007181402_s1_p0/46618/0_10456/55_10156"
    unitig "utg77"
  ]
  node [
    id 1223
    label "12162"
    fastq "m140321_065934_42142_c100618572550000001823115007181402_s1_p0/49041/0_8368/13_8694"
    unitig "utg170"
  ]
  node [
    id 1224
    label "12169"
    fastq "m140321_065934_42142_c100618572550000001823115007181402_s1_p0/57120/0_12056/10_11391"
    unitig "utg98"
  ]
  node [
    id 1225
    label "12168"
    fastq "m140321_065934_42142_c100618572550000001823115007181402_s1_p0/54402/0_9959/97_9694"
    unitig "utg6"
  ]
  node [
    id 1226
    label "10453"
    fastq "m140309_223738_42141_c100633532550000001823121009121466_s1_p0/84086/0_16051/1564_15737"
    unitig "utg65"
  ]
  node [
    id 1227
    label "9675"
    fastq "m140316_052143_42141_c100618292550000001823115007181473_s1_p0/145316/0_9816/7_9261"
    unitig "utg286"
  ]
  node [
    id 1228
    label "10451"
    fastq "m140309_223738_42141_c100633532550000001823121009121466_s1_p0/7773/0_21996/89_12431"
    unitig "utg22"
  ]
  node [
    id 1229
    label "9677"
    fastq "m140316_052143_42141_c100618292550000001823115007181473_s1_p0/157631/0_12761/4_11440"
    unitig "utg94"
  ]
  node [
    id 1230
    label "10109"
    fastq "m140321_093325_42142_c100618572550000001823115007181403_s1_p0/143635/0_8766/10_9132"
    unitig "utg77"
  ]
  node [
    id 1231
    label "9673"
    fastq "m140316_052143_42141_c100618292550000001823115007181473_s1_p0/122327/0_9979/45_9616"
    unitig "utg286"
  ]
  node [
    id 1232
    label "10104"
    fastq "m140321_093325_42142_c100618572550000001823115007181403_s1_p0/123178/1437_10909/689_9264"
    unitig "utg35"
  ]
  node [
    id 1233
    label "10459"
    fastq "m140309_223738_42141_c100633532550000001823121009121466_s1_p0/94660/0_10293/138_9617"
    unitig "utg286"
  ]
  node [
    id 1234
    label "10458"
    fastq "m140309_223738_42141_c100633532550000001823121009121466_s1_p0/93385/0_10408/11_9806"
    unitig "utg0"
  ]
  node [
    id 1235
    label "9679"
    fastq "m140316_052143_42141_c100618292550000001823115007181473_s1_p0/161553/0_12818/927_12214"
    unitig "utg54"
  ]
  node [
    id 1236
    label "10103"
    fastq "m140321_093325_42142_c100618572550000001823115007181403_s1_p0/11222/8399_19037/419_9841"
    unitig "utg54"
  ]
  node [
    id 1237
    label "12095"
    fastq "m140321_065934_42142_c100618572550000001823115007181402_s1_p0/116377/3625_13979/0_9249"
    unitig "utg286"
  ]
  node [
    id 1238
    label "11858"
    fastq "m140321_015151_42142_c100618572550000001823115007181400_s1_p0/106899/1031_13925/14_10328"
    unitig "utg19"
  ]
  node [
    id 1239
    label "11859"
    fastq "m140321_015151_42142_c100618572550000001823115007181400_s1_p0/108228/0_10580/0_9984"
    unitig "utg89"
  ]
  node [
    id 1240
    label "8908"
    fastq "m140313_090822_42141_c100604482550000001823113706171464_s1_p0/102742/0_13312/1161_12241"
    unitig "utg88"
  ]
  node [
    id 1241
    label "8905"
    fastq "m140313_054807_42141_c100604482550000001823113706171463_s1_p0/98508/0_19972/11_18596"
    unitig "utg288"
  ]
  node [
    id 1242
    label "11851"
    fastq "m140316_145405_42141_c100618292550000001823115007181477_s1_p0/93261/3296_13288/0_9672"
    unitig "utg286"
  ]
  node [
    id 1243
    label "8906"
    fastq "m140313_090822_42141_c100604482550000001823113706171464_s1_p0/100952/0_9898/0_9407"
    unitig "utg67"
  ]
  node [
    id 1244
    label "8901"
    fastq "m140313_054807_42141_c100604482550000001823113706171463_s1_p0/96605/0_15496/11_14395"
    unitig "utg293"
  ]
  node [
    id 1245
    label "11855"
    fastq "m140321_015151_42142_c100618572550000001823115007181400_s1_p0/104564/1661_14930/0_11789"
    unitig "utg19"
  ]
  node [
    id 1246
    label "11856"
    fastq "m140321_015151_42142_c100618572550000001823115007181400_s1_p0/103630/0_12403/21_12761"
    unitig "utg286"
  ]
  node [
    id 1247
    label "12090"
    fastq "m140321_065934_42142_c100618572550000001823115007181402_s1_p0/107967/0_8745/4_8430"
    unitig "utg32"
  ]
  node [
    id 1248
    label "12092"
    fastq "m140321_065934_42142_c100618572550000001823115007181402_s1_p0/115824/2354_14700/240_11403"
    unitig "utg105"
  ]
  node [
    id 1249
    label "7128"
    fastq "m140313_192416_42141_c100604482550000001823113706171467_s1_p0/37361/0_13062/0_12830"
    unitig "utg19"
  ]
  node [
    id 1250
    label "7129"
    fastq "m140313_192416_42141_c100604482550000001823113706171467_s1_p0/38999/0_18323/0_16557"
    unitig "utg63"
  ]
  node [
    id 1251
    label "7127"
    fastq "m140313_192416_42141_c100604482550000001823113706171467_s1_p0/37888/708_13321/0_10271"
    unitig "utg67"
  ]
  node [
    id 1252
    label "7124"
    fastq "m140313_192416_42141_c100604482550000001823113706171467_s1_p0/36427/0_10718/113_10260"
    unitig "utg35"
  ]
  node [
    id 1253
    label "7125"
    fastq "m140313_192416_42141_c100604482550000001823113706171467_s1_p0/34899/0_15610/17_15235"
    unitig "utg32"
  ]
  node [
    id 1254
    label "2178"
    fastq "m140309_154110_42141_c100633532550000001823121009121464_s1_p0/24523/0_11225/1617_11148"
    unitig "utg22"
  ]
  node [
    id 1255
    label "7121"
    fastq "m140313_192416_42141_c100604482550000001823113706171467_s1_p0/31081/0_20814/10020_20015"
    unitig "utg286"
  ]
  node [
    id 1256
    label "4964"
    fastq "m140313_123524_42141_c100604482550000001823113706171465_s1_p0/83667/0_11058/18_10593"
    unitig "utg19"
  ]
  node [
    id 1257
    label "12098"
    fastq "m140321_065934_42142_c100618572550000001823115007181402_s1_p0/122421/0_11832/2024_11519"
    unitig "utg88"
  ]
  node [
    id 1258
    label "1669"
    fastq "m140321_015151_42142_c100618572550000001823115007181400_s1_p0/150164/0_12137/0_11192"
    unitig "utg6"
  ]
  node [
    id 1259
    label "1667"
    fastq "m140321_015151_42142_c100618572550000001823115007181400_s1_p0/14988/0_9509/0_9203"
    unitig "utg6"
  ]
  node [
    id 1260
    label "1665"
    fastq "m140321_015151_42142_c100618572550000001823115007181400_s1_p0/148180/0_9421/16_9044"
    unitig "utg102"
  ]
  node [
    id 1261
    label "1664"
    fastq "m140321_015151_42142_c100618572550000001823115007181400_s1_p0/146164/0_9477/0_9351"
    unitig "utg286"
  ]
  node [
    id 1262
    label "1663"
    fastq "m140321_015151_42142_c100618572550000001823115007181400_s1_p0/145753/0_11637/162_11103"
    unitig "utg0"
  ]
  node [
    id 1263
    label "1662"
    fastq "m140321_015151_42142_c100618572550000001823115007181400_s1_p0/146934/0_11642/0_10700"
    unitig "utg110"
  ]
  node [
    id 1264
    label "1661"
    fastq "m140321_015151_42142_c100618572550000001823115007181400_s1_p0/145663/0_12912/0_12291"
    unitig "utg133"
  ]
  node [
    id 1265
    label "593"
    fastq "m140311_153755_42142_c100622202550000001823114507181455_s1_p0/57889/2444_13397/0_9969"
    unitig "utg110"
  ]
  node [
    id 1266
    label "595"
    fastq "m140311_153755_42142_c100622202550000001823114507181455_s1_p0/5879/0_10027/0_9695"
    unitig "utg49"
  ]
  node [
    id 1267
    label "597"
    fastq "m140311_153755_42142_c100622202550000001823114507181455_s1_p0/61300/6917_17701/0_10408"
    unitig "utg49"
  ]
  node [
    id 1268
    label "598"
    fastq "m140311_153755_42142_c100622202550000001823114507181455_s1_p0/6142/0_8915/15_8508"
    unitig "utg12"
  ]
  node [
    id 1269
    label "2827"
    fastq "m140313_090822_42141_c100604482550000001823113706171464_s1_p0/41157/0_14710/19_13943"
    unitig "utg42"
  ]
  node [
    id 1270
    label "2820"
    fastq "m140313_090822_42141_c100604482550000001823113706171464_s1_p0/22399/0_17104/76_16349"
    unitig "utg0"
  ]
  node [
    id 1271
    label "2821"
    fastq "m140313_090822_42141_c100604482550000001823113706171464_s1_p0/29661/0_10322/5_9993"
    unitig "utg286"
  ]
  node [
    id 1272
    label "2823"
    fastq "m140313_090822_42141_c100604482550000001823113706171464_s1_p0/33176/0_12907/9_12408"
    unitig "utg286"
  ]
  node [
    id 1273
    label "5415"
    fastq "m140315_152532_42141_c100618232550000001823115007181436_s1_p0/64105/0_10994/0_10310"
    unitig "utg35"
  ]
  node [
    id 1274
    label "5416"
    fastq "m140315_152532_42141_c100618232550000001823115007181436_s1_p0/69268/0_9150/7_8864"
    unitig "utg288"
  ]
  node [
    id 1275
    label "3382"
    fastq "m140315_152532_42141_c100618232550000001823115007181436_s1_p0/68308/0_10175/264_9988"
    unitig "utg42"
  ]
  node [
    id 1276
    label "5411"
    fastq "m140315_152532_42141_c100618232550000001823115007181436_s1_p0/40334/2195_12143/0_9651"
    unitig "utg149"
  ]
  node [
    id 1277
    label "5412"
    fastq "m140315_152532_42141_c100618232550000001823115007181436_s1_p0/46507/980_10532/0_9255"
    unitig "utg65"
  ]
  node [
    id 1278
    label "5413"
    fastq "m140315_152532_42141_c100618232550000001823115007181436_s1_p0/51746/2636_14250/683_10165"
    unitig "utg286"
  ]
  node [
    id 1279
    label "5418"
    fastq "m140315_152532_42141_c100618232550000001823115007181436_s1_p0/73673/631_10630/264_9244"
    unitig "utg35"
  ]
  node [
    id 1280
    label "5795"
    fastq "m140321_015151_42142_c100618572550000001823115007181400_s1_p0/96201/0_9305/34_8613"
    unitig "utg77"
  ]
  node [
    id 1281
    label "3388"
    fastq "m140315_174828_42141_c100618232550000001823115007181437_s1_p0/108826/0_11569/0_10961"
    unitig "utg89"
  ]
  node [
    id 1282
    label "1409"
    fastq "m140316_003701_42141_c100618292550000001823115007181471_s1_p0/129065/1324_12316/0_10006"
    unitig "utg32"
  ]
  node [
    id 1283
    label "5794"
    fastq "m140321_015151_42142_c100618572550000001823115007181400_s1_p0/9512/0_9034/13_8766"
    unitig "utg286"
  ]
  node [
    id 1284
    label "1403"
    fastq "m140316_003701_42141_c100618292550000001823115007181471_s1_p0/104455/0_13612/0_9491"
    unitig "utg286"
  ]
  node [
    id 1285
    label "1402"
    fastq "m140316_003701_42141_c100618292550000001823115007181471_s1_p0/10381/0_12358/0_11999"
    unitig "utg286"
  ]
  node [
    id 1286
    label "1401"
    fastq "m140316_003701_42141_c100618292550000001823115007181471_s1_p0/105037/0_9897/9_9288"
    unitig "utg108"
  ]
  node [
    id 1287
    label "1400"
    fastq "m140315_221622_42141_c100618292550000001823115007181470_s1_p0/92798/9051_18297/294_9013"
    unitig "utg126"
  ]
  node [
    id 1288
    label "1405"
    fastq "m140316_003701_42141_c100618292550000001823115007181471_s1_p0/11164/0_15598/571_15183"
    unitig "utg65"
  ]
  node [
    id 1289
    label "1546"
    fastq "m140316_100554_42141_c100618292550000001823115007181475_s1_p0/54067/0_12342/425_11985"
    unitig "utg119"
  ]
  node [
    id 1290
    label "4217"
    fastq "m140309_121338_42141_c100633532550000001823121009121463_s1_p0/89771/0_13384/7_12975"
    unitig "utg0"
  ]
  node [
    id 1291
    label "4216"
    fastq "m140309_121338_42141_c100633532550000001823121009121463_s1_p0/95007/0_10053/13_9483"
    unitig "utg0"
  ]
  node [
    id 1292
    label "4211"
    fastq "m140309_121338_42141_c100633532550000001823121009121463_s1_p0/59663/0_11653/5_11191"
    unitig "utg61"
  ]
  node [
    id 1293
    label "4210"
    fastq "m140309_121338_42141_c100633532550000001823121009121463_s1_p0/48288/0_9537/11_9259"
    unitig "utg32"
  ]
  node [
    id 1294
    label "1547"
    fastq "m140316_100554_42141_c100618292550000001823115007181475_s1_p0/53446/3147_16375/0_12741"
    unitig "utg19"
  ]
  node [
    id 1295
    label "4219"
    fastq "m140309_121338_42141_c100633532550000001823121009121463_s1_p0/99943/0_14361/0_13716"
    unitig "utg6"
  ]
  node [
    id 1296
    label "4218"
    fastq "m140309_154110_42141_c100633532550000001823121009121464_s1_p0/100215/430_10438/0_9540"
    unitig "utg286"
  ]
  node [
    id 1297
    label "1543"
    fastq "m140316_100554_42141_c100618292550000001823115007181475_s1_p0/155482/512_10202/0_8825"
    unitig "utg286"
  ]
  node [
    id 1298
    label "5578"
    fastq "m140316_074350_42141_c100618292550000001823115007181474_s1_p0/32365/0_12658/548_12577"
    unitig "utg88"
  ]
  node [
    id 1299
    label "5577"
    fastq "m140316_074350_42141_c100618292550000001823115007181474_s1_p0/31381/2760_15154/0_9177"
    unitig "utg99"
  ]
  node [
    id 1300
    label "1541"
    fastq "m140316_100554_42141_c100618292550000001823115007181475_s1_p0/147189/0_10423/0_10099"
    unitig "utg77"
  ]
  node [
    id 1301
    label "5573"
    fastq "m140316_074350_42141_c100618292550000001823115007181474_s1_p0/139911/0_10602/0_9782"
    unitig "utg286"
  ]
  node [
    id 1302
    label "5572"
    fastq "m140316_074350_42141_c100618292550000001823115007181474_s1_p0/122388/0_11601/1215_10920"
    unitig "utg286"
  ]
  node [
    id 1303
    label "5571"
    fastq "m140316_074350_42141_c100618292550000001823115007181474_s1_p0/116231/0_14462/15_13988"
    unitig "utg98"
  ]
  node [
    id 1304
    label "5570"
    fastq "m140316_074350_42141_c100618292550000001823115007181474_s1_p0/107388/885_14703/0_13216"
    unitig "utg286"
  ]
  node [
    id 1305
    label "10786"
    fastq "m140311_153755_42142_c100622202550000001823114507181455_s1_p0/124767/1511_13779/8_11912"
    unitig "utg110"
  ]
  node [
    id 1306
    label "338"
    fastq "m140311_062557_42142_c100622202550000001823114507181452_s1_p0/49759/0_9014/0_8832"
    unitig "utg0"
  ]
  node [
    id 1307
    label "335"
    fastq "m140311_062557_42142_c100622202550000001823114507181452_s1_p0/46532/2777_14367/7_11071"
    unitig "utg0"
  ]
  node [
    id 1308
    label "337"
    fastq "m140311_062557_42142_c100622202550000001823114507181452_s1_p0/47647/0_13409/0_12864"
    unitig "utg6"
  ]
  node [
    id 1309
    label "336"
    fastq "m140311_062557_42142_c100622202550000001823114507181452_s1_p0/48287/0_9543/0_8919"
    unitig "utg28"
  ]
  node [
    id 1310
    label "332"
    fastq "m140311_062557_42142_c100622202550000001823114507181452_s1_p0/45280/0_9659/0_9177"
    unitig "utg28"
  ]
  node [
    id 1311
    label "11229"
    fastq "m140313_192416_42141_c100604482550000001823113706171467_s1_p0/133494/2733_19421/32_14511"
    unitig "utg293"
  ]
  node [
    id 1312
    label "5125"
    fastq "m140313_192416_42141_c100604482550000001823113706171467_s1_p0/41296/0_9917/124_9754"
    unitig "utg22"
  ]
  node [
    id 1313
    label "11227"
    fastq "m140313_192416_42141_c100604482550000001823113706171467_s1_p0/131613/0_10086/15_9745"
    unitig "utg42"
  ]
  node [
    id 1314
    label "11225"
    fastq "m140313_192416_42141_c100604482550000001823113706171467_s1_p0/132134/0_9558/23_9152"
    unitig "utg117"
  ]
  node [
    id 1315
    label "11224"
    fastq "m140313_192416_42141_c100604482550000001823113706171467_s1_p0/128754/0_11503/16_10691"
    unitig "utg112"
  ]
  node [
    id 1316
    label "11223"
    fastq "m140313_192416_42141_c100604482550000001823113706171467_s1_p0/128997/4873_15213/79_9681"
    unitig "utg46"
  ]
  node [
    id 1317
    label "10789"
    fastq "m140311_153755_42142_c100622202550000001823114507181455_s1_p0/126435/3333_16467/137_12729"
    unitig "utg289"
  ]
  node [
    id 1318
    label "11220"
    fastq "m140313_192416_42141_c100604482550000001823113706171467_s1_p0/125883/395_14909/538_13981"
    unitig "utg35"
  ]
  node [
    id 1319
    label "9535"
    fastq "m140315_174828_42141_c100618232550000001823115007181437_s1_p0/147600/0_12487/1423_11820"
    unitig "utg77"
  ]
  node [
    id 1320
    label "1497"
    fastq "m140316_074350_42141_c100618292550000001823115007181474_s1_p0/106600/4642_18690/0_13280"
    unitig "utg65"
  ]
  node [
    id 1321
    label "11928"
    fastq "m140321_015151_42142_c100618572550000001823115007181400_s1_p0/33739/0_14307/3115_14005"
    unitig "utg81"
  ]
  node [
    id 1322
    label "6109"
    fastq "m140321_195713_42142_c100618572550000001823115007181407_s1_p0/137381/0_10459/0_10112"
    unitig "utg6"
  ]
  node [
    id 1323
    label "6107"
    fastq "m140321_195713_42142_c100618572550000001823115007181407_s1_p0/134620/0_10322/13_9357"
    unitig "utg286"
  ]
  node [
    id 1324
    label "6106"
    fastq "m140321_195713_42142_c100618572550000001823115007181407_s1_p0/132696/0_14816/12_14178"
    unitig "utg0"
  ]
  node [
    id 1325
    label "6105"
    fastq "m140321_195713_42142_c100618572550000001823115007181407_s1_p0/131041/0_15012/4149_14578"
    unitig "utg73"
  ]
  node [
    id 1326
    label "6100"
    fastq "m140321_172159_42142_c100618572550000001823115007181406_s1_p0/92022/0_10589/0_10078"
    unitig "utg65"
  ]
  node [
    id 1327
    label "10938"
    fastq "m140313_054807_42141_c100604482550000001823113706171463_s1_p0/70379/0_9181/19_8931"
    unitig "utg6"
  ]
  node [
    id 1328
    label "10934"
    fastq "m140313_054807_42141_c100604482550000001823113706171463_s1_p0/57213/0_11451/17_10685"
    unitig "utg35"
  ]
  node [
    id 1329
    label "10935"
    fastq "m140313_054807_42141_c100604482550000001823113706171463_s1_p0/66493/0_10439/0_9918"
    unitig "utg65"
  ]
  node [
    id 1330
    label "10936"
    fastq "m140313_054807_42141_c100604482550000001823113706171463_s1_p0/64610/0_8977/0_8760"
    unitig "utg10"
  ]
  node [
    id 1331
    label "10937"
    fastq "m140313_054807_42141_c100604482550000001823113706171463_s1_p0/69932/0_12718/11_11202"
    unitig "utg65"
  ]
  node [
    id 1332
    label "10932"
    fastq "m140313_054807_42141_c100604482550000001823113706171463_s1_p0/52787/0_10932/13_10036"
    unitig "utg0"
  ]
  node [
    id 1333
    label "9119"
    fastq "m140313_160032_42141_c100604482550000001823113706171466_s1_p0/33521/0_9861/6_9507"
    unitig "utg293"
  ]
  node [
    id 1334
    label "9118"
    fastq "m140313_160032_42141_c100604482550000001823113706171466_s1_p0/28252/0_10344/0_9864"
    unitig "utg286"
  ]
  node [
    id 1335
    label "9449"
    fastq "m140315_103700_42141_c100618232550000001823115007181434_s1_p0/27587/961_11616/0_10476"
    unitig "utg67"
  ]
  node [
    id 1336
    label "9448"
    fastq "m140315_103700_42141_c100618232550000001823115007181434_s1_p0/23561/326_10639/130_9045"
    unitig "utg67"
  ]
  node [
    id 1337
    label "9111"
    fastq "m140313_160032_42141_c100604482550000001823113706171466_s1_p0/153115/2301_12992/0_9399"
    unitig "utg286"
  ]
  node [
    id 1338
    label "9110"
    fastq "m140313_160032_42141_c100604482550000001823113706171466_s1_p0/14974/0_10793/0_10538"
    unitig "utg67"
  ]
  node [
    id 1339
    label "9445"
    fastq "m140315_103700_42141_c100618232550000001823115007181434_s1_p0/158923/0_12073/13_11516"
    unitig "utg73"
  ]
  node [
    id 1340
    label "9115"
    fastq "m140313_160032_42141_c100604482550000001823113706171466_s1_p0/23748/503_12190/0_11713"
    unitig "utg116"
  ]
  node [
    id 1341
    label "9114"
    fastq "m140313_160032_42141_c100604482550000001823113706171466_s1_p0/20140/0_13577/154_12970"
    unitig "utg47"
  ]
  node [
    id 1342
    label "9117"
    fastq "m140313_160032_42141_c100604482550000001823113706171466_s1_p0/28506/0_14681/24_13138"
    unitig "utg118"
  ]
  node [
    id 1343
    label "9116"
    fastq "m140313_160032_42141_c100604482550000001823113706171466_s1_p0/23190/443_16827/1732_15611"
    unitig "utg28"
  ]
  node [
    id 1344
    label "12284"
    fastq "m140321_172159_42142_c100618572550000001823115007181406_s1_p0/138771/929_11640/210_9602"
    unitig "utg32"
  ]
  node [
    id 1345
    label "12286"
    fastq "m140321_172159_42142_c100618572550000001823115007181406_s1_p0/150931/0_11374/14_11017"
    unitig "utg126"
  ]
  node [
    id 1346
    label "12280"
    fastq "m140321_172159_42142_c100618572550000001823115007181406_s1_p0/126043/3680_13419/0_9307"
    unitig "utg0"
  ]
  node [
    id 1347
    label "12281"
    fastq "m140321_172159_42142_c100618572550000001823115007181406_s1_p0/123692/0_9715/13_8850"
    unitig "utg10"
  ]
  node [
    id 1348
    label "12283"
    fastq "m140321_172159_42142_c100618572550000001823115007181406_s1_p0/134760/0_12316/0_12114"
    unitig "utg112"
  ]
  node [
    id 1349
    label "12289"
    fastq "m140321_172159_42142_c100618572550000001823115007181406_s1_p0/21485/0_14398/2114_13797"
    unitig "utg61"
  ]
  node [
    id 1350
    label "3417"
    fastq "m140315_174828_42141_c100618232550000001823115007181437_s1_p0/76179/0_17059/0_8799"
    unitig "utg10"
  ]
  node [
    id 1351
    label "3411"
    fastq "m140315_174828_42141_c100618232550000001823115007181437_s1_p0/54962/0_10832/0_10473"
    unitig "utg286"
  ]
  node [
    id 1352
    label "8532"
    fastq "m140311_062557_42142_c100622202550000001823114507181452_s1_p0/61321/0_12955/0_12393"
    unitig "utg286"
  ]
  node [
    id 1353
    label "3419"
    fastq "m140315_174828_42141_c100618232550000001823115007181437_s1_p0/84549/0_10991/0_10707"
    unitig "utg61"
  ]
  node [
    id 1354
    label "10664"
    fastq "m140311_131333_42142_c100622202550000001823114507181454_s1_p0/112811/0_13103/0_12310"
    unitig "utg35"
  ]
  node [
    id 1355
    label "10665"
    fastq "m140311_131333_42142_c100622202550000001823114507181454_s1_p0/113465/0_14300/22_13440"
    unitig "utg38"
  ]
  node [
    id 1356
    label "4868"
    fastq "m140313_090822_42141_c100604482550000001823113706171464_s1_p0/53968/0_9402/19_9196"
    unitig "utg14"
  ]
  node [
    id 1357
    label "4869"
    fastq "m140313_090822_42141_c100604482550000001823113706171464_s1_p0/58456/0_14254/0_13480"
    unitig "utg112"
  ]
  node [
    id 1358
    label "10660"
    fastq "m140311_131333_42142_c100622202550000001823114507181454_s1_p0/102906/0_12071/80_11290"
    unitig "utg287"
  ]
  node [
    id 1359
    label "10661"
    fastq "m140311_131333_42142_c100622202550000001823114507181454_s1_p0/105399/452_13034/156_11993"
    unitig "utg123"
  ]
  node [
    id 1360
    label "10662"
    fastq "m140311_131333_42142_c100622202550000001823114507181454_s1_p0/106939/0_11989/16_11490"
    unitig "utg72"
  ]
  node [
    id 1361
    label "2014"
    fastq "m140321_144411_42142_c100618572550000001823115007181405_s1_p0/7762/0_11067/103_10390"
    unitig "utg42"
  ]
  node [
    id 1362
    label "2017"
    fastq "m140321_172159_42142_c100618572550000001823115007181406_s1_p0/110040/2524_16580/4872_14007"
    unitig "utg0"
  ]
  node [
    id 1363
    label "10668"
    fastq "m140311_131333_42142_c100622202550000001823114507181454_s1_p0/116334/0_8967/8_8806"
    unitig "utg42"
  ]
  node [
    id 1364
    label "2010"
    fastq "m140321_144411_42142_c100618572550000001823115007181405_s1_p0/50213/0_9931/12_9345"
    unitig "utg286"
  ]
  node [
    id 1365
    label "4864"
    fastq "m140313_090822_42141_c100604482550000001823113706171464_s1_p0/45654/0_12863/10_12549"
    unitig "utg35"
  ]
  node [
    id 1366
    label "4865"
    fastq "m140313_090822_42141_c100604482550000001823113706171464_s1_p0/47912/0_9264/14_9203"
    unitig "utg6"
  ]
  node [
    id 1367
    label "10258"
    fastq "m140309_015740_42141_c100633532550000001823121009121460_s1_p0/141031/0_10862/0_10161"
    unitig "utg12"
  ]
  node [
    id 1368
    label "10590"
    fastq "m140311_062557_42142_c100622202550000001823114507181452_s1_p0/59226/0_11006/0_10578"
    unitig "utg22"
  ]
  node [
    id 1369
    label "10591"
    fastq "m140311_062557_42142_c100622202550000001823114507181452_s1_p0/63501/0_15529/0_14033"
    unitig "utg111"
  ]
  node [
    id 1370
    label "10596"
    fastq "m140311_062557_42142_c100622202550000001823114507181452_s1_p0/85474/0_12986/0_12160"
    unitig "utg88"
  ]
  node [
    id 1371
    label "10597"
    fastq "m140311_062557_42142_c100622202550000001823114507181452_s1_p0/82889/2730_13163/0_10041"
    unitig "utg14"
  ]
  node [
    id 1372
    label "10594"
    fastq "m140311_062557_42142_c100622202550000001823114507181452_s1_p0/68741/0_19035/0_17551"
    unitig "utg286"
  ]
  node [
    id 1373
    label "10595"
    fastq "m140311_062557_42142_c100622202550000001823114507181452_s1_p0/77411/1353_14116/517_12308"
    unitig "utg286"
  ]
  node [
    id 1374
    label "10598"
    fastq "m140311_062557_42142_c100622202550000001823114507181452_s1_p0/88106/0_22510/8_13372"
    unitig "utg0"
  ]
  node [
    id 1375
    label "7018"
    fastq "m140313_160032_42141_c100604482550000001823113706171466_s1_p0/46049/0_10118/153_9607"
    unitig "utg38"
  ]
  node [
    id 1376
    label "4892"
    fastq "m140313_090822_42141_c100604482550000001823113706171464_s1_p0/86514/0_12303/223_12270"
    unitig "utg6"
  ]
  node [
    id 1377
    label "7014"
    fastq "m140313_160032_42141_c100604482550000001823113706171466_s1_p0/39797/0_14884/0_14503"
    unitig "utg42"
  ]
  node [
    id 1378
    label "9039"
    fastq "m140313_123524_42141_c100604482550000001823113706171465_s1_p0/55282/0_17416/18_16742"
    unitig "utg42"
  ]
  node [
    id 1379
    label "7012"
    fastq "m140313_160032_42141_c100604482550000001823113706171466_s1_p0/34006/0_12636/12_12152"
    unitig "utg286"
  ]
  node [
    id 1380
    label "9447"
    fastq "m140315_103700_42141_c100618232550000001823115007181434_s1_p0/21451/9311_18313/2_8829"
    unitig "utg286"
  ]
  node [
    id 1381
    label "9113"
    fastq "m140313_160032_42141_c100604482550000001823113706171466_s1_p0/17258/0_13519/17_12880"
    unitig "utg286"
  ]
  node [
    id 1382
    label "9441"
    fastq "m140315_103700_42141_c100618232550000001823115007181434_s1_p0/14091/0_13973/0_13321"
    unitig "utg10"
  ]
  node [
    id 1383
    label "1348"
    fastq "m140315_174828_42141_c100618232550000001823115007181437_s1_p0/44706/0_8661/0_8667"
    unitig "utg287"
  ]
  node [
    id 1384
    label "451"
    fastq "m140311_131333_42142_c100622202550000001823114507181454_s1_p0/16080/0_11998/570_11573"
    unitig "utg0"
  ]
  node [
    id 1385
    label "452"
    fastq "m140311_131333_42142_c100622202550000001823114507181454_s1_p0/17816/0_9593/0_9329"
    unitig "utg6"
  ]
  node [
    id 1386
    label "454"
    fastq "m140311_131333_42142_c100622202550000001823114507181454_s1_p0/20432/0_11613/592_10930"
    unitig "utg88"
  ]
  node [
    id 1387
    label "1347"
    fastq "m140315_174828_42141_c100618232550000001823115007181437_s1_p0/43732/102_8948/0_8716"
    unitig "utg67"
  ]
  node [
    id 1388
    label "8118"
    fastq "m140321_144411_42142_c100618572550000001823115007181405_s1_p0/161531/2390_12173/86_9274"
    unitig "utg286"
  ]
  node [
    id 1389
    label "8119"
    fastq "m140321_144411_42142_c100618572550000001823115007181405_s1_p0/29435/2943_13581/909_9741"
    unitig "utg61"
  ]
  node [
    id 1390
    label "6929"
    fastq "m140313_123524_42141_c100604482550000001823113706171465_s1_p0/30458/0_8721/0_8473"
    unitig "utg0"
  ]
  node [
    id 1391
    label "6925"
    fastq "m140313_123524_42141_c100604482550000001823113706171465_s1_p0/29350/0_12633/12_12186"
    unitig "utg77"
  ]
  node [
    id 1392
    label "6924"
    fastq "m140313_123524_42141_c100604482550000001823113706171465_s1_p0/27425/9576_19071/0_9067"
    unitig "utg155"
  ]
  node [
    id 1393
    label "6921"
    fastq "m140313_123524_42141_c100604482550000001823113706171465_s1_p0/20169/0_11928/0_11560"
    unitig "utg77"
  ]
  node [
    id 1394
    label "6923"
    fastq "m140313_123524_42141_c100604482550000001823113706171465_s1_p0/25041/0_9299/0_9146"
    unitig "utg291"
  ]
  node [
    id 1395
    label "6922"
    fastq "m140313_123524_42141_c100604482550000001823113706171465_s1_p0/18479/0_9718/0_9380"
    unitig "utg22"
  ]
  node [
    id 1396
    label "7710"
    fastq "m140316_145405_42141_c100618292550000001823115007181477_s1_p0/92798/1461_10470/95_8811"
    unitig "utg6"
  ]
  node [
    id 1397
    label "7712"
    fastq "m140321_015151_42142_c100618572550000001823115007181400_s1_p0/100799/0_12596/13_11921"
    unitig "utg19"
  ]
  node [
    id 1398
    label "7714"
    fastq "m140321_015151_42142_c100618572550000001823115007181400_s1_p0/105376/0_15389/0_14899"
    unitig "utg93"
  ]
  node [
    id 1399
    label "7717"
    fastq "m140321_015151_42142_c100618572550000001823115007181400_s1_p0/111942/0_10065/174_9102"
    unitig "utg286"
  ]
  node [
    id 1400
    label "7716"
    fastq "m140321_015151_42142_c100618572550000001823115007181400_s1_p0/110166/0_10131/1379_10006"
    unitig "utg12"
  ]
  node [
    id 1401
    label "7719"
    fastq "m140321_015151_42142_c100618572550000001823115007181400_s1_p0/118013/0_9135/0_8708"
    unitig "utg67"
  ]
  node [
    id 1402
    label "8374"
    fastq "m140309_223738_42141_c100633532550000001823121009121466_s1_p0/74285/11237_21365/0_9723"
    unitig "utg286"
  ]
  node [
    id 1403
    label "8375"
    fastq "m140309_223738_42141_c100633532550000001823121009121466_s1_p0/74686/3262_17114/0_12780"
    unitig "utg90"
  ]
  node [
    id 1404
    label "8373"
    fastq "m140309_223738_42141_c100633532550000001823121009121466_s1_p0/74129/0_9805/20_9701"
    unitig "utg286"
  ]
  node [
    id 1405
    label "8371"
    fastq "m140309_223738_42141_c100633532550000001823121009121466_s1_p0/68608/7996_27095/3555_16628"
    unitig "utg110"
  ]
  node [
    id 1406
    label "9434"
    fastq "m140315_103700_42141_c100618232550000001823115007181434_s1_p0/124710/0_17662/0_13703"
    unitig "utg39"
  ]
  node [
    id 1407
    label "9800"
    fastq "m140321_015151_42142_c100618572550000001823115007181400_s1_p0/109570/0_9680/0_9242"
    unitig "utg12"
  ]
  node [
    id 1408
    label "7500"
    fastq "m140316_003701_42141_c100618292550000001823115007181471_s1_p0/43033/0_17764/0_8629"
    unitig "utg28"
  ]
  node [
    id 1409
    label "4008"
    fastq "m140321_093325_42142_c100618572550000001823115007181403_s1_p0/52771/0_9241/135_8745"
    unitig "utg293"
  ]
  node [
    id 1410
    label "9572"
    fastq "m140315_221622_42141_c100618292550000001823115007181470_s1_p0/133314/0_10310/432_10254"
    unitig "utg286"
  ]
  node [
    id 1411
    label "4000"
    fastq "m140321_093325_42142_c100618572550000001823115007181403_s1_p0/159215/0_10333/13_10413"
    unitig "utg286"
  ]
  node [
    id 1412
    label "4002"
    fastq "m140321_093325_42142_c100618572550000001823115007181403_s1_p0/19396/3167_13428/0_9949"
    unitig "utg286"
  ]
  node [
    id 1413
    label "4003"
    fastq "m140321_093325_42142_c100618572550000001823115007181403_s1_p0/23012/3871_16407/0_9399"
    unitig "utg100"
  ]
  node [
    id 1414
    label "4005"
    fastq "m140321_093325_42142_c100618572550000001823115007181403_s1_p0/3987/0_10564/163_9622"
    unitig "utg104"
  ]
  node [
    id 1415
    label "4006"
    fastq "m140321_093325_42142_c100618572550000001823115007181403_s1_p0/39016/0_11330/11_10117"
    unitig "utg32"
  ]
  node [
    id 1416
    label "3971"
    fastq "m140321_065934_42142_c100618572550000001823115007181402_s1_p0/8893/0_10269/64_10579"
    unitig "utg73"
  ]
  node [
    id 1417
    label "3973"
    fastq "m140321_065934_42142_c100618572550000001823115007181402_s1_p0/94246/0_11334/0_11232"
    unitig "utg293"
  ]
  node [
    id 1418
    label "3974"
    fastq "m140321_065934_42142_c100618572550000001823115007181402_s1_p0/93938/0_9219/11_9645"
    unitig "utg286"
  ]
  node [
    id 1419
    label "3977"
    fastq "m140321_093325_42142_c100618572550000001823115007181403_s1_p0/100218/1447_11583/422_9756"
    unitig "utg28"
  ]
  node [
    id 1420
    label "3976"
    fastq "m140321_065934_42142_c100618572550000001823115007181402_s1_p0/9881/0_10067/90_9631"
    unitig "utg22"
  ]
  node [
    id 1421
    label "3978"
    fastq "m140321_093325_42142_c100618572550000001823115007181403_s1_p0/105959/249_14318/578_13294"
    unitig "utg70"
  ]
  node [
    id 1422
    label "3629"
    fastq "m140316_145405_42141_c100618292550000001823115007181477_s1_p0/113740/2643_13082/0_10058"
    unitig "utg42"
  ]
  node [
    id 1423
    label "3628"
    fastq "m140316_145405_42141_c100618292550000001823115007181477_s1_p0/110209/0_10780/10_10563"
    unitig "utg35"
  ]
  node [
    id 1424
    label "3622"
    fastq "m140316_123054_42141_c100618292550000001823115007181476_s1_p0/74256/929_10644/0_8898"
    unitig "utg286"
  ]
  node [
    id 1425
    label "3624"
    fastq "m140316_123054_42141_c100618292550000001823115007181476_s1_p0/91340/4083_14245/0_9884"
    unitig "utg88"
  ]
  node [
    id 1426
    label "11410"
    fastq "m140315_055221_42141_c100618232550000001823115007181432_s1_p0/47381/0_10056/34_9761"
    unitig "utg89"
  ]
  node [
    id 1427
    label "11411"
    fastq "m140315_055221_42141_c100618232550000001823115007181432_s1_p0/46386/2627_13238/0_10139"
    unitig "utg6"
  ]
  node [
    id 1428
    label "11412"
    fastq "m140315_055221_42141_c100618232550000001823115007181432_s1_p0/52388/0_15084/17_14395"
    unitig "utg293"
  ]
  node [
    id 1429
    label "11414"
    fastq "m140315_055221_42141_c100618232550000001823115007181432_s1_p0/57327/5993_15057/0_8862"
    unitig "utg54"
  ]
  node [
    id 1430
    label "11416"
    fastq "m140315_055221_42141_c100618232550000001823115007181432_s1_p0/76742/0_10223/125_9851"
    unitig "utg286"
  ]
  node [
    id 1431
    label "11418"
    fastq "m140315_055221_42141_c100618232550000001823115007181432_s1_p0/81751/0_13559/0_12975"
    unitig "utg10"
  ]
  node [
    id 1432
    label "11419"
    fastq "m140315_055221_42141_c100618232550000001823115007181432_s1_p0/85717/2991_13653/908_10349"
    unitig "utg35"
  ]
  node [
    id 1433
    label "4478"
    fastq "m140311_062557_42142_c100622202550000001823114507181452_s1_p0/74836/0_11252/0_10564"
    unitig "utg286"
  ]
  node [
    id 1434
    label "4471"
    fastq "m140311_062557_42142_c100622202550000001823114507181452_s1_p0/49459/0_9862/0_9249"
    unitig "utg286"
  ]
  node [
    id 1435
    label "4470"
    fastq "m140311_062557_42142_c100622202550000001823114507181452_s1_p0/39878/0_16690/0_15710"
    unitig "utg293"
  ]
  node [
    id 1436
    label "4473"
    fastq "m140311_062557_42142_c100622202550000001823114507181452_s1_p0/50522/0_12870/0_12048"
    unitig "utg35"
  ]
  node [
    id 1437
    label "4472"
    fastq "m140311_062557_42142_c100622202550000001823114507181452_s1_p0/49829/0_10340/0_9790"
    unitig "utg286"
  ]
  node [
    id 1438
    label "4475"
    fastq "m140311_062557_42142_c100622202550000001823114507181452_s1_p0/58258/0_14357/0_13462"
    unitig "utg286"
  ]
  node [
    id 1439
    label "9075"
    fastq "m140313_160032_42141_c100604482550000001823113706171466_s1_p0/103645/0_9873/13_9314"
    unitig "utg67"
  ]
  node [
    id 1440
    label "2464"
    fastq "m140311_095017_42142_c100622202550000001823114507181453_s1_p0/54097/0_9872/0_9446"
    unitig "utg28"
  ]
  node [
    id 1441
    label "5344"
    fastq "m140315_103700_42141_c100618232550000001823115007181434_s1_p0/68594/3303_14471/150_10409"
    unitig "utg54"
  ]
  node [
    id 1442
    label "2467"
    fastq "m140311_095017_42142_c100622202550000001823114507181453_s1_p0/57883/0_10574/13_10394"
    unitig "utg286"
  ]
  node [
    id 1443
    label "2462"
    fastq "m140311_095017_42142_c100622202550000001823114507181453_s1_p0/46895/0_16355/15_15532"
    unitig "utg88"
  ]
  node [
    id 1444
    label "2463"
    fastq "m140311_095017_42142_c100622202550000001823114507181453_s1_p0/45835/0_11425/131_10332"
    unitig "utg22"
  ]
  node [
    id 1445
    label "2469"
    fastq "m140311_095017_42142_c100622202550000001823114507181453_s1_p0/60713/0_11965/0_11235"
    unitig "utg286"
  ]
  node [
    id 1446
    label "1020"
    fastq "m140313_192416_42141_c100604482550000001823113706171467_s1_p0/20729/0_11186/613_10884"
    unitig "utg35"
  ]
  node [
    id 1447
    label "12143"
    fastq "m140321_065934_42142_c100618572550000001823115007181402_s1_p0/24789/0_12052/2_11209"
    unitig "utg0"
  ]
  node [
    id 1448
    label "12142"
    fastq "m140321_065934_42142_c100618572550000001823115007181402_s1_p0/23297/0_11848/31_11022"
    unitig "utg67"
  ]
  node [
    id 1449
    label "12141"
    fastq "m140321_065934_42142_c100618572550000001823115007181402_s1_p0/25353/0_11811/44_11526"
    unitig "utg156"
  ]
  node [
    id 1450
    label "12140"
    fastq "m140321_065934_42142_c100618572550000001823115007181402_s1_p0/22145/3816_13697/69_9270"
    unitig "utg286"
  ]
  node [
    id 1451
    label "12147"
    fastq "m140321_065934_42142_c100618572550000001823115007181402_s1_p0/31945/288_10335/0_9572"
    unitig "utg0"
  ]
  node [
    id 1452
    label "12146"
    fastq "m140321_065934_42142_c100618572550000001823115007181402_s1_p0/3086/166_10371/2_9528"
    unitig "utg286"
  ]
  node [
    id 1453
    label "6314"
    fastq "m140309_223738_42141_c100633532550000001823121009121466_s1_p0/26931/0_13331/11_13201"
    unitig "utg42"
  ]
  node [
    id 1454
    label "12144"
    fastq "m140321_065934_42142_c100618572550000001823115007181402_s1_p0/26156/0_13085/8_12919"
    unitig "utg35"
  ]
  node [
    id 1455
    label "6318"
    fastq "m140309_223738_42141_c100633532550000001823121009121466_s1_p0/32901/0_18347/0_17354"
    unitig "utg77"
  ]
  node [
    id 1456
    label "6319"
    fastq "m140309_223738_42141_c100633532550000001823121009121466_s1_p0/34062/1998_11362/381_9047"
    unitig "utg286"
  ]
  node [
    id 1457
    label "10439"
    fastq "m140309_223738_42141_c100633532550000001823121009121466_s1_p0/48352/154_10660/0_10141"
    unitig "utg286"
  ]
  node [
    id 1458
    label "9653"
    fastq "m140316_025917_42141_c100618292550000001823115007181472_s1_p0/54152/5210_18073/0_12328"
    unitig "utg0"
  ]
  node [
    id 1459
    label "9650"
    fastq "m140316_025917_42141_c100618292550000001823115007181472_s1_p0/31739/0_10318/16_10023"
    unitig "utg0"
  ]
  node [
    id 1460
    label "9656"
    fastq "m140316_025917_42141_c100618292550000001823115007181472_s1_p0/61242/0_13616/180_12513"
    unitig "utg12"
  ]
  node [
    id 1461
    label "9657"
    fastq "m140316_025917_42141_c100618292550000001823115007181472_s1_p0/73449/670_11136/0_9913"
    unitig "utg38"
  ]
  node [
    id 1462
    label "9654"
    fastq "m140316_025917_42141_c100618292550000001823115007181472_s1_p0/56085/0_11762/0_9688"
    unitig "utg286"
  ]
  node [
    id 1463
    label "9655"
    fastq "m140316_025917_42141_c100618292550000001823115007181472_s1_p0/60926/0_10834/532_10730"
    unitig "utg88"
  ]
  node [
    id 1464
    label "9304"
    fastq "m140315_010920_42141_c100618232550000001823115007181430_s1_p0/150149/0_14031/3_8565"
    unitig "utg286"
  ]
  node [
    id 1465
    label "10122"
    fastq "m140321_093325_42142_c100618572550000001823115007181403_s1_p0/4150/0_9485/7_9209"
    unitig "utg28"
  ]
  node [
    id 1466
    label "9306"
    fastq "m140315_010920_42141_c100618232550000001823115007181430_s1_p0/155324/0_10115/33_9363"
    unitig "utg286"
  ]
  node [
    id 1467
    label "10432"
    fastq "m140309_223738_42141_c100633532550000001823121009121466_s1_p0/26865/0_10811/233_10462"
    unitig "utg35"
  ]
  node [
    id 1468
    label "9301"
    fastq "m140315_010920_42141_c100618232550000001823115007181430_s1_p0/136729/530_13302/0_12096"
    unitig "utg291"
  ]
  node [
    id 1469
    label "10124"
    fastq "m140321_093325_42142_c100618572550000001823115007181403_s1_p0/52197/0_9240/23_8513"
    unitig "utg19"
  ]
  node [
    id 1470
    label "8968"
    fastq "m140313_090822_42141_c100604482550000001823113706171464_s1_p0/65183/0_10243/0_9809"
    unitig "utg35"
  ]
  node [
    id 1471
    label "8963"
    fastq "m140313_090822_42141_c100604482550000001823113706171464_s1_p0/57305/0_12581/0_10028"
    unitig "utg61"
  ]
  node [
    id 1472
    label "8962"
    fastq "m140313_090822_42141_c100604482550000001823113706171464_s1_p0/57049/253_13932/703_12903"
    unitig "utg42"
  ]
  node [
    id 1473
    label "8961"
    fastq "m140313_090822_42141_c100604482550000001823113706171464_s1_p0/58214/0_10154/9_9884"
    unitig "utg61"
  ]
  node [
    id 1474
    label "8960"
    fastq "m140313_090822_42141_c100604482550000001823113706171464_s1_p0/55493/0_16913/19_16353"
    unitig "utg293"
  ]
  node [
    id 1475
    label "6440"
    fastq "m140311_030154_42142_c100622202550000001823114507181451_s1_p0/65450/0_10010/0_9700"
    unitig "utg67"
  ]
  node [
    id 1476
    label "8965"
    fastq "m140313_090822_42141_c100604482550000001823113706171464_s1_p0/62841/0_10797/11_10401"
    unitig "utg22"
  ]
  node [
    id 1477
    label "8964"
    fastq "m140313_090822_42141_c100604482550000001823113706171464_s1_p0/60191/0_11093/0_10670"
    unitig "utg77"
  ]
  node [
    id 1478
    label "9455"
    fastq "m140315_103700_42141_c100618232550000001823115007181434_s1_p0/48108/0_11912/0_11601"
    unitig "utg67"
  ]
  node [
    id 1479
    label "1645"
    fastq "m140321_015151_42142_c100618572550000001823115007181400_s1_p0/123343/0_9882/350_9258"
    unitig "utg286"
  ]
  node [
    id 1480
    label "1644"
    fastq "m140321_015151_42142_c100618572550000001823115007181400_s1_p0/121618/0_11275/21_10300"
    unitig "utg28"
  ]
  node [
    id 1481
    label "1647"
    fastq "m140321_015151_42142_c100618572550000001823115007181400_s1_p0/123637/0_10675/0_10220"
    unitig "utg286"
  ]
  node [
    id 1482
    label "1646"
    fastq "m140321_015151_42142_c100618572550000001823115007181400_s1_p0/12405/0_14220/12_13310"
    unitig "utg293"
  ]
  node [
    id 1483
    label "1641"
    fastq "m140321_015151_42142_c100618572550000001823115007181400_s1_p0/11458/0_9204/16_8797"
    unitig "utg286"
  ]
  node [
    id 1484
    label "1640"
    fastq "m140321_015151_42142_c100618572550000001823115007181400_s1_p0/112243/0_10061/0_9746"
    unitig "utg6"
  ]
  node [
    id 1485
    label "1642"
    fastq "m140321_015151_42142_c100618572550000001823115007181400_s1_p0/114907/181_14724/610_13300"
    unitig "utg3"
  ]
  node [
    id 1486
    label "1649"
    fastq "m140321_015151_42142_c100618572550000001823115007181400_s1_p0/128575/0_9801/84_9583"
    unitig "utg0"
  ]
  node [
    id 1487
    label "1648"
    fastq "m140321_015151_42142_c100618572550000001823115007181400_s1_p0/124527/0_11982/76_11045"
    unitig "utg93"
  ]
  node [
    id 1488
    label "9456"
    fastq "m140315_103700_42141_c100618232550000001823115007181434_s1_p0/72431/4367_14723/0_9530"
    unitig "utg42"
  ]
  node [
    id 1489
    label "578"
    fastq "m140311_153755_42142_c100622202550000001823114507181455_s1_p0/28497/0_10667/0_9753"
    unitig "utg286"
  ]
  node [
    id 1490
    label "572"
    fastq "m140311_153755_42142_c100622202550000001823114507181455_s1_p0/21818/0_12375/11_11813"
    unitig "utg66"
  ]
  node [
    id 1491
    label "571"
    fastq "m140311_153755_42142_c100622202550000001823114507181455_s1_p0/21964/0_13361/2006_13269"
    unitig "utg124"
  ]
  node [
    id 1492
    label "570"
    fastq "m140311_153755_42142_c100622202550000001823114507181455_s1_p0/20893/2277_14038/0_11099"
    unitig "utg293"
  ]
  node [
    id 1493
    label "574"
    fastq "m140311_153755_42142_c100622202550000001823114507181455_s1_p0/26809/0_11083/0_10397"
    unitig "utg35"
  ]
  node [
    id 1494
    label "2808"
    fastq "m140313_090822_42141_c100604482550000001823113706171464_s1_p0/135160/0_13126/155_12797"
    unitig "utg286"
  ]
  node [
    id 1495
    label "2809"
    fastq "m140313_090822_42141_c100604482550000001823113706171464_s1_p0/135786/0_19496/14_12051"
    unitig "utg293"
  ]
  node [
    id 1496
    label "2803"
    fastq "m140313_090822_42141_c100604482550000001823113706171464_s1_p0/127139/0_10912/14_10443"
    unitig "utg286"
  ]
  node [
    id 1497
    label "2806"
    fastq "m140313_090822_42141_c100604482550000001823113706171464_s1_p0/132781/11011_21417/5_9717"
    unitig "utg293"
  ]
  node [
    id 1498
    label "2807"
    fastq "m140313_090822_42141_c100604482550000001823113706171464_s1_p0/133626/0_12059/165_11380"
    unitig "utg286"
  ]
  node [
    id 1499
    label "2805"
    fastq "m140313_090822_42141_c100604482550000001823113706171464_s1_p0/133213/0_11708/17_10938"
    unitig "utg117"
  ]
  node [
    id 1500
    label "5432"
    fastq "m140315_174828_42141_c100618232550000001823115007181437_s1_p0/116830/0_11087/52_10454"
    unitig "utg286"
  ]
  node [
    id 1501
    label "1420"
    fastq "m140316_003701_42141_c100618292550000001823115007181471_s1_p0/2297/0_11964/55_11325"
    unitig "utg28"
  ]
  node [
    id 1502
    label "5430"
    fastq "m140315_174828_42141_c100618232550000001823115007181437_s1_p0/113967/0_15347/7_14592"
    unitig "utg99"
  ]
  node [
    id 1503
    label "5436"
    fastq "m140315_174828_42141_c100618232550000001823115007181437_s1_p0/127398/0_10074/323_9746"
    unitig "utg286"
  ]
  node [
    id 1504
    label "3369"
    fastq "m140315_152532_42141_c100618232550000001823115007181436_s1_p0/144591/2196_12812/842_10341"
    unitig "utg77"
  ]
  node [
    id 1505
    label "1426"
    fastq "m140316_003701_42141_c100618292550000001823115007181471_s1_p0/4491/0_12300/0_8462"
    unitig "utg38"
  ]
  node [
    id 1506
    label "1428"
    fastq "m140316_003701_42141_c100618292550000001823115007181471_s1_p0/51413/267_10239/0_9528"
    unitig "utg14"
  ]
  node [
    id 1507
    label "3366"
    fastq "m140315_152532_42141_c100618232550000001823115007181436_s1_p0/137957/0_9796/6_9536"
    unitig "utg149"
  ]
  node [
    id 1508
    label "3367"
    fastq "m140315_152532_42141_c100618232550000001823115007181436_s1_p0/139000/0_13472/12_12976"
    unitig "utg293"
  ]
  node [
    id 1509
    label "3361"
    fastq "m140315_152532_42141_c100618232550000001823115007181436_s1_p0/113842/2138_13043/205_10313"
    unitig "utg122"
  ]
  node [
    id 1510
    label "10667"
    fastq "m140311_131333_42142_c100622202550000001823114507181454_s1_p0/11479/0_10027/10_9532"
    unitig "utg107"
  ]
  node [
    id 1511
    label "2019"
    fastq "m140321_172159_42142_c100618572550000001823115007181406_s1_p0/123442/0_11951/0_11261"
    unitig "utg286"
  ]
  node [
    id 1512
    label "4272"
    fastq "m140309_190708_42141_c100633532550000001823121009121465_s1_p0/85717/0_9240/0_8854"
    unitig "utg0"
  ]
  node [
    id 1513
    label "4271"
    fastq "m140309_190708_42141_c100633532550000001823121009121465_s1_p0/78943/0_12668/0_12189"
    unitig "utg6"
  ]
  node [
    id 1514
    label "12170"
    fastq "m140321_065934_42142_c100618572550000001823115007181402_s1_p0/57888/2092_11674/21_8876"
    unitig "utg286"
  ]
  node [
    id 1515
    label "4274"
    fastq "m140309_190708_42141_c100633532550000001823121009121465_s1_p0/96072/763_12817/157_9443"
    unitig "utg286"
  ]
  node [
    id 1516
    label "6320"
    fastq "m140309_223738_42141_c100633532550000001823121009121466_s1_p0/34723/117_10033/0_9520"
    unitig "utg22"
  ]
  node [
    id 1517
    label "1200"
    fastq "m140315_081523_42141_c100618232550000001823115007181433_s1_p0/111628/0_9760/8_9216"
    unitig "utg19"
  ]
  node [
    id 1518
    label "4863"
    fastq "m140313_090822_42141_c100604482550000001823113706171464_s1_p0/45286/0_10028/0_9615"
    unitig "utg49"
  ]
  node [
    id 1519
    label "4860"
    fastq "m140313_090822_42141_c100604482550000001823113706171464_s1_p0/42750/0_11954/27_11254"
    unitig "utg42"
  ]
  node [
    id 1520
    label "12157"
    fastq "m140321_065934_42142_c100618572550000001823115007181402_s1_p0/43065/0_11400/22_10769"
    unitig "utg10"
  ]
  node [
    id 1521
    label "4866"
    fastq "m140313_090822_42141_c100604482550000001823113706171464_s1_p0/49551/0_13967/10_13382"
    unitig "utg35"
  ]
  node [
    id 1522
    label "10669"
    fastq "m140311_131333_42142_c100622202550000001823114507181454_s1_p0/115130/582_16277/7_10564"
    unitig "utg286"
  ]
  node [
    id 1523
    label "8589"
    fastq "m140311_095017_42142_c100622202550000001823114507181453_s1_p0/88252/0_10137/0_9611"
    unitig "utg150"
  ]
  node [
    id 1524
    label "8588"
    fastq "m140311_095017_42142_c100622202550000001823114507181453_s1_p0/81842/0_12080/0_11971"
    unitig "utg286"
  ]
  node [
    id 1525
    label "2013"
    fastq "m140321_144411_42142_c100618572550000001823115007181405_s1_p0/66512/2078_11795/0_9315"
    unitig "utg90"
  ]
  node [
    id 1526
    label "8581"
    fastq "m140311_095017_42142_c100622202550000001823114507181453_s1_p0/68314/0_11413/0_10758"
    unitig "utg0"
  ]
  node [
    id 1527
    label "8583"
    fastq "m140311_095017_42142_c100622202550000001823114507181453_s1_p0/71641/0_10956/0_10481"
    unitig "utg286"
  ]
  node [
    id 1528
    label "8584"
    fastq "m140311_095017_42142_c100622202550000001823114507181453_s1_p0/72474/0_14750/0_9645"
    unitig "utg10"
  ]
  node [
    id 1529
    label "8587"
    fastq "m140311_095017_42142_c100622202550000001823114507181453_s1_p0/80299/0_8829/14_8745"
    unitig "utg22"
  ]
  node [
    id 1530
    label "5881"
    fastq "m140321_042601_42142_c100618572550000001823115007181401_s1_p0/66536/0_15296/4944_14340"
    unitig "utg286"
  ]
  node [
    id 1531
    label "5880"
    fastq "m140321_042601_42142_c100618572550000001823115007181401_s1_p0/6646/0_8844/9_8862"
    unitig "utg73"
  ]
  node [
    id 1532
    label "5886"
    fastq "m140321_042601_42142_c100618572550000001823115007181401_s1_p0/76948/3260_12884/0_9313"
    unitig "utg125"
  ]
  node [
    id 1533
    label "5885"
    fastq "m140321_042601_42142_c100618572550000001823115007181401_s1_p0/69694/0_12906/7_11672"
    unitig "utg286"
  ]
  node [
    id 1534
    label "5884"
    fastq "m140321_042601_42142_c100618572550000001823115007181401_s1_p0/70210/0_16748/438_11880"
    unitig "utg98"
  ]
  node [
    id 1535
    label "5889"
    fastq "m140321_042601_42142_c100618572550000001823115007181401_s1_p0/78440/0_10772/251_10385"
    unitig "utg10"
  ]
  node [
    id 1536
    label "5888"
    fastq "m140321_042601_42142_c100618572550000001823115007181401_s1_p0/78242/0_13479/16_11154"
    unitig "utg67"
  ]
  node [
    id 1537
    label "6555"
    fastq "m140311_131333_42142_c100622202550000001823114507181454_s1_p0/142844/0_10554/0_9697"
    unitig "utg70"
  ]
  node [
    id 1538
    label "6557"
    fastq "m140311_131333_42142_c100622202550000001823114507181454_s1_p0/145224/55_9284/0_8818"
    unitig "utg107"
  ]
  node [
    id 1539
    label "6550"
    fastq "m140311_131333_42142_c100622202550000001823114507181454_s1_p0/138388/0_11258/10_11238"
    unitig "utg65"
  ]
  node [
    id 1540
    label "6551"
    fastq "m140311_131333_42142_c100622202550000001823114507181454_s1_p0/138473/0_9630/0_9092"
    unitig "utg286"
  ]
  node [
    id 1541
    label "6552"
    fastq "m140311_131333_42142_c100622202550000001823114507181454_s1_p0/138734/0_15414/244_9363"
    unitig "utg49"
  ]
  node [
    id 1542
    label "6553"
    fastq "m140311_131333_42142_c100622202550000001823114507181454_s1_p0/139567/0_11768/0_11247"
    unitig "utg293"
  ]
  node [
    id 1543
    label "6559"
    fastq "m140311_131333_42142_c100622202550000001823114507181454_s1_p0/148743/0_10920/9_10486"
    unitig "utg77"
  ]
  node [
    id 1544
    label "11290"
    fastq "m140313_192416_42141_c100604482550000001823113706171467_s1_p0/69327/0_14725/879_13775"
    unitig "utg286"
  ]
  node [
    id 1545
    label "11291"
    fastq "m140313_192416_42141_c100604482550000001823113706171467_s1_p0/74494/0_10638/733_10173"
    unitig "utg178"
  ]
  node [
    id 1546
    label "9887"
    fastq "m140321_015151_42142_c100618572550000001823115007181400_s1_p0/72343/0_13686/14_13148"
    unitig "utg35"
  ]
  node [
    id 1547
    label "7505"
    fastq "m140316_003701_42141_c100618292550000001823115007181471_s1_p0/64696/0_12216/0_11999"
    unitig "utg19"
  ]
  node [
    id 1548
    label "7506"
    fastq "m140316_003701_42141_c100618292550000001823115007181471_s1_p0/67626/0_12445/12_12188"
    unitig "utg286"
  ]
  node [
    id 1549
    label "9884"
    fastq "m140321_015151_42142_c100618572550000001823115007181400_s1_p0/66865/0_10580/14_10141"
    unitig "utg12"
  ]
  node [
    id 1550
    label "9883"
    fastq "m140321_015151_42142_c100618572550000001823115007181400_s1_p0/68117/0_9504/14_8836"
    unitig "utg286"
  ]
  node [
    id 1551
    label "9882"
    fastq "m140321_015151_42142_c100618572550000001823115007181400_s1_p0/67254/0_9410/0_9150"
    unitig "utg14"
  ]
  node [
    id 1552
    label "9881"
    fastq "m140321_015151_42142_c100618572550000001823115007181400_s1_p0/66543/0_11567/412_11510"
    unitig "utg77"
  ]
  node [
    id 1553
    label "7503"
    fastq "m140316_003701_42141_c100618292550000001823115007181471_s1_p0/61180/0_11548/0_11165"
    unitig "utg73"
  ]
  node [
    id 1554
    label "359"
    fastq "m140311_095017_42142_c100622202550000001823114507181453_s1_p0/11436/0_10071/722_9494"
    unitig "utg77"
  ]
  node [
    id 1555
    label "9888"
    fastq "m140321_015151_42142_c100618572550000001823115007181400_s1_p0/74737/0_12108/1801_11532"
    unitig "utg28"
  ]
  node [
    id 1556
    label "11071"
    fastq "m140313_123524_42141_c100604482550000001823113706171465_s1_p0/32337/0_11527/20_11137"
    unitig "utg293"
  ]
  node [
    id 1557
    label "10118"
    fastq "m140321_093325_42142_c100618572550000001823115007181403_s1_p0/19442/0_10691/9_9747"
    unitig "utg6"
  ]
  node [
    id 1558
    label "11076"
    fastq "m140313_123524_42141_c100604482550000001823113706171465_s1_p0/36874/0_17111/213_15889"
    unitig "utg84"
  ]
  node [
    id 1559
    label "10119"
    fastq "m140321_093325_42142_c100618572550000001823115007181403_s1_p0/23027/10804_19446/0_9035"
    unitig "utg32"
  ]
  node [
    id 1560
    label "6124"
    fastq "m140321_195713_42142_c100618572550000001823115007181407_s1_p0/74074/0_10086/0_9831"
    unitig "utg0"
  ]
  node [
    id 1561
    label "6127"
    fastq "m140309_015740_42141_c100633532550000001823121009121460_s1_p0/128890/0_12874/2189_11890"
    unitig "utg119"
  ]
  node [
    id 1562
    label "6121"
    fastq "m140321_195713_42142_c100618572550000001823115007181407_s1_p0/45437/0_14460/19_13896"
    unitig "utg293"
  ]
  node [
    id 1563
    label "6123"
    fastq "m140321_195713_42142_c100618572550000001823115007181407_s1_p0/64651/3011_14415/0_10924"
    unitig "utg67"
  ]
  node [
    id 1564
    label "3103"
    fastq "m140313_192416_42141_c100604482550000001823113706171467_s1_p0/50060/0_13235/662_13006"
    unitig "utg35"
  ]
  node [
    id 1565
    label "6129"
    fastq "m140309_015740_42141_c100633532550000001823121009121460_s1_p0/119720/0_11135/15_10743"
    unitig "utg10"
  ]
  node [
    id 1566
    label "10446"
    fastq "m140309_223738_42141_c100633532550000001823121009121466_s1_p0/67841/0_10364/15_9937"
    unitig "utg67"
  ]
  node [
    id 1567
    label "10115"
    fastq "m140321_093325_42142_c100618572550000001823115007181403_s1_p0/161018/2390_12334/1_9193"
    unitig "utg293"
  ]
  node [
    id 1568
    label "10113"
    fastq "m140321_093325_42142_c100618572550000001823115007181403_s1_p0/159842/0_9088/14_8827"
    unitig "utg286"
  ]
  node [
    id 1569
    label "10958"
    fastq "m140313_090822_42141_c100604482550000001823113706171464_s1_p0/108151/719_10289/4_9073"
    unitig "utg0"
  ]
  node [
    id 1570
    label "10959"
    fastq "m140313_090822_42141_c100604482550000001823113706171464_s1_p0/110827/0_12128/0_11664"
    unitig "utg70"
  ]
  node [
    id 1571
    label "9669"
    fastq "m140316_052143_42141_c100618292550000001823115007181473_s1_p0/116958/3398_13205/145_9598"
    unitig "utg35"
  ]
  node [
    id 1572
    label "10952"
    fastq "m140313_054807_42141_c100604482550000001823113706171463_s1_p0/98366/0_9654/0_9087"
    unitig "utg286"
  ]
  node [
    id 1573
    label "10953"
    fastq "m140313_090822_42141_c100604482550000001823113706171464_s1_p0/102177/0_10135/0_9478"
    unitig "utg286"
  ]
  node [
    id 1574
    label "10950"
    fastq "m140313_054807_42141_c100604482550000001823113706171463_s1_p0/91483/347_17991/747_17193"
    unitig "utg42"
  ]
  node [
    id 1575
    label "10951"
    fastq "m140313_054807_42141_c100604482550000001823113706171463_s1_p0/99492/0_11561/16_10986"
    unitig "utg72"
  ]
  node [
    id 1576
    label "10956"
    fastq "m140313_090822_42141_c100604482550000001823113706171464_s1_p0/105983/0_11348/9_10703"
    unitig "utg22"
  ]
  node [
    id 1577
    label "10954"
    fastq "m140313_090822_42141_c100604482550000001823113706171464_s1_p0/105086/0_12145/8_11423"
    unitig "utg35"
  ]
  node [
    id 1578
    label "4632"
    fastq "m140311_131333_42142_c100622202550000001823114507181454_s1_p0/69075/0_13325/14_12697"
    unitig "utg286"
  ]
  node [
    id 1579
    label "2192"
    fastq "m140309_154110_42141_c100633532550000001823121009121464_s1_p0/90885/3649_15618/0_11479"
    unitig "utg49"
  ]
  node [
    id 1580
    label "2259"
    fastq "m140309_223738_42141_c100633532550000001823121009121466_s1_p0/67026/15837_26590/9_10061"
    unitig "utg127"
  ]
  node [
    id 1581
    label "2258"
    fastq "m140309_223738_42141_c100633532550000001823121009121466_s1_p0/65968/0_13647/293_13777"
    unitig "utg73"
  ]
  node [
    id 1582
    label "2254"
    fastq "m140309_223738_42141_c100633532550000001823121009121466_s1_p0/61454/11915_22962/4_10415"
    unitig "utg120"
  ]
  node [
    id 1583
    label "2252"
    fastq "m140309_223738_42141_c100633532550000001823121009121466_s1_p0/55312/16859_25514/3_8600"
    unitig "utg286"
  ]
  node [
    id 1584
    label "2251"
    fastq "m140309_223738_42141_c100633532550000001823121009121466_s1_p0/51525/0_9146/10_8847"
    unitig "utg286"
  ]
  node [
    id 1585
    label "4636"
    fastq "m140311_131333_42142_c100622202550000001823114507181454_s1_p0/75751/812_12477/11_11264"
    unitig "utg42"
  ]
  node [
    id 1586
    label "4800"
    fastq "m140313_054807_42141_c100604482550000001823113706171463_s1_p0/66992/0_14459/22_13771"
    unitig "utg120"
  ]
  node [
    id 1587
    label "4801"
    fastq "m140313_054807_42141_c100604482550000001823113706171463_s1_p0/73291/0_9486/14_9471"
    unitig "utg111"
  ]
  node [
    id 1588
    label "2787"
    fastq "m140313_090822_42141_c100604482550000001823113706171464_s1_p0/111820/0_12467/7_12120"
    unitig "utg70"
  ]
  node [
    id 1589
    label "4803"
    fastq "m140313_054807_42141_c100604482550000001823113706171463_s1_p0/72412/0_12166/9_11526"
    unitig "utg293"
  ]
  node [
    id 1590
    label "4804"
    fastq "m140313_054807_42141_c100604482550000001823113706171463_s1_p0/79262/0_13260/2593_13342"
    unitig "utg35"
  ]
  node [
    id 1591
    label "4805"
    fastq "m140313_054807_42141_c100604482550000001823113706171463_s1_p0/83771/0_9814/400_9185"
    unitig "utg143"
  ]
  node [
    id 1592
    label "2783"
    fastq "m140313_090822_42141_c100604482550000001823113706171464_s1_p0/107862/0_19886/0_10573"
    unitig "utg286"
  ]
  node [
    id 1593
    label "2782"
    fastq "m140313_090822_42141_c100604482550000001823113706171464_s1_p0/106837/0_12793/9_12347"
    unitig "utg12"
  ]
  node [
    id 1594
    label "4809"
    fastq "m140313_054807_42141_c100604482550000001823113706171463_s1_p0/80397/0_17865/16_17363"
    unitig "utg112"
  ]
  node [
    id 1595
    label "2789"
    fastq "m140313_090822_42141_c100604482550000001823113706171464_s1_p0/11472/0_9169/24_8998"
    unitig "utg107"
  ]
  node [
    id 1596
    label "2788"
    fastq "m140313_090822_42141_c100604482550000001823113706171464_s1_p0/112656/0_9597/0_8967"
    unitig "utg19"
  ]
  node [
    id 1597
    label "10602"
    fastq "m140311_062557_42142_c100622202550000001823114507181452_s1_p0/97765/0_10539/0_10098"
    unitig "utg3"
  ]
  node [
    id 1598
    label "10603"
    fastq "m140311_095017_42142_c100622202550000001823114507181453_s1_p0/103128/42_9530/66_9139"
    unitig "utg286"
  ]
  node [
    id 1599
    label "11607"
    fastq "m140315_221622_42141_c100618292550000001823115007181470_s1_p0/128158/0_11611/1_11299"
    unitig "utg42"
  ]
  node [
    id 1600
    label "10601"
    fastq "m140311_095017_42142_c100622202550000001823114507181453_s1_p0/100286/0_10637/11_10285"
    unitig "utg108"
  ]
  node [
    id 1601
    label "11601"
    fastq "m140315_221622_42141_c100618292550000001823115007181470_s1_p0/102439/836_10152/0_8580"
    unitig "utg105"
  ]
  node [
    id 1602
    label "10607"
    fastq "m140311_095017_42142_c100622202550000001823114507181453_s1_p0/108319/1765_13738/0_11324"
    unitig "utg0"
  ]
  node [
    id 1603
    label "9463"
    fastq "m140315_125940_42141_c100618232550000001823115007181435_s1_p0/110696/1327_11102/0_8768"
    unitig "utg32"
  ]
  node [
    id 1604
    label "10605"
    fastq "m140311_095017_42142_c100622202550000001823114507181453_s1_p0/109149/0_12703/0_12190"
    unitig "utg292"
  ]
  node [
    id 1605
    label "2072"
    fastq "m140309_015740_42141_c100633532550000001823121009121460_s1_p0/142308/1078_10245/0_8990"
    unitig "utg19"
  ]
  node [
    id 1606
    label "10608"
    fastq "m140311_095017_42142_c100622202550000001823114507181453_s1_p0/107734/178_15349/0_14657"
    unitig "utg286"
  ]
  node [
    id 1607
    label "10609"
    fastq "m140311_095017_42142_c100622202550000001823114507181453_s1_p0/109654/9155_18002/0_8622"
    unitig "utg67"
  ]
  node [
    id 1608
    label "11609"
    fastq "m140315_221622_42141_c100618292550000001823115007181470_s1_p0/133250/0_10397/5_9905"
    unitig "utg12"
  ]
  node [
    id 1609
    label "11608"
    fastq "m140315_221622_42141_c100618292550000001823115007181470_s1_p0/132149/1040_12073/645_10167"
    unitig "utg0"
  ]
  node [
    id 1610
    label "2075"
    fastq "m140309_015740_42141_c100633532550000001823121009121460_s1_p0/29099/0_9292/202_9116"
    unitig "utg32"
  ]
  node [
    id 1611
    label "11959"
    fastq "m140321_015151_42142_c100618572550000001823115007181400_s1_p0/60483/0_10884/0_9832"
    unitig "utg286"
  ]
  node [
    id 1612
    label "11958"
    fastq "m140321_015151_42142_c100618572550000001823115007181400_s1_p0/58561/0_10530/0_9760"
    unitig "utg19"
  ]
  node [
    id 1613
    label "11955"
    fastq "m140321_015151_42142_c100618572550000001823115007181400_s1_p0/53453/0_12294/11_12629"
    unitig "utg35"
  ]
  node [
    id 1614
    label "11954"
    fastq "m140321_015151_42142_c100618572550000001823115007181400_s1_p0/52189/0_11444/0_8528"
    unitig "utg286"
  ]
  node [
    id 1615
    label "11951"
    fastq "m140321_015151_42142_c100618572550000001823115007181400_s1_p0/4785/0_11521/20_11564"
    unitig "utg287"
  ]
  node [
    id 1616
    label "11952"
    fastq "m140321_015151_42142_c100618572550000001823115007181400_s1_p0/49717/0_9532/0_9118"
    unitig "utg12"
  ]
  node [
    id 1617
    label "9793"
    fastq "m140321_015151_42142_c100618572550000001823115007181400_s1_p0/102355/3334_12624/0_8734"
    unitig "utg90"
  ]
  node [
    id 1618
    label "9792"
    fastq "m140321_015151_42142_c100618572550000001823115007181400_s1_p0/100794/0_12051/161_11106"
    unitig "utg286"
  ]
  node [
    id 1619
    label "9791"
    fastq "m140321_015151_42142_c100618572550000001823115007181400_s1_p0/100302/221_12694/106_12089"
    unitig "utg111"
  ]
  node [
    id 1620
    label "9790"
    fastq "m140316_145405_42141_c100618292550000001823115007181477_s1_p0/97093/1208_10633/0_9149"
    unitig "utg286"
  ]
  node [
    id 1621
    label "9797"
    fastq "m140321_015151_42142_c100618572550000001823115007181400_s1_p0/106017/384_10289/0_9483"
    unitig "utg65"
  ]
  node [
    id 1622
    label "9794"
    fastq "m140321_015151_42142_c100618572550000001823115007181400_s1_p0/103152/0_11081/0_10501"
    unitig "utg293"
  ]
  node [
    id 1623
    label "9798"
    fastq "m140321_015151_42142_c100618572550000001823115007181400_s1_p0/106428/0_10495/8_9941"
    unitig "utg49"
  ]
  node [
    id 1624
    label "8791"
    fastq "m140311_153755_42142_c100622202550000001823114507181455_s1_p0/62718/2708_11883/345_8806"
    unitig "utg286"
  ]
  node [
    id 1625
    label "7081"
    fastq "m140313_192416_42141_c100604482550000001823113706171467_s1_p0/119800/0_15985/1019_15430"
    unitig "utg10"
  ]
  node [
    id 1626
    label "7080"
    fastq "m140313_192416_42141_c100604482550000001823113706171467_s1_p0/12087/0_11249/130_10953"
    unitig "utg0"
  ]
  node [
    id 1627
    label "7083"
    fastq "m140313_192416_42141_c100604482550000001823113706171467_s1_p0/127184/0_11794/0_11384"
    unitig "utg293"
  ]
  node [
    id 1628
    label "7085"
    fastq "m140313_192416_42141_c100604482550000001823113706171467_s1_p0/126862/0_16400/0_13747"
    unitig "utg286"
  ]
  node [
    id 1629
    label "7087"
    fastq "m140313_192416_42141_c100604482550000001823113706171467_s1_p0/125969/7191_20071/0_12267"
    unitig "utg286"
  ]
  node [
    id 1630
    label "7086"
    fastq "m140313_192416_42141_c100604482550000001823113706171467_s1_p0/127845/0_9805/12_9321"
    unitig "utg31"
  ]
  node [
    id 1631
    label "7089"
    fastq "m140313_192416_42141_c100604482550000001823113706171467_s1_p0/12860/0_9960/22_9535"
    unitig "utg22"
  ]
  node [
    id 1632
    label "7088"
    fastq "m140313_192416_42141_c100604482550000001823113706171467_s1_p0/129281/0_9502/10_9038"
    unitig "utg293"
  ]
  node [
    id 1633
    label "7586"
    fastq "m140316_074350_42141_c100618292550000001823115007181474_s1_p0/14294/5754_19978/4973_13858"
    unitig "utg50"
  ]
  node [
    id 1634
    label "6495"
    fastq "m140311_095017_42142_c100622202550000001823114507181453_s1_p0/13861/0_11485/0_10887"
    unitig "utg12"
  ]
  node [
    id 1635
    label "6494"
    fastq "m140311_095017_42142_c100622202550000001823114507181453_s1_p0/124472/0_13926/0_13126"
    unitig "utg286"
  ]
  node [
    id 1636
    label "8172"
    fastq "m140309_015740_42141_c100633532550000001823121009121460_s1_p0/107076/0_10045/0_9633"
    unitig "utg175"
  ]
  node [
    id 1637
    label "6496"
    fastq "m140311_095017_42142_c100622202550000001823114507181453_s1_p0/141992/0_11335/0_10948"
    unitig "utg286"
  ]
  node [
    id 1638
    label "8175"
    fastq "m140309_015740_42141_c100633532550000001823121009121460_s1_p0/108211/0_12474/256_12226"
    unitig "utg286"
  ]
  node [
    id 1639
    label "8176"
    fastq "m140309_015740_42141_c100633532550000001823121009121460_s1_p0/21769/0_10267/714_9809"
    unitig "utg89"
  ]
  node [
    id 1640
    label "6492"
    fastq "m140311_095017_42142_c100622202550000001823114507181453_s1_p0/111504/587_14551/2455_13115"
    unitig "utg286"
  ]
  node [
    id 1641
    label "8204"
    fastq "m140309_052058_42141_c100633532550000001823121009121461_s1_p0/74402/0_11702/112_11192"
    unitig "utg286"
  ]
  node [
    id 1642
    label "8179"
    fastq "m140309_015740_42141_c100633532550000001823121009121460_s1_p0/154362/0_15901/0_9395"
    unitig "utg10"
  ]
  node [
    id 1643
    label "6498"
    fastq "m140311_095017_42142_c100622202550000001823114507181453_s1_p0/152549/0_13936/0_10550"
    unitig "utg67"
  ]
  node [
    id 1644
    label "6949"
    fastq "m140313_123524_42141_c100604482550000001823113706171465_s1_p0/71536/0_11022/15_10724"
    unitig "utg42"
  ]
  node [
    id 1645
    label "6948"
    fastq "m140313_123524_42141_c100604482550000001823113706171465_s1_p0/68734/0_9485/19_9223"
    unitig "utg286"
  ]
  node [
    id 1646
    label "9801"
    fastq "m140321_015151_42142_c100618572550000001823115007181400_s1_p0/108292/0_10993/52_10016"
    unitig "utg6"
  ]
  node [
    id 1647
    label "6942"
    fastq "m140313_123524_42141_c100604482550000001823113706171465_s1_p0/62249/0_14859/24_13311"
    unitig "utg133"
  ]
  node [
    id 1648
    label "6940"
    fastq "m140313_123524_42141_c100604482550000001823113706171465_s1_p0/48309/0_10846/15_10319"
    unitig "utg286"
  ]
  node [
    id 1649
    label "6946"
    fastq "m140313_123524_42141_c100604482550000001823113706171465_s1_p0/65706/0_12470/1092_11662"
    unitig "utg66"
  ]
  node [
    id 1650
    label "6945"
    fastq "m140313_123524_42141_c100604482550000001823113706171465_s1_p0/64447/0_9375/276_9236"
    unitig "utg286"
  ]
  node [
    id 1651
    label "6944"
    fastq "m140313_123524_42141_c100604482550000001823113706171465_s1_p0/65181/0_10996/16_10490"
    unitig "utg288"
  ]
  node [
    id 1652
    label "8394"
    fastq "m140310_020230_42141_c100633532550000001823121009121467_s1_p0/119650/5620_18974/0_12310"
    unitig "utg93"
  ]
  node [
    id 1653
    label "8395"
    fastq "m140310_020230_42141_c100633532550000001823121009121467_s1_p0/120860/0_11402/0_11324"
    unitig "utg117"
  ]
  node [
    id 1654
    label "8392"
    fastq "m140310_020230_42141_c100633532550000001823121009121467_s1_p0/117099/0_10900/12_10385"
    unitig "utg286"
  ]
  node [
    id 1655
    label "8393"
    fastq "m140310_020230_42141_c100633532550000001823121009121467_s1_p0/11759/0_19516/154_18138"
    unitig "utg70"
  ]
  node [
    id 1656
    label "4398"
    fastq "m140310_020230_42141_c100633532550000001823121009121467_s1_p0/63141/5253_24549/1952_10772"
    unitig "utg67"
  ]
  node [
    id 1657
    label "4390"
    fastq "m140310_020230_42141_c100633532550000001823121009121467_s1_p0/46689/584_15965/368_14185"
    unitig "utg44"
  ]
  node [
    id 1658
    label "4391"
    fastq "m140310_020230_42141_c100633532550000001823121009121467_s1_p0/4865/0_9846/15_9499"
    unitig "utg286"
  ]
  node [
    id 1659
    label "4392"
    fastq "m140310_020230_42141_c100633532550000001823121009121467_s1_p0/48248/23910_33058/346_9179"
    unitig "utg6"
  ]
  node [
    id 1660
    label "4394"
    fastq "m140310_020230_42141_c100633532550000001823121009121467_s1_p0/57324/0_11095/0_10669"
    unitig "utg293"
  ]
  node [
    id 1661
    label "4395"
    fastq "m140310_020230_42141_c100633532550000001823121009121467_s1_p0/57144/0_21731/10095_19862"
    unitig "utg287"
  ]
  node [
    id 1662
    label "3197"
    fastq "m140315_033050_42141_c100618232550000001823115007181431_s1_p0/33221/0_10617/0_9909"
    unitig "utg53"
  ]
  node [
    id 1663
    label "473"
    fastq "m140311_131333_42142_c100622202550000001823114507181454_s1_p0/40999/0_12240/0_11328"
    unitig "utg54"
  ]
  node [
    id 1664
    label "3195"
    fastq "m140315_033050_42141_c100618232550000001823115007181431_s1_p0/25640/0_9257/250_9387"
    unitig "utg286"
  ]
  node [
    id 1665
    label "3194"
    fastq "m140315_033050_42141_c100618232550000001823115007181431_s1_p0/17927/2581_13072/7_9972"
    unitig "utg19"
  ]
  node [
    id 1666
    label "3193"
    fastq "m140315_033050_42141_c100618232550000001823115007181431_s1_p0/149647/0_8899/11_8517"
    unitig "utg28"
  ]
  node [
    id 1667
    label "477"
    fastq "m140311_131333_42142_c100622202550000001823114507181454_s1_p0/47179/0_10933/18_10515"
    unitig "utg105"
  ]
  node [
    id 1668
    label "3191"
    fastq "m140315_033050_42141_c100618232550000001823115007181431_s1_p0/145955/401_10176/11_9361"
    unitig "utg286"
  ]
  node [
    id 1669
    label "3190"
    fastq "m140315_033050_42141_c100618232550000001823115007181431_s1_p0/145047/0_10778/7_10631"
    unitig "utg291"
  ]
  node [
    id 1670
    label "1368"
    fastq "m140315_221622_42141_c100618292550000001823115007181470_s1_p0/130889/865_10569/0_9046"
    unitig "utg27"
  ]
  node [
    id 1671
    label "3198"
    fastq "m140315_033050_42141_c100618232550000001823115007181431_s1_p0/37773/4424_13819/14_9553"
    unitig "utg286"
  ]
  node [
    id 1672
    label "4027"
    fastq "m140321_120917_42142_c100618572550000001823115007181404_s1_p0/145399/0_9200/0_8754"
    unitig "utg66"
  ]
  node [
    id 1673
    label "4022"
    fastq "m140321_120917_42142_c100618572550000001823115007181404_s1_p0/124091/0_9299/10_8795"
    unitig "utg293"
  ]
  node [
    id 1674
    label "4023"
    fastq "m140321_120917_42142_c100618572550000001823115007181404_s1_p0/125038/0_11923/0_10289"
    unitig "utg77"
  ]
  node [
    id 1675
    label "4028"
    fastq "m140321_120917_42142_c100618572550000001823115007181404_s1_p0/155575/0_12969/1643_13116"
    unitig "utg126"
  ]
  node [
    id 1676
    label "11380"
    fastq "m140315_033050_42141_c100618232550000001823115007181431_s1_p0/85632/0_10077/0_9265"
    unitig "utg35"
  ]
  node [
    id 1677
    label "11384"
    fastq "m140315_033050_42141_c100618232550000001823115007181431_s1_p0/96192/0_14486/45_13914"
    unitig "utg293"
  ]
  node [
    id 1678
    label "11385"
    fastq "m140315_055221_42141_c100618232550000001823115007181432_s1_p0/10210/0_10445/0_10139"
    unitig "utg286"
  ]
  node [
    id 1679
    label "11386"
    fastq "m140315_055221_42141_c100618232550000001823115007181432_s1_p0/103377/0_11964/0_11672"
    unitig "utg292"
  ]
  node [
    id 1680
    label "11387"
    fastq "m140315_055221_42141_c100618232550000001823115007181432_s1_p0/106143/0_11456/7_9346"
    unitig "utg38"
  ]
  node [
    id 1681
    label "11388"
    fastq "m140315_055221_42141_c100618232550000001823115007181432_s1_p0/109780/0_9553/2_9139"
    unitig "utg66"
  ]
  node [
    id 1682
    label "11389"
    fastq "m140315_055221_42141_c100618232550000001823115007181432_s1_p0/111190/0_13220/9_12551"
    unitig "utg293"
  ]
  node [
    id 1683
    label "3997"
    fastq "m140321_093325_42142_c100618572550000001823115007181403_s1_p0/153611/0_10717/19_10114"
    unitig "utg35"
  ]
  node [
    id 1684
    label "3995"
    fastq "m140321_093325_42142_c100618572550000001823115007181403_s1_p0/147835/0_9958/0_9689"
    unitig "utg22"
  ]
  node [
    id 1685
    label "3993"
    fastq "m140321_093325_42142_c100618572550000001823115007181403_s1_p0/143009/1131_14572/3200_13585"
    unitig "utg22"
  ]
  node [
    id 1686
    label "3992"
    fastq "m140321_093325_42142_c100618572550000001823115007181403_s1_p0/142731/0_9809/672_9253"
    unitig "utg286"
  ]
  node [
    id 1687
    label "3991"
    fastq "m140321_093325_42142_c100618572550000001823115007181403_s1_p0/143783/3722_15225/75_11270"
    unitig "utg291"
  ]
  node [
    id 1688
    label "5784"
    fastq "m140321_015151_42142_c100618572550000001823115007181400_s1_p0/7955/1359_10735/0_8514"
    unitig "utg38"
  ]
  node [
    id 1689
    label "298"
    fastq "m140311_030154_42142_c100622202550000001823114507181451_s1_p0/52643/0_10130/540_9426"
    unitig "utg142"
  ]
  node [
    id 1690
    label "296"
    fastq "m140311_030154_42142_c100622202550000001823114507181451_s1_p0/38176/0_9684/23_8912"
    unitig "utg10"
  ]
  node [
    id 1691
    label "294"
    fastq "m140311_030154_42142_c100622202550000001823114507181451_s1_p0/41007/0_12282/366_11714"
    unitig "utg125"
  ]
  node [
    id 1692
    label "295"
    fastq "m140311_030154_42142_c100622202550000001823114507181451_s1_p0/37453/0_12505/2_12200"
    unitig "utg117"
  ]
  node [
    id 1693
    label "292"
    fastq "m140311_030154_42142_c100622202550000001823114507181451_s1_p0/31527/0_11641/0_11249"
    unitig "utg286"
  ]
  node [
    id 1694
    label "293"
    fastq "m140311_030154_42142_c100622202550000001823114507181451_s1_p0/39350/0_12264/0_11666"
    unitig "utg77"
  ]
  node [
    id 1695
    label "290"
    fastq "m140311_030154_42142_c100622202550000001823114507181451_s1_p0/2146/0_11596/0_11184"
    unitig "utg286"
  ]
  node [
    id 1696
    label "291"
    fastq "m140311_030154_42142_c100622202550000001823114507181451_s1_p0/29406/0_14511/497_12864"
    unitig "utg286"
  ]
  node [
    id 1697
    label "2441"
    fastq "m140311_095017_42142_c100622202550000001823114507181453_s1_p0/13326/0_9454/0_8787"
    unitig "utg3"
  ]
  node [
    id 1698
    label "2447"
    fastq "m140311_095017_42142_c100622202550000001823114507181453_s1_p0/16147/833_12368/0_10989"
    unitig "utg35"
  ]
  node [
    id 1699
    label "2444"
    fastq "m140311_095017_42142_c100622202550000001823114507181453_s1_p0/137675/0_12068/0_10494"
    unitig "utg286"
  ]
  node [
    id 1700
    label "2445"
    fastq "m140311_095017_42142_c100622202550000001823114507181453_s1_p0/140466/0_13357/713_12819"
    unitig "utg60"
  ]
  node [
    id 1701
    label "2448"
    fastq "m140311_095017_42142_c100622202550000001823114507181453_s1_p0/152535/0_11318/0_10712"
    unitig "utg49"
  ]
  node [
    id 1702
    label "2449"
    fastq "m140311_095017_42142_c100622202550000001823114507181453_s1_p0/14540/0_13546/0_13032"
    unitig "utg286"
  ]
  node [
    id 1703
    label "7867"
    fastq "m140321_042601_42142_c100618572550000001823115007181401_s1_p0/15129/0_11530/10_11046"
    unitig "utg6"
  ]
  node [
    id 1704
    label "7863"
    fastq "m140321_042601_42142_c100618572550000001823115007181401_s1_p0/148066/0_10052/11_9806"
    unitig "utg14"
  ]
  node [
    id 1705
    label "7862"
    fastq "m140321_042601_42142_c100618572550000001823115007181401_s1_p0/148805/1061_11040/7_9396"
    unitig "utg22"
  ]
  node [
    id 1706
    label "7869"
    fastq "m140321_042601_42142_c100618572550000001823115007181401_s1_p0/151940/457_9833/0_9036"
    unitig "utg0"
  ]
  node [
    id 1707
    label "7868"
    fastq "m140321_042601_42142_c100618572550000001823115007181401_s1_p0/154461/2307_14315/0_10953"
    unitig "utg83"
  ]
  node [
    id 1708
    label "6378"
    fastq "m140310_020230_42141_c100633532550000001823121009121467_s1_p0/28741/0_14077/36_13571"
    unitig "utg286"
  ]
  node [
    id 1709
    label "6379"
    fastq "m140310_020230_42141_c100633532550000001823121009121467_s1_p0/35010/1428_13338/0_11610"
    unitig "utg32"
  ]
  node [
    id 1710
    label "12121"
    fastq "m140321_065934_42142_c100618572550000001823115007181402_s1_p0/147336/0_9778/111_9415"
    unitig "utg6"
  ]
  node [
    id 1711
    label "12120"
    fastq "m140321_065934_42142_c100618572550000001823115007181402_s1_p0/145340/0_11619/248_12044"
    unitig "utg38"
  ]
  node [
    id 1712
    label "12123"
    fastq "m140321_065934_42142_c100618572550000001823115007181402_s1_p0/1506/0_9563/0_8533"
    unitig "utg102"
  ]
  node [
    id 1713
    label "6373"
    fastq "m140310_020230_42141_c100633532550000001823121009121467_s1_p0/23656/0_9449/0_9035"
    unitig "utg293"
  ]
  node [
    id 1714
    label "6374"
    fastq "m140310_020230_42141_c100633532550000001823121009121467_s1_p0/26155/334_11230/13_10354"
    unitig "utg286"
  ]
  node [
    id 1715
    label "12127"
    fastq "m140321_065934_42142_c100618572550000001823115007181402_s1_p0/153923/0_9942/16_8999"
    unitig "utg286"
  ]
  node [
    id 1716
    label "6377"
    fastq "m140310_020230_42141_c100633532550000001823121009121467_s1_p0/30634/16627_27405/1_10468"
    unitig "utg116"
  ]
  node [
    id 1717
    label "10141"
    fastq "m140321_120917_42142_c100618572550000001823115007181404_s1_p0/146880/0_8635/0_8518"
    unitig "utg293"
  ]
  node [
    id 1718
    label "10143"
    fastq "m140321_120917_42142_c100618572550000001823115007181404_s1_p0/149636/0_13531/8_12934"
    unitig "utg286"
  ]
  node [
    id 1719
    label "10414"
    fastq "m140309_223738_42141_c100633532550000001823121009121466_s1_p0/134505/0_16388/13_14253"
    unitig "utg35"
  ]
  node [
    id 1720
    label "10145"
    fastq "m140321_120917_42142_c100618572550000001823115007181404_s1_p0/161914/0_9432/15_9148"
    unitig "utg77"
  ]
  node [
    id 1721
    label "10412"
    fastq "m140309_223738_42141_c100633532550000001823121009121466_s1_p0/131279/11777_21648/0_9702"
    unitig "utg105"
  ]
  node [
    id 1722
    label "10411"
    fastq "m140309_223738_42141_c100633532550000001823121009121466_s1_p0/12961/855_18380/627_16679"
    unitig "utg65"
  ]
  node [
    id 1723
    label "10149"
    fastq "m140321_120917_42142_c100618572550000001823115007181404_s1_p0/21617/0_15052/0_14587"
    unitig "utg19"
  ]
  node [
    id 1724
    label "10419"
    fastq "m140309_223738_42141_c100633532550000001823121009121466_s1_p0/140339/0_14132/18_13165"
    unitig "utg89"
  ]
  node [
    id 1725
    label "10418"
    fastq "m140309_223738_42141_c100633532550000001823121009121466_s1_p0/139805/0_10177/0_9538"
    unitig "utg65"
  ]
  node [
    id 1726
    label "9638"
    fastq "m140316_025917_42141_c100618292550000001823115007181472_s1_p0/139398/0_12405/0_11485"
    unitig "utg289"
  ]
  node [
    id 1727
    label "9639"
    fastq "m140316_025917_42141_c100618292550000001823115007181472_s1_p0/141436/2926_14429/1057_10780"
    unitig "utg112"
  ]
  node [
    id 1728
    label "9630"
    fastq "m140316_025917_42141_c100618292550000001823115007181472_s1_p0/122062/0_9151/7_8948"
    unitig "utg286"
  ]
  node [
    id 1729
    label "9631"
    fastq "m140316_025917_42141_c100618292550000001823115007181472_s1_p0/131472/0_11375/0_10918"
    unitig "utg77"
  ]
  node [
    id 1730
    label "9633"
    fastq "m140316_025917_42141_c100618292550000001823115007181472_s1_p0/133845/584_19949/9205_18791"
    unitig "utg49"
  ]
  node [
    id 1731
    label "9326"
    fastq "m140315_010920_42141_c100618232550000001823115007181430_s1_p0/76639/0_13656/17_11677"
    unitig "utg164"
  ]
  node [
    id 1732
    label "9635"
    fastq "m140316_025917_42141_c100618292550000001823115007181472_s1_p0/135844/0_11959/6_11647"
    unitig "utg90"
  ]
  node [
    id 1733
    label "9324"
    fastq "m140315_010920_42141_c100618232550000001823115007181430_s1_p0/70574/0_10614/9_10037"
    unitig "utg65"
  ]
  node [
    id 1734
    label "9325"
    fastq "m140315_010920_42141_c100618232550000001823115007181430_s1_p0/73109/0_9874/0_9372"
    unitig "utg49"
  ]
  node [
    id 1735
    label "8941"
    fastq "m140313_090822_42141_c100604482550000001823113706171464_s1_p0/29142/0_13756/13_12670"
    unitig "utg42"
  ]
  node [
    id 1736
    label "8943"
    fastq "m140313_090822_42141_c100604482550000001823113706171464_s1_p0/34972/0_13435/42_12922"
    unitig "utg6"
  ]
  node [
    id 1737
    label "8942"
    fastq "m140313_090822_42141_c100604482550000001823113706171464_s1_p0/32181/0_9643/0_9534"
    unitig "utg286"
  ]
  node [
    id 1738
    label "8945"
    fastq "m140313_090822_42141_c100604482550000001823113706171464_s1_p0/36294/0_13845/11_12793"
    unitig "utg286"
  ]
  node [
    id 1739
    label "8944"
    fastq "m140313_090822_42141_c100604482550000001823113706171464_s1_p0/37921/0_11828/42_10993"
    unitig "utg292"
  ]
  node [
    id 1740
    label "8947"
    fastq "m140313_090822_42141_c100604482550000001823113706171464_s1_p0/41967/0_10046/0_9572"
    unitig "utg90"
  ]
  node [
    id 1741
    label "8946"
    fastq "m140313_090822_42141_c100604482550000001823113706171464_s1_p0/36465/0_11737/24_8771"
    unitig "utg66"
  ]
  node [
    id 1742
    label "8949"
    fastq "m140313_090822_42141_c100604482550000001823113706171464_s1_p0/40132/0_10314/0_9943"
    unitig "utg286"
  ]
  node [
    id 1743
    label "5406"
    fastq "m140315_152532_42141_c100618232550000001823115007181436_s1_p0/16287/0_8905/7_8574"
    unitig "utg117"
  ]
  node [
    id 1744
    label "5404"
    fastq "m140315_152532_42141_c100618232550000001823115007181436_s1_p0/141715/0_9420/113_8657"
    unitig "utg286"
  ]
  node [
    id 1745
    label "1433"
    fastq "m140316_003701_42141_c100618292550000001823115007181471_s1_p0/59084/0_9821/212_9346"
    unitig "utg32"
  ]
  node [
    id 1746
    label "1623"
    fastq "m140316_145405_42141_c100618292550000001823115007181477_s1_p0/74490/0_11835/156_11513"
    unitig "utg82"
  ]
  node [
    id 1747
    label "3206"
    fastq "m140315_033050_42141_c100618232550000001823115007181431_s1_p0/82188/0_10562/0_9967"
    unitig "utg28"
  ]
  node [
    id 1748
    label "5180"
    fastq "m140315_010920_42141_c100618232550000001823115007181430_s1_p0/119321/0_11673/0_11103"
    unitig "utg288"
  ]
  node [
    id 1749
    label "5181"
    fastq "m140315_010920_42141_c100618232550000001823115007181430_s1_p0/123927/9972_19920/0_9805"
    unitig "utg286"
  ]
  node [
    id 1750
    label "5186"
    fastq "m140315_010920_42141_c100618232550000001823115007181430_s1_p0/144341/0_12989/0_12425"
    unitig "utg28"
  ]
  node [
    id 1751
    label "1626"
    fastq "m140316_145405_42141_c100618292550000001823115007181477_s1_p0/85388/1014_11211/0_9875"
    unitig "utg286"
  ]
  node [
    id 1752
    label "1997"
    fastq "m140321_144411_42142_c100618572550000001823115007181405_s1_p0/130301/0_10566/9_10285"
    unitig "utg42"
  ]
  node [
    id 1753
    label "1996"
    fastq "m140321_144411_42142_c100618572550000001823115007181405_s1_p0/127272/0_14771/3646_14101"
    unitig "utg35"
  ]
  node [
    id 1754
    label "1999"
    fastq "m140321_144411_42142_c100618572550000001823115007181405_s1_p0/144435/0_9382/12_8598"
    unitig "utg113"
  ]
  node [
    id 1755
    label "5188"
    fastq "m140315_010920_42141_c100618232550000001823115007181430_s1_p0/15572/0_9354/0_9152"
    unitig "utg38"
  ]
  node [
    id 1756
    label "3209"
    fastq "m140315_055221_42141_c100618232550000001823115007181432_s1_p0/107694/0_14260/3088_13717"
    unitig "utg82"
  ]
  node [
    id 1757
    label "3535"
    fastq "m140316_052143_42141_c100618292550000001823115007181473_s1_p0/150854/0_10435/18_9941"
    unitig "utg28"
  ]
  node [
    id 1758
    label "10233"
    fastq "m140321_195713_42142_c100618572550000001823115007181407_s1_p0/141501/0_9631/0_9243"
    unitig "utg35"
  ]
  node [
    id 1759
    label "9183"
    fastq "m140313_192416_42141_c100604482550000001823113706171467_s1_p0/113930/11209_22317/0_10648"
    unitig "utg42"
  ]
  node [
    id 1760
    label "2860"
    fastq "m140313_123524_42141_c100604482550000001823113706171465_s1_p0/104655/0_10890/0_10511"
    unitig "utg10"
  ]
  node [
    id 1761
    label "558"
    fastq "m140311_153755_42142_c100622202550000001823114507181455_s1_p0/149000/0_9895/19_9359"
    unitig "utg287"
  ]
  node [
    id 1762
    label "2867"
    fastq "m140313_123524_42141_c100604482550000001823113706171465_s1_p0/115437/0_12896/27_12335"
    unitig "utg101"
  ]
  node [
    id 1763
    label "2868"
    fastq "m140313_123524_42141_c100604482550000001823113706171465_s1_p0/118464/0_9797/16_9505"
    unitig "utg65"
  ]
  node [
    id 1764
    label "2869"
    fastq "m140313_123524_42141_c100604482550000001823113706171465_s1_p0/116146/0_11165/0_10698"
    unitig "utg89"
  ]
  node [
    id 1765
    label "557"
    fastq "m140311_153755_42142_c100622202550000001823114507181455_s1_p0/148294/2977_14480/353_11005"
    unitig "utg286"
  ]
  node [
    id 1766
    label "550"
    fastq "m140311_153755_42142_c100622202550000001823114507181455_s1_p0/143723/0_11296/16_11230"
    unitig "utg80"
  ]
  node [
    id 1767
    label "553"
    fastq "m140311_153755_42142_c100622202550000001823114507181455_s1_p0/145709/0_10822/0_10007"
    unitig "utg10"
  ]
  node [
    id 1768
    label "3539"
    fastq "m140316_052143_42141_c100618292550000001823115007181473_s1_p0/40151/4243_14694/594_10324"
    unitig "utg286"
  ]
  node [
    id 1769
    label "1198"
    fastq "m140315_081523_42141_c100618232550000001823115007181433_s1_p0/110690/367_11404/0_10231"
    unitig "utg286"
  ]
  node [
    id 1770
    label "3348"
    fastq "m140315_125940_42141_c100618232550000001823115007181435_s1_p0/71216/1564_15342/0_12807"
    unitig "utg35"
  ]
  node [
    id 1771
    label "1191"
    fastq "m140315_055221_42141_c100618232550000001823115007181432_s1_p0/90720/0_11424/0_11461"
    unitig "utg286"
  ]
  node [
    id 1772
    label "5451"
    fastq "m140315_174828_42141_c100618232550000001823115007181437_s1_p0/37180/2437_17355/280_9973"
    unitig "utg77"
  ]
  node [
    id 1773
    label "5452"
    fastq "m140315_174828_42141_c100618232550000001823115007181437_s1_p0/44144/3737_16683/3_12556"
    unitig "utg130"
  ]
  node [
    id 1774
    label "3341"
    fastq "m140315_125940_42141_c100618232550000001823115007181435_s1_p0/45481/2193_13495/235_9776"
    unitig "utg65"
  ]
  node [
    id 1775
    label "1195"
    fastq "m140315_081523_42141_c100618232550000001823115007181433_s1_p0/106309/6286_18222/6_11700"
    unitig "utg98"
  ]
  node [
    id 1776
    label "1194"
    fastq "m140315_055221_42141_c100618232550000001823115007181432_s1_p0/99495/0_10383/0_10158"
    unitig "utg19"
  ]
  node [
    id 1777
    label "5457"
    fastq "m140315_174828_42141_c100618232550000001823115007181437_s1_p0/55911/0_13369/93_13216"
    unitig "utg107"
  ]
  node [
    id 1778
    label "10362"
    fastq "m140309_154110_42141_c100633532550000001823121009121464_s1_p0/43698/0_11532/0_11178"
    unitig "utg0"
  ]
  node [
    id 1779
    label "4259"
    fastq "m140309_190708_42141_c100633532550000001823121009121465_s1_p0/122947/0_13141/266_12807"
    unitig "utg10"
  ]
  node [
    id 1780
    label "4258"
    fastq "m140309_190708_42141_c100633532550000001823121009121465_s1_p0/114335/0_10201/152_9710"
    unitig "utg99"
  ]
  node [
    id 1781
    label "4251"
    fastq "m140309_154110_42141_c100633532550000001823121009121464_s1_p0/63819/14387_24922/0_10411"
    unitig "utg19"
  ]
  node [
    id 1782
    label "4250"
    fastq "m140309_154110_42141_c100633532550000001823121009121464_s1_p0/64115/0_10347/211_10044"
    unitig "utg49"
  ]
  node [
    id 1783
    label "4254"
    fastq "m140309_154110_42141_c100633532550000001823121009121464_s1_p0/85915/351_9940/264_8852"
    unitig "utg10"
  ]
  node [
    id 1784
    label "5533"
    fastq "m140316_025917_42141_c100618292550000001823115007181472_s1_p0/16738/0_9801/119_9454"
    unitig "utg42"
  ]
  node [
    id 1785
    label "5531"
    fastq "m140316_025917_42141_c100618292550000001823115007181472_s1_p0/138902/3385_21137/7739_17006"
    unitig "utg286"
  ]
  node [
    id 1786
    label "5536"
    fastq "m140316_025917_42141_c100618292550000001823115007181472_s1_p0/45028/0_10516/5_9961"
    unitig "utg286"
  ]
  node [
    id 1787
    label "5535"
    fastq "m140316_025917_42141_c100618292550000001823115007181472_s1_p0/29310/9336_20065/899_10735"
    unitig "utg127"
  ]
  node [
    id 1788
    label "6573"
    fastq "m140311_131333_42142_c100622202550000001823114507181454_s1_p0/29884/0_10495/0_10251"
    unitig "utg293"
  ]
  node [
    id 1789
    label "6570"
    fastq "m140311_131333_42142_c100622202550000001823114507181454_s1_p0/26100/0_9711/9_9264"
    unitig "utg49"
  ]
  node [
    id 1790
    label "6571"
    fastq "m140311_131333_42142_c100622202550000001823114507181454_s1_p0/28819/0_13543/0_12372"
    unitig "utg35"
  ]
  node [
    id 1791
    label "6575"
    fastq "m140311_131333_42142_c100622202550000001823114507181454_s1_p0/31672/0_14373/0_13491"
    unitig "utg70"
  ]
  node [
    id 1792
    label "6578"
    fastq "m140311_131333_42142_c100622202550000001823114507181454_s1_p0/38131/0_9654/7_9313"
    unitig "utg287"
  ]
  node [
    id 1793
    label "7694"
    fastq "m140316_145405_42141_c100618292550000001823115007181477_s1_p0/27251/3998_14125/0_9686"
    unitig "utg126"
  ]
  node [
    id 1794
    label "7695"
    fastq "m140316_145405_42141_c100618292550000001823115007181477_s1_p0/29961/0_9581/0_9106"
    unitig "utg286"
  ]
  node [
    id 1795
    label "7696"
    fastq "m140316_145405_42141_c100618292550000001823115007181477_s1_p0/32077/0_11386/1098_11770"
    unitig "utg286"
  ]
  node [
    id 1796
    label "12210"
    fastq "m140321_120917_42142_c100618572550000001823115007181404_s1_p0/109901/0_11099/58_10189"
    unitig "utg286"
  ]
  node [
    id 1797
    label "7690"
    fastq "m140316_145405_42141_c100618292550000001823115007181477_s1_p0/158473/0_13129/0_12542"
    unitig "utg38"
  ]
  node [
    id 1798
    label "7691"
    fastq "m140316_145405_42141_c100618292550000001823115007181477_s1_p0/22982/199_11111/0_10513"
    unitig "utg73"
  ]
  node [
    id 1799
    label "12217"
    fastq "m140321_120917_42142_c100618572550000001823115007181404_s1_p0/137677/0_9705/178_8904"
    unitig "utg12"
  ]
  node [
    id 1800
    label "7698"
    fastq "m140316_145405_42141_c100618292550000001823115007181477_s1_p0/44043/338_10988/0_10028"
    unitig "utg35"
  ]
  node [
    id 1801
    label "3834"
    fastq "m140321_042601_42142_c100618572550000001823115007181401_s1_p0/22582/222_10695/8_9335"
    unitig "utg73"
  ]
  node [
    id 1802
    label "3835"
    fastq "m140321_042601_42142_c100618572550000001823115007181401_s1_p0/23719/0_9937/142_9398"
    unitig "utg286"
  ]
  node [
    id 1803
    label "3836"
    fastq "m140321_042601_42142_c100618572550000001823115007181401_s1_p0/22986/4253_17161/26_12185"
    unitig "utg286"
  ]
  node [
    id 1804
    label "3830"
    fastq "m140321_042601_42142_c100618572550000001823115007181401_s1_p0/17107/0_12288/0_12167"
    unitig "utg94"
  ]
  node [
    id 1805
    label "3831"
    fastq "m140321_042601_42142_c100618572550000001823115007181401_s1_p0/16983/0_15708/12_15278"
    unitig "utg10"
  ]
  node [
    id 1806
    label "3832"
    fastq "m140321_042601_42142_c100618572550000001823115007181401_s1_p0/17734/0_10225/9_10113"
    unitig "utg286"
  ]
  node [
    id 1807
    label "3838"
    fastq "m140321_042601_42142_c100618572550000001823115007181401_s1_p0/26315/1117_13683/1907_11446"
    unitig "utg6"
  ]
  node [
    id 1808
    label "6229"
    fastq "m140309_154110_42141_c100633532550000001823121009121464_s1_p0/113487/0_16097/2_11278"
    unitig "utg286"
  ]
  node [
    id 1809
    label "5106"
    fastq "m140313_192416_42141_c100604482550000001823113706171467_s1_p0/149626/0_14858/24_13988"
    unitig "utg35"
  ]
  node [
    id 1810
    label "379"
    fastq "m140311_095017_42142_c100622202550000001823114507181453_s1_p0/27823/0_12583/11_11694"
    unitig "utg10"
  ]
  node [
    id 1811
    label "378"
    fastq "m140311_095017_42142_c100622202550000001823114507181453_s1_p0/28553/191_12653/0_11946"
    unitig "utg124"
  ]
  node [
    id 1812
    label "7520"
    fastq "m140316_025917_42141_c100618292550000001823115007181472_s1_p0/117814/4398_16436/1224_10958"
    unitig "utg98"
  ]
  node [
    id 1813
    label "7521"
    fastq "m140316_025917_42141_c100618292550000001823115007181472_s1_p0/120124/0_11589/306_11079"
    unitig "utg111"
  ]
  node [
    id 1814
    label "7524"
    fastq "m140316_025917_42141_c100618292550000001823115007181472_s1_p0/129679/0_8734/0_8429"
    unitig "utg6"
  ]
  node [
    id 1815
    label "371"
    fastq "m140311_095017_42142_c100622202550000001823114507181453_s1_p0/131706/0_10298/0_9361"
    unitig "utg287"
  ]
  node [
    id 1816
    label "370"
    fastq "m140311_095017_42142_c100622202550000001823114507181453_s1_p0/129890/0_9989/13_9475"
    unitig "utg10"
  ]
  node [
    id 1817
    label "373"
    fastq "m140311_095017_42142_c100622202550000001823114507181453_s1_p0/17225/0_12407/27_12173"
    unitig "utg42"
  ]
  node [
    id 1818
    label "372"
    fastq "m140311_095017_42142_c100622202550000001823114507181453_s1_p0/134407/0_10929/0_10569"
    unitig "utg38"
  ]
  node [
    id 1819
    label "375"
    fastq "m140311_095017_42142_c100622202550000001823114507181453_s1_p0/19877/0_11317/0_10895"
    unitig "utg28"
  ]
  node [
    id 1820
    label "374"
    fastq "m140311_095017_42142_c100622202550000001823114507181453_s1_p0/14958/219_9565/0_8787"
    unitig "utg286"
  ]
  node [
    id 1821
    label "377"
    fastq "m140311_095017_42142_c100622202550000001823114507181453_s1_p0/22399/0_10386/0_9991"
    unitig "utg286"
  ]
  node [
    id 1822
    label "6141"
    fastq "m140309_015740_42141_c100633532550000001823121009121460_s1_p0/51232/0_12859/7_12308"
    unitig "utg22"
  ]
  node [
    id 1823
    label "6147"
    fastq "m140309_052058_42141_c100633532550000001823121009121461_s1_p0/129001/0_10791/1225_10047"
    unitig "utg139"
  ]
  node [
    id 1824
    label "6146"
    fastq "m140309_015740_42141_c100633532550000001823121009121460_s1_p0/97025/808_12659/22_11468"
    unitig "utg120"
  ]
  node [
    id 1825
    label "10970"
    fastq "m140313_090822_42141_c100604482550000001823113706171464_s1_p0/125639/0_11062/0_10885"
    unitig "utg293"
  ]
  node [
    id 1826
    label "10971"
    fastq "m140313_090822_42141_c100604482550000001823113706171464_s1_p0/127109/0_12593/15_12211"
    unitig "utg293"
  ]
  node [
    id 1827
    label "10972"
    fastq "m140313_090822_42141_c100604482550000001823113706171464_s1_p0/126542/0_14301/0_14125"
    unitig "utg65"
  ]
  node [
    id 1828
    label "10973"
    fastq "m140313_090822_42141_c100604482550000001823113706171464_s1_p0/126174/0_10432/12_9794"
    unitig "utg286"
  ]
  node [
    id 1829
    label "10974"
    fastq "m140313_090822_42141_c100604482550000001823113706171464_s1_p0/128576/0_11821/11_11327"
    unitig "utg42"
  ]
  node [
    id 1830
    label "10975"
    fastq "m140313_090822_42141_c100604482550000001823113706171464_s1_p0/129068/0_10713/0_10444"
    unitig "utg42"
  ]
  node [
    id 1831
    label "10977"
    fastq "m140313_090822_42141_c100604482550000001823113706171464_s1_p0/132781/447_10968/5_9334"
    unitig "utg293"
  ]
  node [
    id 1832
    label "10978"
    fastq "m140313_090822_42141_c100604482550000001823113706171464_s1_p0/134060/0_9527/110_9400"
    unitig "utg293"
  ]
  node [
    id 1833
    label "8115"
    fastq "m140321_144411_42142_c100618572550000001823115007181405_s1_p0/15462/0_10117/80_9690"
    unitig "utg14"
  ]
  node [
    id 1834
    label "2277"
    fastq "m140310_020230_42141_c100633532550000001823121009121467_s1_p0/108263/360_10998/300_10061"
    unitig "utg130"
  ]
  node [
    id 1835
    label "2271"
    fastq "m140309_223738_42141_c100633532550000001823121009121466_s1_p0/92769/464_13433/536_11718"
    unitig "utg35"
  ]
  node [
    id 1836
    label "2273"
    fastq "m140309_223738_42141_c100633532550000001823121009121466_s1_p0/97266/11643_21368/0_9306"
    unitig "utg108"
  ]
  node [
    id 1837
    label "2272"
    fastq "m140309_223738_42141_c100633532550000001823121009121466_s1_p0/94035/0_14458/0_13478"
    unitig "utg286"
  ]
  node [
    id 1838
    label "2279"
    fastq "m140310_020230_42141_c100633532550000001823121009121467_s1_p0/109967/0_21390/1043_19832"
    unitig "utg89"
  ]
  node [
    id 1839
    label "11594"
    fastq "m140315_174828_42141_c100618232550000001823115007181437_s1_p0/74329/1795_11857/0_9509"
    unitig "utg286"
  ]
  node [
    id 1840
    label "11591"
    fastq "m140315_174828_42141_c100618232550000001823115007181437_s1_p0/62148/0_10265/164_9871"
    unitig "utg42"
  ]
  node [
    id 1841
    label "11590"
    fastq "m140315_174828_42141_c100618232550000001823115007181437_s1_p0/57515/0_9606/73_9663"
    unitig "utg287"
  ]
  node [
    id 1842
    label "11592"
    fastq "m140315_174828_42141_c100618232550000001823115007181437_s1_p0/63470/2527_15869/1295_12181"
    unitig "utg286"
  ]
  node [
    id 1843
    label "11599"
    fastq "m140315_174828_42141_c100618232550000001823115007181437_s1_p0/91790/0_13178/3_11864"
    unitig "utg117"
  ]
  node [
    id 1844
    label "11598"
    fastq "m140315_174828_42141_c100618232550000001823115007181437_s1_p0/8577/0_13701/0_13532"
    unitig "utg10"
  ]
  node [
    id 1845
    label "9768"
    fastq "m140316_145405_42141_c100618292550000001823115007181477_s1_p0/148540/0_12766/7_12469"
    unitig "utg293"
  ]
  node [
    id 1846
    label "2051"
    fastq "m140321_195713_42142_c100618572550000001823115007181407_s1_p0/118574/210_12402/1105_9805"
    unitig "utg116"
  ]
  node [
    id 1847
    label "2050"
    fastq "m140321_195713_42142_c100618572550000001823115007181407_s1_p0/115270/0_8906/0_8589"
    unitig "utg286"
  ]
  node [
    id 1848
    label "2053"
    fastq "m140321_195713_42142_c100618572550000001823115007181407_s1_p0/123097/0_13972/8_13329"
    unitig "utg293"
  ]
  node [
    id 1849
    label "2052"
    fastq "m140321_195713_42142_c100618572550000001823115007181407_s1_p0/121674/0_12629/13_10262"
    unitig "utg286"
  ]
  node [
    id 1850
    label "2055"
    fastq "m140321_195713_42142_c100618572550000001823115007181407_s1_p0/142033/0_11076/2172_10809"
    unitig "utg73"
  ]
  node [
    id 1851
    label "4539"
    fastq "m140311_095017_42142_c100622202550000001823114507181453_s1_p0/86069/0_8981/9_8997"
    unitig "utg286"
  ]
  node [
    id 1852
    label "2057"
    fastq "m140321_195713_42142_c100618572550000001823115007181407_s1_p0/161890/0_9276/26_8774"
    unitig "utg135"
  ]
  node [
    id 1853
    label "2056"
    fastq "m140321_195713_42142_c100618572550000001823115007181407_s1_p0/138755/6139_17862/0_10947"
    unitig "utg38"
  ]
  node [
    id 1854
    label "2059"
    fastq "m140321_195713_42142_c100618572550000001823115007181407_s1_p0/34103/445_14220/2814_13041"
    unitig "utg293"
  ]
  node [
    id 1855
    label "2058"
    fastq "m140321_195713_42142_c100618572550000001823115007181407_s1_p0/16023/0_10550/9_10515"
    unitig "utg35"
  ]
  node [
    id 1856
    label "4536"
    fastq "m140311_095017_42142_c100622202550000001823114507181453_s1_p0/85154/0_13492/87_13270"
    unitig "utg65"
  ]
  node [
    id 1857
    label "4530"
    fastq "m140311_095017_42142_c100622202550000001823114507181453_s1_p0/62998/0_10988/8_10558"
    unitig "utg286"
  ]
  node [
    id 1858
    label "4531"
    fastq "m140311_095017_42142_c100622202550000001823114507181453_s1_p0/69106/0_11951/194_11376"
    unitig "utg89"
  ]
  node [
    id 1859
    label "4820"
    fastq "m140313_090822_42141_c100604482550000001823113706171464_s1_p0/114263/0_11534/21_11029"
    unitig "utg293"
  ]
  node [
    id 1860
    label "4533"
    fastq "m140311_095017_42142_c100622202550000001823114507181453_s1_p0/80983/0_11523/0_10746"
    unitig "utg73"
  ]
  node [
    id 1861
    label "7980"
    fastq "m140321_065934_42142_c100618572550000001823115007181402_s1_p0/14986/0_10629/95_9269"
    unitig "utg49"
  ]
  node [
    id 1862
    label "10629"
    fastq "m140311_095017_42142_c100622202550000001823114507181453_s1_p0/39917/0_9256/32_8835"
    unitig "utg112"
  ]
  node [
    id 1863
    label "7982"
    fastq "m140321_065934_42142_c100618572550000001823115007181402_s1_p0/153466/1355_11834/812_9714"
    unitig "utg42"
  ]
  node [
    id 1864
    label "11620"
    fastq "m140315_221622_42141_c100618292550000001823115007181470_s1_p0/4117/0_12870/221_12393"
    unitig "utg25"
  ]
  node [
    id 1865
    label "9407"
    fastq "m140315_081523_42141_c100618232550000001823115007181433_s1_p0/157353/332_10191/0_9387"
    unitig "utg12"
  ]
  node [
    id 1866
    label "9406"
    fastq "m140315_081523_42141_c100618232550000001823115007181433_s1_p0/151059/0_9364/0_8893"
    unitig "utg35"
  ]
  node [
    id 1867
    label "11625"
    fastq "m140315_221622_42141_c100618292550000001823115007181470_s1_p0/67330/0_12208/609_11188"
    unitig "utg286"
  ]
  node [
    id 1868
    label "9404"
    fastq "m140315_081523_42141_c100618232550000001823115007181433_s1_p0/141209/0_11232/8_10719"
    unitig "utg65"
  ]
  node [
    id 1869
    label "7988"
    fastq "m140321_065934_42142_c100618572550000001823115007181402_s1_p0/156792/0_10433/19_10189"
    unitig "utg158"
  ]
  node [
    id 1870
    label "7989"
    fastq "m140321_065934_42142_c100618572550000001823115007181402_s1_p0/156644/2582_12162/5_8748"
    unitig "utg286"
  ]
  node [
    id 1871
    label "11629"
    fastq "m140315_221622_42141_c100618292550000001823115007181470_s1_p0/79036/0_14019/9_14068"
    unitig "utg122"
  ]
  node [
    id 1872
    label "10623"
    fastq "m140311_095017_42142_c100622202550000001823114507181453_s1_p0/18897/0_15035/16_13964"
    unitig "utg286"
  ]
  node [
    id 1873
    label "10624"
    fastq "m140311_095017_42142_c100622202550000001823114507181453_s1_p0/25565/0_9005/0_8749"
    unitig "utg49"
  ]
  node [
    id 1874
    label "10625"
    fastq "m140311_095017_42142_c100622202550000001823114507181453_s1_p0/24069/0_10497/0_10344"
    unitig "utg32"
  ]
  node [
    id 1875
    label "10627"
    fastq "m140311_095017_42142_c100622202550000001823114507181453_s1_p0/34657/0_11506/2_10986"
    unitig "utg28"
  ]
  node [
    id 1876
    label "11979"
    fastq "m140321_015151_42142_c100618572550000001823115007181400_s1_p0/99664/0_11706/197_11128"
    unitig "utg28"
  ]
  node [
    id 1877
    label "11978"
    fastq "m140321_042601_42142_c100618572550000001823115007181401_s1_p0/101611/509_11083/0_9946"
    unitig "utg38"
  ]
  node [
    id 1878
    label "11973"
    fastq "m140321_015151_42142_c100618572550000001823115007181400_s1_p0/92754/0_10667/23_10235"
    unitig "utg73"
  ]
  node [
    id 1879
    label "11971"
    fastq "m140321_015151_42142_c100618572550000001823115007181400_s1_p0/84674/0_12862/2084_12248"
    unitig "utg9"
  ]
  node [
    id 1880
    label "11970"
    fastq "m140321_015151_42142_c100618572550000001823115007181400_s1_p0/82416/145_8795/0_8679"
    unitig "utg0"
  ]
  node [
    id 1881
    label "11977"
    fastq "m140321_015151_42142_c100618572550000001823115007181400_s1_p0/98172/0_13768/3_13219"
    unitig "utg49"
  ]
  node [
    id 1882
    label "11976"
    fastq "m140321_042601_42142_c100618572550000001823115007181401_s1_p0/101181/257_10229/2_9459"
    unitig "utg12"
  ]
  node [
    id 1883
    label "11974"
    fastq "m140321_015151_42142_c100618572550000001823115007181400_s1_p0/91334/0_9988/26_9567"
    unitig "utg67"
  ]
  node [
    id 1884
    label "7324"
    fastq "m140315_103700_42141_c100618232550000001823115007181434_s1_p0/142578/0_9157/0_8748"
    unitig "utg286"
  ]
  node [
    id 1885
    label "7326"
    fastq "m140315_103700_42141_c100618232550000001823115007181434_s1_p0/156257/0_13351/38_12535"
    unitig "utg77"
  ]
  node [
    id 1886
    label "7327"
    fastq "m140315_103700_42141_c100618232550000001823115007181434_s1_p0/16491/0_12908/0_8881"
    unitig "utg286"
  ]
  node [
    id 1887
    label "10088"
    fastq "m140321_065934_42142_c100618572550000001823115007181402_s1_p0/61415/0_11467/124_10879"
    unitig "utg73"
  ]
  node [
    id 1888
    label "7321"
    fastq "m140315_103700_42141_c100618232550000001823115007181434_s1_p0/124729/12019_21435/0_9037"
    unitig "utg286"
  ]
  node [
    id 1889
    label "7322"
    fastq "m140315_103700_42141_c100618232550000001823115007181434_s1_p0/134166/4402_14622/36_9747"
    unitig "utg107"
  ]
  node [
    id 1890
    label "10085"
    fastq "m140321_065934_42142_c100618572550000001823115007181402_s1_p0/54313/1013_10686/21_8922"
    unitig "utg19"
  ]
  node [
    id 1891
    label "10086"
    fastq "m140321_065934_42142_c100618572550000001823115007181402_s1_p0/57942/0_10394/0_9664"
    unitig "utg291"
  ]
  node [
    id 1892
    label "10087"
    fastq "m140321_065934_42142_c100618572550000001823115007181402_s1_p0/58304/0_12574/36_11828"
    unitig "utg293"
  ]
  node [
    id 1893
    label "10080"
    fastq "m140321_065934_42142_c100618572550000001823115007181402_s1_p0/47467/0_9568/0_9183"
    unitig "utg49"
  ]
  node [
    id 1894
    label "8859"
    fastq "m140313_054807_42141_c100604482550000001823113706171463_s1_p0/156848/2171_17710/227_14867"
    unitig "utg286"
  ]
  node [
    id 1895
    label "8851"
    fastq "m140313_054807_42141_c100604482550000001823113706171463_s1_p0/150948/0_12297/10_11672"
    unitig "utg293"
  ]
  node [
    id 1896
    label "11238"
    fastq "m140313_192416_42141_c100604482550000001823113706171467_s1_p0/15639/0_13467/760_13009"
    unitig "utg67"
  ]
  node [
    id 1897
    label "7069"
    fastq "m140313_192416_42141_c100604482550000001823113706171467_s1_p0/104660/0_22980/1469_13116"
    unitig "utg0"
  ]
  node [
    id 1898
    label "7068"
    fastq "m140313_192416_42141_c100604482550000001823113706171467_s1_p0/112255/0_9386/0_8880"
    unitig "utg105"
  ]
  node [
    id 1899
    label "7065"
    fastq "m140313_192416_42141_c100604482550000001823113706171467_s1_p0/105285/0_9926/2_9597"
    unitig "utg66"
  ]
  node [
    id 1900
    label "7064"
    fastq "m140313_160032_42141_c100604482550000001823113706171466_s1_p0/99842/106_10887/0_10190"
    unitig "utg44"
  ]
  node [
    id 1901
    label "7063"
    fastq "m140313_160032_42141_c100604482550000001823113706171466_s1_p0/98874/0_8834/0_8433"
    unitig "utg286"
  ]
  node [
    id 1902
    label "7061"
    fastq "m140313_160032_42141_c100604482550000001823113706171466_s1_p0/96009/0_10179/0_9704"
    unitig "utg0"
  ]
  node [
    id 1903
    label "8854"
    fastq "m140313_054807_42141_c100604482550000001823113706171463_s1_p0/153138/468_10799/17_8711"
    unitig "utg42"
  ]
  node [
    id 1904
    label "6963"
    fastq "m140313_160032_42141_c100604482550000001823113706171466_s1_p0/103266/0_14911/197_14186"
    unitig "utg65"
  ]
  node [
    id 1905
    label "6962"
    fastq "m140313_123524_42141_c100604482550000001823113706171465_s1_p0/97883/0_12506/14_10250"
    unitig "utg10"
  ]
  node [
    id 1906
    label "8158"
    fastq "m140321_195713_42142_c100618572550000001823115007181407_s1_p0/141991/0_10151/50_9779"
    unitig "utg67"
  ]
  node [
    id 1907
    label "6966"
    fastq "m140313_160032_42141_c100604482550000001823113706171466_s1_p0/105480/0_10222/15_9520"
    unitig "utg286"
  ]
  node [
    id 1908
    label "6969"
    fastq "m140313_160032_42141_c100604482550000001823113706171466_s1_p0/11176/0_10735/21_10387"
    unitig "utg286"
  ]
  node [
    id 1909
    label "8157"
    fastq "m140321_195713_42142_c100618572550000001823115007181407_s1_p0/142304/0_12604/9_11973"
    unitig "utg110"
  ]
  node [
    id 1910
    label "8627"
    fastq "m140311_131333_42142_c100622202550000001823114507181454_s1_p0/137480/0_10233/0_9702"
    unitig "utg35"
  ]
  node [
    id 1911
    label "8620"
    fastq "m140311_131333_42142_c100622202550000001823114507181454_s1_p0/132977/0_12894/450_12517"
    unitig "utg73"
  ]
  node [
    id 1912
    label "8153"
    fastq "m140321_195713_42142_c100618572550000001823115007181407_s1_p0/106003/4099_14731/0_10279"
    unitig "utg65"
  ]
  node [
    id 1913
    label "8622"
    fastq "m140311_131333_42142_c100622202550000001823114507181454_s1_p0/133367/0_13290/15_12281"
    unitig "utg10"
  ]
  node [
    id 1914
    label "8151"
    fastq "m140321_195713_42142_c100618572550000001823115007181407_s1_p0/10334/0_9183/3_8851"
    unitig "utg65"
  ]
  node [
    id 1915
    label "11230"
    fastq "m140313_192416_42141_c100604482550000001823113706171467_s1_p0/139686/0_13786/0_13254"
    unitig "utg61"
  ]
  node [
    id 1916
    label "5899"
    fastq "m140321_042601_42142_c100618572550000001823115007181401_s1_p0/96610/739_13491/0_10418"
    unitig "utg12"
  ]
  node [
    id 1917
    label "9988"
    fastq "m140321_042601_42142_c100618572550000001823115007181401_s1_p0/71353/0_10277/17_9502"
    unitig "utg99"
  ]
  node [
    id 1918
    label "9989"
    fastq "m140321_042601_42142_c100618572550000001823115007181401_s1_p0/72813/1553_13116/302_10890"
    unitig "utg42"
  ]
  node [
    id 1919
    label "9986"
    fastq "m140321_042601_42142_c100618572550000001823115007181401_s1_p0/63127/0_9449/11_9178"
    unitig "utg19"
  ]
  node [
    id 1920
    label "9984"
    fastq "m140321_042601_42142_c100618572550000001823115007181401_s1_p0/61463/1461_15028/1255_13215"
    unitig "utg286"
  ]
  node [
    id 1921
    label "9985"
    fastq "m140321_042601_42142_c100618572550000001823115007181401_s1_p0/61593/0_11564/0_9954"
    unitig "utg19"
  ]
  node [
    id 1922
    label "11024"
    fastq "m140313_090822_42141_c100604482550000001823113706171464_s1_p0/95006/0_10074/15_9585"
    unitig "utg35"
  ]
  node [
    id 1923
    label "11027"
    fastq "m140313_090822_42141_c100604482550000001823113706171464_s1_p0/98756/0_11415/0_11013"
    unitig "utg65"
  ]
  node [
    id 1924
    label "11022"
    fastq "m140313_090822_42141_c100604482550000001823113706171464_s1_p0/91690/0_9207/13_8861"
    unitig "utg293"
  ]
  node [
    id 1925
    label "11028"
    fastq "m140313_090822_42141_c100604482550000001823113706171464_s1_p0/92758/0_19374/304_18279"
    unitig "utg293"
  ]
  node [
    id 1926
    label "416"
    fastq "m140311_131333_42142_c100622202550000001823114507181454_s1_p0/109414/0_15566/0_14821"
    unitig "utg65"
  ]
  node [
    id 1927
    label "417"
    fastq "m140311_131333_42142_c100622202550000001823114507181454_s1_p0/109080/0_10025/50_9866"
    unitig "utg28"
  ]
  node [
    id 1928
    label "410"
    fastq "m140311_131333_42142_c100622202550000001823114507181454_s1_p0/100446/0_9584/0_8840"
    unitig "utg116"
  ]
  node [
    id 1929
    label "411"
    fastq "m140311_095017_42142_c100622202550000001823114507181453_s1_p0/98891/615_16633/7_15679"
    unitig "utg286"
  ]
  node [
    id 1930
    label "412"
    fastq "m140311_131333_42142_c100622202550000001823114507181454_s1_p0/101722/0_10195/0_9799"
    unitig "utg286"
  ]
  node [
    id 1931
    label "1384"
    fastq "m140315_221622_42141_c100618292550000001823115007181470_s1_p0/42131/0_11184/0_10620"
    unitig "utg99"
  ]
  node [
    id 1932
    label "1386"
    fastq "m140315_221622_42141_c100618292550000001823115007181470_s1_p0/45174/0_9207/0_8823"
    unitig "utg12"
  ]
  node [
    id 1933
    label "1387"
    fastq "m140315_221622_42141_c100618292550000001823115007181470_s1_p0/47687/4130_16717/87_12457"
    unitig "utg42"
  ]
  node [
    id 1934
    label "1382"
    fastq "m140315_221622_42141_c100618292550000001823115007181470_s1_p0/24473/0_13491/0_12877"
    unitig "utg35"
  ]
  node [
    id 1935
    label "1383"
    fastq "m140315_221622_42141_c100618292550000001823115007181470_s1_p0/39789/0_11061/10_10602"
    unitig "utg70"
  ]
  node [
    id 1936
    label "9194"
    fastq "m140313_192416_42141_c100604482550000001823113706171467_s1_p0/127396/0_9382/98_9432"
    unitig "utg77"
  ]
  node [
    id 1937
    label "11369"
    fastq "m140315_033050_42141_c100618232550000001823115007181431_s1_p0/156609/0_16781/0_11395"
    unitig "utg6"
  ]
  node [
    id 1938
    label "11365"
    fastq "m140315_033050_42141_c100618232550000001823115007181431_s1_p0/135779/0_10728/4_10299"
    unitig "utg293"
  ]
  node [
    id 1939
    label "11363"
    fastq "m140315_033050_42141_c100618232550000001823115007181431_s1_p0/129849/0_11145/6_10727"
    unitig "utg43"
  ]
  node [
    id 1940
    label "11360"
    fastq "m140315_033050_42141_c100618232550000001823115007181431_s1_p0/122658/4108_12968/61_8620"
    unitig "utg286"
  ]
  node [
    id 1941
    label "1776"
    fastq "m140321_042601_42142_c100618572550000001823115007181401_s1_p0/158145/0_10644/17_10525"
    unitig "utg49"
  ]
  node [
    id 1942
    label "5272"
    fastq "m140315_055221_42141_c100618232550000001823115007181432_s1_p0/62254/0_9334/40_8817"
    unitig "utg286"
  ]
  node [
    id 1943
    label "6688"
    fastq "m140311_153755_42142_c100622202550000001823114507181455_s1_p0/35930/0_9829/51_9432"
    unitig "utg54"
  ]
  node [
    id 1944
    label "6683"
    fastq "m140311_153755_42142_c100622202550000001823114507181455_s1_p0/2989/0_10361/0_9873"
    unitig "utg19"
  ]
  node [
    id 1945
    label "6684"
    fastq "m140311_153755_42142_c100622202550000001823114507181455_s1_p0/30945/3232_13312/81_9522"
    unitig "utg35"
  ]
  node [
    id 1946
    label "6687"
    fastq "m140311_153755_42142_c100622202550000001823114507181455_s1_p0/34566/0_12431/20_11550"
    unitig "utg118"
  ]
  node [
    id 1947
    label "2428"
    fastq "m140311_095017_42142_c100622202550000001823114507181453_s1_p0/103128/9573_18921/0_8981"
    unitig "utg286"
  ]
  node [
    id 1948
    label "2420"
    fastq "m140311_062557_42142_c100622202550000001823114507181452_s1_p0/91862/0_12115/879_11403"
    unitig "utg73"
  ]
  node [
    id 1949
    label "2421"
    fastq "m140311_062557_42142_c100622202550000001823114507181452_s1_p0/95553/0_9932/865_9378"
    unitig "utg10"
  ]
  node [
    id 1950
    label "2423"
    fastq "m140311_062557_42142_c100622202550000001823114507181452_s1_p0/97391/0_14064/8_13373"
    unitig "utg286"
  ]
  node [
    id 1951
    label "2424"
    fastq "m140311_095017_42142_c100622202550000001823114507181453_s1_p0/102201/0_10607/76_10125"
    unitig "utg0"
  ]
  node [
    id 1952
    label "2427"
    fastq "m140311_062557_42142_c100622202550000001823114507181452_s1_p0/99252/0_16103/14_15340"
    unitig "utg61"
  ]
  node [
    id 1953
    label "7848"
    fastq "m140321_042601_42142_c100618572550000001823115007181401_s1_p0/125222/0_10831/15_10494"
    unitig "utg77"
  ]
  node [
    id 1954
    label "7845"
    fastq "m140321_042601_42142_c100618572550000001823115007181401_s1_p0/121086/0_13096/0_11918"
    unitig "utg38"
  ]
  node [
    id 1955
    label "7844"
    fastq "m140321_042601_42142_c100618572550000001823115007181401_s1_p0/121332/0_10484/490_10438"
    unitig "utg148"
  ]
  node [
    id 1956
    label "7847"
    fastq "m140321_042601_42142_c100618572550000001823115007181401_s1_p0/124200/0_11308/1234_10343"
    unitig "utg3"
  ]
  node [
    id 1957
    label "7840"
    fastq "m140321_042601_42142_c100618572550000001823115007181401_s1_p0/115857/1480_10769/0_8776"
    unitig "utg286"
  ]
  node [
    id 1958
    label "12107"
    fastq "m140321_065934_42142_c100618572550000001823115007181402_s1_p0/130226/894_13883/3065_12171"
    unitig "utg65"
  ]
  node [
    id 1959
    label "12106"
    fastq "m140321_065934_42142_c100618572550000001823115007181402_s1_p0/129111/1489_12898/1089_10488"
    unitig "utg66"
  ]
  node [
    id 1960
    label "6354"
    fastq "m140310_020230_42141_c100633532550000001823121009121467_s1_p0/123829/12602_21723/0_8985"
    unitig "utg286"
  ]
  node [
    id 1961
    label "12104"
    fastq "m140321_065934_42142_c100618572550000001823115007181402_s1_p0/127586/265_10530/0_9954"
    unitig "utg286"
  ]
  node [
    id 1962
    label "6352"
    fastq "m140310_020230_42141_c100633532550000001823121009121467_s1_p0/118332/13234_24327/559_9821"
    unitig "utg22"
  ]
  node [
    id 1963
    label "6353"
    fastq "m140310_020230_42141_c100633532550000001823121009121467_s1_p0/120288/1393_11426/4_9417"
    unitig "utg12"
  ]
  node [
    id 1964
    label "6350"
    fastq "m140310_020230_42141_c100633532550000001823121009121467_s1_p0/115273/2607_16721/762_12740"
    unitig "utg70"
  ]
  node [
    id 1965
    label "12100"
    fastq "m140321_065934_42142_c100618572550000001823115007181402_s1_p0/124360/336_9721/4_8622"
    unitig "utg0"
  ]
  node [
    id 1966
    label "12109"
    fastq "m140321_065934_42142_c100618572550000001823115007181402_s1_p0/130482/0_11299/105_9580"
    unitig "utg286"
  ]
  node [
    id 1967
    label "12108"
    fastq "m140321_065934_42142_c100618572550000001823115007181402_s1_p0/129604/0_9496/16_9488"
    unitig "utg286"
  ]
  node [
    id 1968
    label "5466"
    fastq "m140315_221622_42141_c100618292550000001823115007181470_s1_p0/125051/0_12071/4_11700"
    unitig "utg105"
  ]
  node [
    id 1969
    label "9616"
    fastq "m140316_003701_42141_c100618292550000001823115007181471_s1_p0/43986/0_10869/0_10572"
    unitig "utg112"
  ]
  node [
    id 1970
    label "9341"
    fastq "m140315_033050_42141_c100618232550000001823115007181431_s1_p0/123049/6162_16405/0_9618"
    unitig "utg286"
  ]
  node [
    id 1971
    label "9342"
    fastq "m140315_033050_42141_c100618232550000001823115007181431_s1_p0/125153/0_14040/13_13436"
    unitig "utg49"
  ]
  node [
    id 1972
    label "9615"
    fastq "m140316_003701_42141_c100618292550000001823115007181471_s1_p0/35469/5362_17156/1636_11885"
    unitig "utg89"
  ]
  node [
    id 1973
    label "9344"
    fastq "m140315_033050_42141_c100618232550000001823115007181431_s1_p0/137009/0_12543/119_12035"
    unitig "utg38"
  ]
  node [
    id 1974
    label "10169"
    fastq "m140321_120917_42142_c100618572550000001823115007181404_s1_p0/8346/0_9880/6_9822"
    unitig "utg286"
  ]
  node [
    id 1975
    label "9611"
    fastq "m140316_003701_42141_c100618292550000001823115007181471_s1_p0/139829/0_13208/0_8711"
    unitig "utg67"
  ]
  node [
    id 1976
    label "10166"
    fastq "m140321_120917_42142_c100618572550000001823115007181404_s1_p0/7407/0_10615/11_10016"
    unitig "utg6"
  ]
  node [
    id 1977
    label "7928"
    fastq "m140321_042601_42142_c100618572550000001823115007181401_s1_p0/86080/0_11348/91_11022"
    unitig "utg286"
  ]
  node [
    id 1978
    label "10164"
    fastq "m140321_120917_42142_c100618572550000001823115007181404_s1_p0/6485/0_13122/13_12565"
    unitig "utg88"
  ]
  node [
    id 1979
    label "10163"
    fastq "m140321_120917_42142_c100618572550000001823115007181404_s1_p0/65638/0_10681/0_10127"
    unitig "utg73"
  ]
  node [
    id 1980
    label "10162"
    fastq "m140321_120917_42142_c100618572550000001823115007181404_s1_p0/64104/0_11025/433_11323"
    unitig "utg73"
  ]
  node [
    id 1981
    label "9618"
    fastq "m140316_003701_42141_c100618292550000001823115007181471_s1_p0/60832/3657_14496/10_10708"
    unitig "utg82"
  ]
  node [
    id 1982
    label "3460"
    fastq "m140316_003701_42141_c100618292550000001823115007181471_s1_p0/116011/0_9012/0_8533"
    unitig "utg6"
  ]
  node [
    id 1983
    label "1814"
    fastq "m140321_042601_42142_c100618572550000001823115007181401_s1_p0/60018/0_11019/14_10601"
    unitig "utg287"
  ]
  node [
    id 1984
    label "1815"
    fastq "m140321_042601_42142_c100618572550000001823115007181401_s1_p0/62373/0_10734/352_10393"
    unitig "utg286"
  ]
  node [
    id 1985
    label "1816"
    fastq "m140321_042601_42142_c100618572550000001823115007181401_s1_p0/6467/0_9655/12_9352"
    unitig "utg286"
  ]
  node [
    id 1986
    label "1817"
    fastq "m140321_042601_42142_c100618572550000001823115007181401_s1_p0/66076/0_9246/0_8850"
    unitig "utg288"
  ]
  node [
    id 1987
    label "1810"
    fastq "m140321_042601_42142_c100618572550000001823115007181401_s1_p0/56433/0_10600/0_10245"
    unitig "utg32"
  ]
  node [
    id 1988
    label "1811"
    fastq "m140321_042601_42142_c100618572550000001823115007181401_s1_p0/56394/0_15262/11_14724"
    unitig "utg286"
  ]
  node [
    id 1989
    label "1812"
    fastq "m140321_042601_42142_c100618572550000001823115007181401_s1_p0/57884/0_13841/118_13768"
    unitig "utg61"
  ]
  node [
    id 1990
    label "1813"
    fastq "m140321_042601_42142_c100618572550000001823115007181401_s1_p0/58934/2692_14694/16_10491"
    unitig "utg286"
  ]
  node [
    id 1991
    label "1818"
    fastq "m140321_042601_42142_c100618572550000001823115007181401_s1_p0/66940/0_9262/0_9449"
    unitig "utg6"
  ]
  node [
    id 1992
    label "6072"
    fastq "m140321_172159_42142_c100618572550000001823115007181406_s1_p0/106472/616_11440/0_9897"
    unitig "utg127"
  ]
  node [
    id 1993
    label "12080"
    fastq "m140321_042601_42142_c100618572550000001823115007181401_s1_p0/95836/0_13268/7_12305"
    unitig "utg10"
  ]
  node [
    id 1994
    label "1609"
    fastq "m140316_145405_42141_c100618292550000001823115007181477_s1_p0/19911/0_9486/0_8980"
    unitig "utg19"
  ]
  node [
    id 1995
    label "1608"
    fastq "m140316_145405_42141_c100618292550000001823115007181477_s1_p0/19747/0_10187/156_9775"
    unitig "utg73"
  ]
  node [
    id 1996
    label "2166"
    fastq "m140309_154110_42141_c100633532550000001823121009121464_s1_p0/125885/0_11244/525_10265"
    unitig "utg111"
  ]
  node [
    id 1997
    label "3228"
    fastq "m140315_055221_42141_c100618232550000001823115007181432_s1_p0/39830/425_15891/0_14306"
    unitig "utg77"
  ]
  node [
    id 1998
    label "1979"
    fastq "m140321_120917_42142_c100618572550000001823115007181404_s1_p0/28732/2637_12087/139_8740"
    unitig "utg286"
  ]
  node [
    id 1999
    label "1978"
    fastq "m140321_120917_42142_c100618572550000001823115007181404_s1_p0/23196/0_10892/286_10311"
    unitig "utg89"
  ]
  node [
    id 2000
    label "1601"
    fastq "m140316_145405_42141_c100618292550000001823115007181477_s1_p0/142510/0_10699/28_10026"
    unitig "utg32"
  ]
  node [
    id 2001
    label "1600"
    fastq "m140316_145405_42141_c100618292550000001823115007181477_s1_p0/127480/399_11366/0_10472"
    unitig "utg67"
  ]
  node [
    id 2002
    label "1603"
    fastq "m140316_145405_42141_c100618292550000001823115007181477_s1_p0/150370/1153_17251/0_9421"
    unitig "utg6"
  ]
  node [
    id 2003
    label "1974"
    fastq "m140321_120917_42142_c100618572550000001823115007181404_s1_p0/145270/3819_14346/134_9801"
    unitig "utg111"
  ]
  node [
    id 2004
    label "1973"
    fastq "m140321_120917_42142_c100618572550000001823115007181404_s1_p0/140022/1930_11928/330_9260"
    unitig "utg61"
  ]
  node [
    id 2005
    label "3220"
    fastq "m140315_055221_42141_c100618232550000001823115007181432_s1_p0/152574/0_9935/147_9548"
    unitig "utg0"
  ]
  node [
    id 2006
    label "3223"
    fastq "m140315_055221_42141_c100618232550000001823115007181432_s1_p0/159181/0_12124/0_11352"
    unitig "utg286"
  ]
  node [
    id 2007
    label "12088"
    fastq "m140321_065934_42142_c100618572550000001823115007181402_s1_p0/104170/0_9719/10_8739"
    unitig "utg9"
  ]
  node [
    id 2008
    label "8108"
    fastq "m140321_144411_42142_c100618572550000001823115007181405_s1_p0/119957/114_12254/0_12011"
    unitig "utg286"
  ]
  node [
    id 2009
    label "2849"
    fastq "m140313_090822_42141_c100604482550000001823113706171464_s1_p0/77984/0_9795/8_9209"
    unitig "utg286"
  ]
  node [
    id 2010
    label "2844"
    fastq "m140313_090822_42141_c100604482550000001823113706171464_s1_p0/6819/0_11959/886_11455"
    unitig "utg35"
  ]
  node [
    id 2011
    label "2845"
    fastq "m140313_090822_42141_c100604482550000001823113706171464_s1_p0/70107/0_10004/17_9507"
    unitig "utg286"
  ]
  node [
    id 2012
    label "2840"
    fastq "m140313_090822_42141_c100604482550000001823113706171464_s1_p0/60743/0_9886/13_9643"
    unitig "utg38"
  ]
  node [
    id 2013
    label "2841"
    fastq "m140313_090822_42141_c100604482550000001823113706171464_s1_p0/64980/0_9083/14_8775"
    unitig "utg12"
  ]
  node [
    id 2014
    label "5476"
    fastq "m140315_221622_42141_c100618292550000001823115007181470_s1_p0/147953/0_10967/0_10614"
    unitig "utg104"
  ]
  node [
    id 2015
    label "3321"
    fastq "m140315_103700_42141_c100618232550000001823115007181434_s1_p0/88371/0_11331/0_11028"
    unitig "utg120"
  ]
  node [
    id 2016
    label "3322"
    fastq "m140315_103700_42141_c100618232550000001823115007181434_s1_p0/93356/0_11894/0_10811"
    unitig "utg293"
  ]
  node [
    id 2017
    label "5472"
    fastq "m140315_221622_42141_c100618292550000001823115007181470_s1_p0/134946/0_12440/0_11794"
    unitig "utg17"
  ]
  node [
    id 2018
    label "5473"
    fastq "m140315_221622_42141_c100618292550000001823115007181470_s1_p0/139419/1583_12704/0_10662"
    unitig "utg77"
  ]
  node [
    id 2019
    label "3326"
    fastq "m140315_103700_42141_c100618232550000001823115007181434_s1_p0/99851/0_10430/0_9405"
    unitig "utg73"
  ]
  node [
    id 2020
    label "5471"
    fastq "m140315_221622_42141_c100618292550000001823115007181470_s1_p0/135381/0_9537/0_8953"
    unitig "utg22"
  ]
  node [
    id 2021
    label "3328"
    fastq "m140315_125940_42141_c100618232550000001823115007181435_s1_p0/101472/0_11182/83_10626"
    unitig "utg49"
  ]
  node [
    id 2022
    label "3329"
    fastq "m140315_125940_42141_c100618232550000001823115007181435_s1_p0/103823/0_10968/0_10133"
    unitig "utg61"
  ]
  node [
    id 2023
    label "323"
    fastq "m140311_062557_42142_c100622202550000001823114507181452_s1_p0/135834/0_18542/0_17320"
    unitig "utg65"
  ]
  node [
    id 2024
    label "321"
    fastq "m140311_062557_42142_c100622202550000001823114507181452_s1_p0/140848/0_13349/313_12750"
    unitig "utg288"
  ]
  node [
    id 2025
    label "326"
    fastq "m140311_062557_42142_c100622202550000001823114507181452_s1_p0/139965/0_16661/7_15789"
    unitig "utg120"
  ]
  node [
    id 2026
    label "325"
    fastq "m140311_062557_42142_c100622202550000001823114507181452_s1_p0/138251/0_10888/17_10664"
    unitig "utg38"
  ]
  node [
    id 2027
    label "5519"
    fastq "m140316_003701_42141_c100618292550000001823115007181471_s1_p0/89713/2013_17180/2024_14911"
    unitig "utg116"
  ]
  node [
    id 2028
    label "5518"
    fastq "m140316_003701_42141_c100618292550000001823115007181471_s1_p0/85909/0_9699/6_9576"
    unitig "utg291"
  ]
  node [
    id 2029
    label "1552"
    fastq "m140316_100554_42141_c100618292550000001823115007181475_s1_p0/77126/0_11355/0_10845"
    unitig "utg42"
  ]
  node [
    id 2030
    label "5511"
    fastq "m140316_003701_42141_c100618292550000001823115007181471_s1_p0/45020/3672_13985/0_9385"
    unitig "utg6"
  ]
  node [
    id 2031
    label "5512"
    fastq "m140316_003701_42141_c100618292550000001823115007181471_s1_p0/47319/0_13084/0_12872"
    unitig "utg73"
  ]
  node [
    id 2032
    label "5515"
    fastq "m140316_003701_42141_c100618292550000001823115007181471_s1_p0/5829/0_9505/1_8915"
    unitig "utg10"
  ]
  node [
    id 2033
    label "5517"
    fastq "m140316_003701_42141_c100618292550000001823115007181471_s1_p0/76863/0_8824/0_8540"
    unitig "utg286"
  ]
  node [
    id 2034
    label "5516"
    fastq "m140316_003701_42141_c100618292550000001823115007181471_s1_p0/71370/1954_13610/727_10920"
    unitig "utg35"
  ]
  node [
    id 2035
    label "1559"
    fastq "m140316_123054_42141_c100618292550000001823115007181476_s1_p0/102346/740_11148/6_10016"
    unitig "utg19"
  ]
  node [
    id 2036
    label "3034"
    fastq "m140313_160032_42141_c100604482550000001823113706171466_s1_p0/91374/0_11027/0_10603"
    unitig "utg72"
  ]
  node [
    id 2037
    label "532"
    fastq "m140311_153755_42142_c100622202550000001823114507181455_s1_p0/120967/0_12120/60_11451"
    unitig "utg35"
  ]
  node [
    id 2038
    label "530"
    fastq "m140311_153755_42142_c100622202550000001823114507181455_s1_p0/117832/0_16508/0_9482"
    unitig "utg286"
  ]
  node [
    id 2039
    label "539"
    fastq "m140311_153755_42142_c100622202550000001823114507181455_s1_p0/127456/0_9542/0_9171"
    unitig "utg286"
  ]
  node [
    id 2040
    label "538"
    fastq "m140311_153755_42142_c100622202550000001823114507181455_s1_p0/127379/5756_15909/0_9207"
    unitig "utg286"
  ]
  node [
    id 2041
    label "1976"
    fastq "m140321_120917_42142_c100618572550000001823115007181404_s1_p0/155437/0_14751/8_14194"
    unitig "utg293"
  ]
  node [
    id 2042
    label "3030"
    fastq "m140313_160032_42141_c100604482550000001823113706171466_s1_p0/87795/0_10966/48_10476"
    unitig "utg67"
  ]
  node [
    id 2043
    label "11104"
    fastq "m140313_160032_42141_c100604482550000001823113706171466_s1_p0/100035/0_13082/9_11151"
    unitig "utg139"
  ]
  node [
    id 2044
    label "1907"
    fastq "m140321_065934_42142_c100618572550000001823115007181402_s1_p0/39182/0_12261/13_12134"
    unitig "utg42"
  ]
  node [
    id 2045
    label "1904"
    fastq "m140321_065934_42142_c100618572550000001823115007181402_s1_p0/32672/0_15027/1536_11439"
    unitig "utg286"
  ]
  node [
    id 2046
    label "6518"
    fastq "m140311_095017_42142_c100622202550000001823114507181453_s1_p0/85739/0_13218/0_12515"
    unitig "utg286"
  ]
  node [
    id 2047
    label "1975"
    fastq "m140321_120917_42142_c100618572550000001823115007181404_s1_p0/152071/0_9516/0_9036"
    unitig "utg90"
  ]
  node [
    id 2048
    label "1905"
    fastq "m140321_065934_42142_c100618572550000001823115007181402_s1_p0/35496/0_10599/1202_9965"
    unitig "utg293"
  ]
  node [
    id 2049
    label "6510"
    fastq "m140311_095017_42142_c100622202550000001823114507181453_s1_p0/51592/0_8826/0_8738"
    unitig "utg0"
  ]
  node [
    id 2050
    label "6511"
    fastq "m140311_095017_42142_c100622202550000001823114507181453_s1_p0/57967/0_14417/54_13338"
    unitig "utg63"
  ]
  node [
    id 2051
    label "6512"
    fastq "m140311_095017_42142_c100622202550000001823114507181453_s1_p0/56934/10077_20787/0_10349"
    unitig "utg10"
  ]
  node [
    id 2052
    label "6513"
    fastq "m140311_095017_42142_c100622202550000001823114507181453_s1_p0/61979/126_12815/0_11900"
    unitig "utg89"
  ]
  node [
    id 2053
    label "6515"
    fastq "m140311_095017_42142_c100622202550000001823114507181453_s1_p0/68643/0_12040/367_11934"
    unitig "utg286"
  ]
  node [
    id 2054
    label "6517"
    fastq "m140311_095017_42142_c100622202550000001823114507181453_s1_p0/76784/0_10444/0_10254"
    unitig "utg22"
  ]
  node [
    id 2055
    label "3292"
    fastq "m140315_103700_42141_c100618232550000001823115007181434_s1_p0/127982/199_15428/0_14320"
    unitig "utg111"
  ]
  node [
    id 2056
    label "10793"
    fastq "m140311_153755_42142_c100622202550000001823114507181455_s1_p0/131809/0_9218/0_8817"
    unitig "utg22"
  ]
  node [
    id 2057
    label "3812"
    fastq "m140321_042601_42142_c100618572550000001823115007181401_s1_p0/125334/0_13062/164_11914"
    unitig "utg286"
  ]
  node [
    id 2058
    label "3813"
    fastq "m140321_042601_42142_c100618572550000001823115007181401_s1_p0/125591/2897_15978/121_11433"
    unitig "utg286"
  ]
  node [
    id 2059
    label "3811"
    fastq "m140321_042601_42142_c100618572550000001823115007181401_s1_p0/124653/0_12532/0_12008"
    unitig "utg286"
  ]
  node [
    id 2060
    label "3816"
    fastq "m140321_042601_42142_c100618572550000001823115007181401_s1_p0/132391/763_10987/0_8842"
    unitig "utg286"
  ]
  node [
    id 2061
    label "3817"
    fastq "m140321_042601_42142_c100618572550000001823115007181401_s1_p0/13741/833_9878/0_8728"
    unitig "utg286"
  ]
  node [
    id 2062
    label "3819"
    fastq "m140321_042601_42142_c100618572550000001823115007181401_s1_p0/140044/890_13541/0_9763"
    unitig "utg49"
  ]
  node [
    id 2063
    label "8457"
    fastq "m140310_020230_42141_c100633532550000001823121009121467_s1_p0/98543/0_10313/0_9877"
    unitig "utg67"
  ]
  node [
    id 2064
    label "8454"
    fastq "m140310_020230_42141_c100633532550000001823121009121467_s1_p0/89103/0_9215/202_9138"
    unitig "utg286"
  ]
  node [
    id 2065
    label "8453"
    fastq "m140310_020230_42141_c100633532550000001823121009121467_s1_p0/87314/0_12381/1324_12341"
    unitig "utg0"
  ]
  node [
    id 2066
    label "8452"
    fastq "m140310_020230_42141_c100633532550000001823121009121467_s1_p0/85381/3176_19223/303_15520"
    unitig "utg42"
  ]
  node [
    id 2067
    label "8451"
    fastq "m140310_020230_42141_c100633532550000001823121009121467_s1_p0/79270/4738_24366/10791_19419"
    unitig "utg286"
  ]
  node [
    id 2068
    label "8450"
    fastq "m140310_020230_42141_c100633532550000001823121009121467_s1_p0/80218/1017_12915/13_10336"
    unitig "utg286"
  ]
  node [
    id 2069
    label "8459"
    fastq "m140311_030154_42142_c100622202550000001823114507181451_s1_p0/100225/0_10962/505_10481"
    unitig "utg111"
  ]
  node [
    id 2070
    label "8458"
    fastq "m140310_020230_42141_c100633532550000001823121009121467_s1_p0/99484/7295_17830/101_9700"
    unitig "utg42"
  ]
  node [
    id 2071
    label "7549"
    fastq "m140316_025917_42141_c100618292550000001823115007181472_s1_p0/75395/0_10658/8_10330"
    unitig "utg73"
  ]
  node [
    id 2072
    label "7541"
    fastq "m140316_025917_42141_c100618292550000001823115007181472_s1_p0/43240/0_10482/2_10031"
    unitig "utg286"
  ]
  node [
    id 2073
    label "7542"
    fastq "m140316_025917_42141_c100618292550000001823115007181472_s1_p0/46752/2230_13519/0_10816"
    unitig "utg61"
  ]
  node [
    id 2074
    label "7543"
    fastq "m140316_025917_42141_c100618292550000001823115007181472_s1_p0/50615/0_8793/0_8490"
    unitig "utg54"
  ]
  node [
    id 2075
    label "7545"
    fastq "m140316_025917_42141_c100618292550000001823115007181472_s1_p0/56141/4509_13246/54_8575"
    unitig "utg73"
  ]
  node [
    id 2076
    label "7546"
    fastq "m140316_025917_42141_c100618292550000001823115007181472_s1_p0/59785/0_10033/0_9155"
    unitig "utg42"
  ]
  node [
    id 2077
    label "6169"
    fastq "m140309_084741_42141_c100633532550000001823121009121462_s1_p0/154930/0_9677/770_9437"
    unitig "utg38"
  ]
  node [
    id 2078
    label "6168"
    fastq "m140309_084741_42141_c100633532550000001823121009121462_s1_p0/15435/0_13671/0_13829"
    unitig "utg66"
  ]
  node [
    id 2079
    label "6161"
    fastq "m140309_084741_42141_c100633532550000001823121009121462_s1_p0/12212/282_10486/703_9579"
    unitig "utg286"
  ]
  node [
    id 2080
    label "6160"
    fastq "m140309_084741_42141_c100633532550000001823121009121462_s1_p0/123065/0_9353/13_8826"
    unitig "utg65"
  ]
  node [
    id 2081
    label "6163"
    fastq "m140309_084741_42141_c100633532550000001823121009121462_s1_p0/120694/0_12357/0_11625"
    unitig "utg28"
  ]
  node [
    id 2082
    label "6162"
    fastq "m140309_084741_42141_c100633532550000001823121009121462_s1_p0/117608/0_19782/23_14807"
    unitig "utg88"
  ]
  node [
    id 2083
    label "6165"
    fastq "m140309_084741_42141_c100633532550000001823121009121462_s1_p0/132422/0_11871/0_11037"
    unitig "utg102"
  ]
  node [
    id 2084
    label "6164"
    fastq "m140309_084741_42141_c100633532550000001823121009121462_s1_p0/130522/0_11431/0_10106"
    unitig "utg89"
  ]
  node [
    id 2085
    label "6166"
    fastq "m140309_084741_42141_c100633532550000001823121009121462_s1_p0/126214/868_14213/0_11147"
    unitig "utg286"
  ]
  node [
    id 2086
    label "10998"
    fastq "m140313_090822_42141_c100604482550000001823113706171464_s1_p0/34873/0_10038/0_9614"
    unitig "utg35"
  ]
  node [
    id 2087
    label "10996"
    fastq "m140313_090822_42141_c100604482550000001823113706171464_s1_p0/28200/0_9607/146_8583"
    unitig "utg29"
  ]
  node [
    id 2088
    label "10994"
    fastq "m140313_090822_42141_c100604482550000001823113706171464_s1_p0/25695/0_14691/2295_14290"
    unitig "utg287"
  ]
  node [
    id 2089
    label "10990"
    fastq "m140313_090822_42141_c100604482550000001823113706171464_s1_p0/22300/0_12737/27_12321"
    unitig "utg104"
  ]
  node [
    id 2090
    label "10991"
    fastq "m140313_090822_42141_c100604482550000001823113706171464_s1_p0/26227/0_10015/65_9664"
    unitig "utg73"
  ]
  node [
    id 2091
    label "2213"
    fastq "m140309_223738_42141_c100633532550000001823121009121466_s1_p0/113883/0_15629/156_14774"
    unitig "utg72"
  ]
  node [
    id 2092
    label "2211"
    fastq "m140309_223738_42141_c100633532550000001823121009121466_s1_p0/110986/14857_24957/0_8947"
    unitig "utg54"
  ]
  node [
    id 2093
    label "2215"
    fastq "m140309_223738_42141_c100633532550000001823121009121466_s1_p0/12216/14453_23594/0_8989"
    unitig "utg286"
  ]
  node [
    id 2094
    label "2214"
    fastq "m140309_223738_42141_c100633532550000001823121009121466_s1_p0/121048/0_10107/27_9716"
    unitig "utg61"
  ]
  node [
    id 2095
    label "4518"
    fastq "m140311_095017_42142_c100622202550000001823114507181453_s1_p0/40434/0_11514/0_11000"
    unitig "utg28"
  ]
  node [
    id 2096
    label "4519"
    fastq "m140311_095017_42142_c100622202550000001823114507181453_s1_p0/43191/0_9679/0_9159"
    unitig "utg10"
  ]
  node [
    id 2097
    label "4510"
    fastq "m140311_095017_42142_c100622202550000001823114507181453_s1_p0/18708/0_12118/6_11258"
    unitig "utg286"
  ]
  node [
    id 2098
    label "4511"
    fastq "m140311_095017_42142_c100622202550000001823114507181453_s1_p0/23572/306_10330/0_9383"
    unitig "utg67"
  ]
  node [
    id 2099
    label "9770"
    fastq "m140316_145405_42141_c100618292550000001823115007181477_s1_p0/24583/1188_10302/90_8637"
    unitig "utg130"
  ]
  node [
    id 2100
    label "4514"
    fastq "m140311_095017_42142_c100622202550000001823114507181453_s1_p0/40791/0_9522/0_9301"
    unitig "utg0"
  ]
  node [
    id 2101
    label "4515"
    fastq "m140311_095017_42142_c100622202550000001823114507181453_s1_p0/35236/0_15332/0_14380"
    unitig "utg35"
  ]
  node [
    id 2102
    label "11648"
    fastq "m140316_003701_42141_c100618292550000001823115007181471_s1_p0/142075/3350_13247/30_9203"
    unitig "utg49"
  ]
  node [
    id 2103
    label "11641"
    fastq "m140316_003701_42141_c100618292550000001823115007181471_s1_p0/120112/0_9879/3_9733"
    unitig "utg19"
  ]
  node [
    id 2104
    label "11640"
    fastq "m140316_003701_42141_c100618292550000001823115007181471_s1_p0/117357/408_17406/0_16044"
    unitig "utg122"
  ]
  node [
    id 2105
    label "9423"
    fastq "m140315_103700_42141_c100618232550000001823115007181434_s1_p0/10296/166_10986/0_10457"
    unitig "utg73"
  ]
  node [
    id 2106
    label "11642"
    fastq "m140316_003701_42141_c100618292550000001823115007181471_s1_p0/125036/0_11932/0_11617"
    unitig "utg35"
  ]
  node [
    id 2107
    label "9424"
    fastq "m140315_103700_42141_c100618232550000001823115007181434_s1_p0/105697/0_13865/0_12028"
    unitig "utg28"
  ]
  node [
    id 2108
    label "9427"
    fastq "m140315_103700_42141_c100618232550000001823115007181434_s1_p0/111331/0_15447/11_9945"
    unitig "utg12"
  ]
  node [
    id 2109
    label "9426"
    fastq "m140315_103700_42141_c100618232550000001823115007181434_s1_p0/11114/0_11069/0_9405"
    unitig "utg286"
  ]
  node [
    id 2110
    label "5289"
    fastq "m140315_081523_42141_c100618232550000001823115007181433_s1_p0/126599/2872_15126/493_11870"
    unitig "utg93"
  ]
  node [
    id 2111
    label "5288"
    fastq "m140315_081523_42141_c100618232550000001823115007181433_s1_p0/12229/0_8707/0_8444"
    unitig "utg67"
  ]
  node [
    id 2112
    label "5285"
    fastq "m140315_081523_42141_c100618232550000001823115007181433_s1_p0/110691/0_11112/0_10529"
    unitig "utg82"
  ]
  node [
    id 2113
    label "5284"
    fastq "m140315_081523_42141_c100618232550000001823115007181433_s1_p0/109155/2282_11435/0_8512"
    unitig "utg122"
  ]
  node [
    id 2114
    label "5286"
    fastq "m140315_081523_42141_c100618232550000001823115007181433_s1_p0/114693/1408_10832/0_8822"
    unitig "utg110"
  ]
  node [
    id 2115
    label "7302"
    fastq "m140315_081523_42141_c100618232550000001823115007181433_s1_p0/87598/2704_12829/543_9314"
    unitig "utg90"
  ]
  node [
    id 2116
    label "7300"
    fastq "m140315_081523_42141_c100618232550000001823115007181433_s1_p0/71772/0_10436/0_10214"
    unitig "utg286"
  ]
  node [
    id 2117
    label "7301"
    fastq "m140315_081523_42141_c100618232550000001823115007181433_s1_p0/8171/0_14113/0_13482"
    unitig "utg89"
  ]
  node [
    id 2118
    label "7306"
    fastq "m140315_103700_42141_c100618232550000001823115007181434_s1_p0/101430/4188_15331/8_10499"
    unitig "utg293"
  ]
  node [
    id 2119
    label "9288"
    fastq "m140315_010920_42141_c100618232550000001823115007181430_s1_p0/103628/0_9724/28_9354"
    unitig "utg73"
  ]
  node [
    id 2120
    label "7304"
    fastq "m140315_081523_42141_c100618232550000001823115007181433_s1_p0/88112/0_12767/698_11317"
    unitig "utg3"
  ]
  node [
    id 2121
    label "9284"
    fastq "m140313_192416_42141_c100604482550000001823113706171467_s1_p0/95372/0_17503/367_12574"
    unitig "utg293"
  ]
  node [
    id 2122
    label "9286"
    fastq "m140313_192416_42141_c100604482550000001823113706171467_s1_p0/9709/0_11918/0_11381"
    unitig "utg42"
  ]
  node [
    id 2123
    label "9281"
    fastq "m140313_192416_42141_c100604482550000001823113706171467_s1_p0/93180/0_9533/172_9304"
    unitig "utg65"
  ]
  node [
    id 2124
    label "9283"
    fastq "m140313_192416_42141_c100604482550000001823113706171467_s1_p0/9291/0_11375/246_10804"
    unitig "utg293"
  ]
  node [
    id 2125
    label "9282"
    fastq "m140313_192416_42141_c100604482550000001823113706171467_s1_p0/92498/0_9979/12_9255"
    unitig "utg66"
  ]
  node [
    id 2126
    label "11911"
    fastq "m140321_015151_42142_c100618572550000001823115007181400_s1_p0/18676/0_10857/77_10423"
    unitig "utg286"
  ]
  node [
    id 2127
    label "11910"
    fastq "m140321_015151_42142_c100618572550000001823115007181400_s1_p0/162337/0_13788/10_13440"
    unitig "utg67"
  ]
  node [
    id 2128
    label "11913"
    fastq "m140321_015151_42142_c100618572550000001823115007181400_s1_p0/20804/0_9766/0_9424"
    unitig "utg286"
  ]
  node [
    id 2129
    label "11915"
    fastq "m140321_015151_42142_c100618572550000001823115007181400_s1_p0/20611/0_14299/951_13273"
    unitig "utg0"
  ]
  node [
    id 2130
    label "9023"
    fastq "m140313_123524_42141_c100604482550000001823113706171465_s1_p0/27132/0_12789/287_12292"
    unitig "utg293"
  ]
  node [
    id 2131
    label "11917"
    fastq "m140321_015151_42142_c100618572550000001823115007181400_s1_p0/21929/0_13189/13_12803"
    unitig "utg10"
  ]
  node [
    id 2132
    label "11916"
    fastq "m140321_015151_42142_c100618572550000001823115007181400_s1_p0/21115/232_13286/0_11974"
    unitig "utg286"
  ]
  node [
    id 2133
    label "11919"
    fastq "m140321_015151_42142_c100618572550000001823115007181400_s1_p0/22890/0_11410/794_10831"
    unitig "utg90"
  ]
  node [
    id 2134
    label "7006"
    fastq "m140313_160032_42141_c100604482550000001823113706171466_s1_p0/27003/0_13078/15_12372"
    unitig "utg90"
  ]
  node [
    id 2135
    label "9477"
    fastq "m140315_125940_42141_c100618232550000001823115007181435_s1_p0/146983/1030_10249/0_8558"
    unitig "utg286"
  ]
  node [
    id 2136
    label "7045"
    fastq "m140313_160032_42141_c100604482550000001823113706171466_s1_p0/77112/0_11197/2336_11633"
    unitig "utg66"
  ]
  node [
    id 2137
    label "10207"
    fastq "m140321_172159_42142_c100618572550000001823115007181406_s1_p0/41976/0_13195/179_9936"
    unitig "utg38"
  ]
  node [
    id 2138
    label "7046"
    fastq "m140313_160032_42141_c100604482550000001823113706171466_s1_p0/76569/0_10317/0_10056"
    unitig "utg93"
  ]
  node [
    id 2139
    label "10203"
    fastq "m140321_172159_42142_c100618572550000001823115007181406_s1_p0/23891/0_10279/14_9793"
    unitig "utg67"
  ]
  node [
    id 2140
    label "7043"
    fastq "m140313_160032_42141_c100604482550000001823113706171466_s1_p0/74527/319_12205/0_10955"
    unitig "utg116"
  ]
  node [
    id 2141
    label "7049"
    fastq "m140313_160032_42141_c100604482550000001823113706171466_s1_p0/83215/0_10114/0_9927"
    unitig "utg72"
  ]
  node [
    id 2142
    label "7048"
    fastq "m140313_160032_42141_c100604482550000001823113706171466_s1_p0/76193/0_12220/12_11909"
    unitig "utg28"
  ]
  node [
    id 2143
    label "10208"
    fastq "m140321_172159_42142_c100618572550000001823115007181406_s1_p0/47942/2948_13288/0_9622"
    unitig "utg103"
  ]
  node [
    id 2144
    label "10209"
    fastq "m140321_172159_42142_c100618572550000001823115007181406_s1_p0/60501/9409_18897/4_8995"
    unitig "utg293"
  ]
  node [
    id 2145
    label "8608"
    fastq "m140311_131333_42142_c100622202550000001823114507181454_s1_p0/118515/0_12399/6_11904"
    unitig "utg35"
  ]
  node [
    id 2146
    label "8609"
    fastq "m140311_131333_42142_c100622202550000001823114507181454_s1_p0/123040/0_12051/491_11297"
    unitig "utg90"
  ]
  node [
    id 2147
    label "6987"
    fastq "m140313_160032_42141_c100604482550000001823113706171466_s1_p0/133907/0_10827/769_10383"
    unitig "utg35"
  ]
  node [
    id 2148
    label "6985"
    fastq "m140313_160032_42141_c100604482550000001823113706171466_s1_p0/130407/0_11108/16_10733"
    unitig "utg66"
  ]
  node [
    id 2149
    label "6984"
    fastq "m140313_160032_42141_c100604482550000001823113706171466_s1_p0/131713/0_12225/688_11771"
    unitig "utg42"
  ]
  node [
    id 2150
    label "8606"
    fastq "m140311_131333_42142_c100622202550000001823114507181454_s1_p0/117300/0_12110/1878_11711"
    unitig "utg291"
  ]
  node [
    id 2151
    label "8607"
    fastq "m140311_131333_42142_c100622202550000001823114507181454_s1_p0/119213/0_9482/91_9022"
    unitig "utg61"
  ]
  node [
    id 2152
    label "6981"
    fastq "m140313_160032_42141_c100604482550000001823113706171466_s1_p0/125444/0_12195/13_11672"
    unitig "utg293"
  ]
  node [
    id 2153
    label "4722"
    fastq "m140311_153755_42142_c100622202550000001823114507181455_s1_p0/45616/741_11087/0_9556"
    unitig "utg22"
  ]
  node [
    id 2154
    label "2989"
    fastq "m140313_160032_42141_c100604482550000001823113706171466_s1_p0/42871/0_16749/17_16024"
    unitig "utg35"
  ]
  node [
    id 2155
    label "2982"
    fastq "m140313_160032_42141_c100604482550000001823113706171466_s1_p0/31569/0_8676/0_8427"
    unitig "utg286"
  ]
  node [
    id 2156
    label "2980"
    fastq "m140313_160032_42141_c100604482550000001823113706171466_s1_p0/32501/0_11015/167_10331"
    unitig "utg42"
  ]
  node [
    id 2157
    label "2985"
    fastq "m140313_160032_42141_c100604482550000001823113706171466_s1_p0/34295/0_15733/12_15193"
    unitig "utg286"
  ]
  node [
    id 2158
    label "2984"
    fastq "m140313_160032_42141_c100604482550000001823113706171466_s1_p0/35466/0_10528/0_10200"
    unitig "utg28"
  ]
  node [
    id 2159
    label "9106"
    fastq "m140313_160032_42141_c100604482550000001823113706171466_s1_p0/150282/0_9917/14_9159"
    unitig "utg174"
  ]
  node [
    id 2160
    label "1019"
    fastq "m140313_192416_42141_c100604482550000001823113706171467_s1_p0/18053/0_13184/0_12832"
    unitig "utg293"
  ]
  node [
    id 2161
    label "1014"
    fastq "m140313_192416_42141_c100604482550000001823113706171467_s1_p0/15469/0_10864/231_10157"
    unitig "utg90"
  ]
  node [
    id 2162
    label "1015"
    fastq "m140313_192416_42141_c100604482550000001823113706171467_s1_p0/147598/0_13008/14_12567"
    unitig "utg0"
  ]
  node [
    id 2163
    label "1017"
    fastq "m140313_192416_42141_c100604482550000001823113706171467_s1_p0/20396/0_10029/16_9539"
    unitig "utg42"
  ]
  node [
    id 2164
    label "1010"
    fastq "m140313_192416_42141_c100604482550000001823113706171467_s1_p0/138946/0_12661/20_12149"
    unitig "utg286"
  ]
  node [
    id 2165
    label "1011"
    fastq "m140313_192416_42141_c100604482550000001823113706171467_s1_p0/146011/256_12439/3_11327"
    unitig "utg42"
  ]
  node [
    id 2166
    label "1012"
    fastq "m140313_192416_42141_c100604482550000001823113706171467_s1_p0/142586/0_11126/9_10735"
    unitig "utg49"
  ]
  node [
    id 2167
    label "4358"
    fastq "m140310_020230_42141_c100633532550000001823121009121467_s1_p0/121322/0_10031/111_9847"
    unitig "utg77"
  ]
  node [
    id 2168
    label "4359"
    fastq "m140310_020230_42141_c100633532550000001823121009121467_s1_p0/125063/17807_27045/223_9071"
    unitig "utg0"
  ]
  node [
    id 2169
    label "4354"
    fastq "m140310_020230_42141_c100633532550000001823121009121467_s1_p0/111909/4750_16036/9_10589"
    unitig "utg77"
  ]
  node [
    id 2170
    label "4356"
    fastq "m140310_020230_42141_c100633532550000001823121009121467_s1_p0/117251/638_10212/3_8883"
    unitig "utg77"
  ]
  node [
    id 2171
    label "4357"
    fastq "m140310_020230_42141_c100633532550000001823121009121467_s1_p0/117755/0_18022/6_17328"
    unitig "utg12"
  ]
  node [
    id 2172
    label "4351"
    fastq "m140310_020230_42141_c100633532550000001823121009121467_s1_p0/105161/0_11302/40_10706"
    unitig "utg107"
  ]
  node [
    id 2173
    label "4353"
    fastq "m140310_020230_42141_c100633532550000001823121009121467_s1_p0/111717/3498_15227/0_10564"
    unitig "utg293"
  ]
  node [
    id 2174
    label "11003"
    fastq "m140313_090822_42141_c100604482550000001823113706171464_s1_p0/4495/0_10333/226_10072"
    unitig "utg42"
  ]
  node [
    id 2175
    label "11002"
    fastq "m140313_090822_42141_c100604482550000001823113706171464_s1_p0/42315/0_10864/13_10737"
    unitig "utg293"
  ]
  node [
    id 2176
    label "11001"
    fastq "m140313_090822_42141_c100604482550000001823113706171464_s1_p0/41708/0_12815/1215_13041"
    unitig "utg42"
  ]
  node [
    id 2177
    label "11000"
    fastq "m140313_090822_42141_c100604482550000001823113706171464_s1_p0/40405/0_15602/16_15036"
    unitig "utg293"
  ]
  node [
    id 2178
    label "11004"
    fastq "m140313_090822_42141_c100604482550000001823113706171464_s1_p0/45692/0_9581/0_9173"
    unitig "utg293"
  ]
  node [
    id 2179
    label "11009"
    fastq "m140313_090822_42141_c100604482550000001823113706171464_s1_p0/53203/0_13015/122_12720"
    unitig "utg19"
  ]
  node [
    id 2180
    label "11008"
    fastq "m140313_090822_42141_c100604482550000001823113706171464_s1_p0/46400/0_13648/1037_13110"
    unitig "utg28"
  ]
  node [
    id 2181
    label "439"
    fastq "m140311_131333_42142_c100622202550000001823114507181454_s1_p0/136908/392_12395/0_11329"
    unitig "utg286"
  ]
  node [
    id 2182
    label "437"
    fastq "m140311_131333_42142_c100622202550000001823114507181454_s1_p0/131105/283_10761/0_9795"
    unitig "utg286"
  ]
  node [
    id 2183
    label "435"
    fastq "m140311_131333_42142_c100622202550000001823114507181454_s1_p0/127061/0_10029/421_9640"
    unitig "utg21"
  ]
  node [
    id 2184
    label "432"
    fastq "m140311_131333_42142_c100622202550000001823114507181454_s1_p0/12488/0_12422/71_11232"
    unitig "utg49"
  ]
  node [
    id 2185
    label "433"
    fastq "m140311_131333_42142_c100622202550000001823114507181454_s1_p0/126874/0_9064/0_8519"
    unitig "utg6"
  ]
  node [
    id 2186
    label "11340"
    fastq "m140315_010920_42141_c100618232550000001823115007181430_s1_p0/51648/0_10711/8_9765"
    unitig "utg35"
  ]
  node [
    id 2187
    label "11341"
    fastq "m140315_010920_42141_c100618232550000001823115007181430_s1_p0/51519/0_11917/7_11311"
    unitig "utg72"
  ]
  node [
    id 2188
    label "11349"
    fastq "m140315_010920_42141_c100618232550000001823115007181430_s1_p0/73410/0_19080/9132_18113"
    unitig "utg19"
  ]
  node [
    id 2189
    label "5708"
    fastq "m140321_015151_42142_c100618572550000001823115007181400_s1_p0/133670/0_9651/0_9281"
    unitig "utg19"
  ]
  node [
    id 2190
    label "5709"
    fastq "m140321_015151_42142_c100618572550000001823115007181400_s1_p0/134463/0_11933/0_11006"
    unitig "utg88"
  ]
  node [
    id 2191
    label "5704"
    fastq "m140321_015151_42142_c100618572550000001823115007181400_s1_p0/125298/0_12925/77_11962"
    unitig "utg42"
  ]
  node [
    id 2192
    label "5705"
    fastq "m140321_015151_42142_c100618572550000001823115007181400_s1_p0/125100/0_11470/9_11659"
    unitig "utg67"
  ]
  node [
    id 2193
    label "5706"
    fastq "m140321_015151_42142_c100618572550000001823115007181400_s1_p0/128871/0_11711/0_11373"
    unitig "utg42"
  ]
  node [
    id 2194
    label "5707"
    fastq "m140321_015151_42142_c100618572550000001823115007181400_s1_p0/1314/0_11412/10_9328"
    unitig "utg286"
  ]
  node [
    id 2195
    label "5700"
    fastq "m140321_015151_42142_c100618572550000001823115007181400_s1_p0/121896/0_13012/672_12521"
    unitig "utg293"
  ]
  node [
    id 2196
    label "5703"
    fastq "m140321_015151_42142_c100618572550000001823115007181400_s1_p0/124065/152_9842/18_9173"
    unitig "utg288"
  ]
  node [
    id 2197
    label "9594"
    fastq "m140315_221622_42141_c100618292550000001823115007181470_s1_p0/80860/0_9196/0_8692"
    unitig "utg293"
  ]
  node [
    id 2198
    label "10834"
    fastq "m140311_153755_42142_c100622202550000001823114507181455_s1_p0/51031/6670_15905/277_8759"
    unitig "utg286"
  ]
  node [
    id 2199
    label "10837"
    fastq "m140311_153755_42142_c100622202550000001823114507181455_s1_p0/53830/1512_17793/1_8918"
    unitig "utg286"
  ]
  node [
    id 2200
    label "10836"
    fastq "m140311_153755_42142_c100622202550000001823114507181455_s1_p0/52901/398_11677/8_10649"
    unitig "utg88"
  ]
  node [
    id 2201
    label "10839"
    fastq "m140311_153755_42142_c100622202550000001823114507181455_s1_p0/5699/0_13823/9_13191"
    unitig "utg73"
  ]
  node [
    id 2202
    label "9264"
    fastq "m140313_192416_42141_c100604482550000001823113706171467_s1_p0/67471/0_16112/16_15186"
    unitig "utg42"
  ]
  node [
    id 2203
    label "1052"
    fastq "m140313_192416_42141_c100604482550000001823113706171467_s1_p0/54713/0_15570/8_15294"
    unitig "utg65"
  ]
  node [
    id 2204
    label "7829"
    fastq "m140321_042601_42142_c100618572550000001823115007181401_s1_p0/106714/0_10168/8_9753"
    unitig "utg65"
  ]
  node [
    id 2205
    label "7828"
    fastq "m140321_042601_42142_c100618572550000001823115007181401_s1_p0/103785/0_10756/939_10074"
    unitig "utg286"
  ]
  node [
    id 2206
    label "7821"
    fastq "m140321_015151_42142_c100618572550000001823115007181400_s1_p0/92800/0_11892/0_10789"
    unitig "utg12"
  ]
  node [
    id 2207
    label "7820"
    fastq "m140321_015151_42142_c100618572550000001823115007181400_s1_p0/94326/0_12707/15_11877"
    unitig "utg286"
  ]
  node [
    id 2208
    label "7827"
    fastq "m140321_042601_42142_c100618572550000001823115007181401_s1_p0/101572/0_11120/38_10050"
    unitig "utg35"
  ]
  node [
    id 2209
    label "7826"
    fastq "m140321_042601_42142_c100618572550000001823115007181401_s1_p0/100062/0_12347/0_11332"
    unitig "utg89"
  ]
  node [
    id 2210
    label "9369"
    fastq "m140315_055221_42141_c100618232550000001823115007181432_s1_p0/117061/0_10340/15_9962"
    unitig "utg42"
  ]
  node [
    id 2211
    label "9366"
    fastq "m140315_055221_42141_c100618232550000001823115007181432_s1_p0/110994/0_10583/0_9958"
    unitig "utg42"
  ]
  node [
    id 2212
    label "9365"
    fastq "m140315_055221_42141_c100618232550000001823115007181432_s1_p0/107703/0_14047/0_8866"
    unitig "utg286"
  ]
  node [
    id 2213
    label "9363"
    fastq "m140315_055221_42141_c100618232550000001823115007181432_s1_p0/101706/0_11751/13_11515"
    unitig "utg6"
  ]
  node [
    id 2214
    label "9361"
    fastq "m140315_033050_42141_c100618232550000001823115007181431_s1_p0/94686/0_8909/8_8650"
    unitig "utg67"
  ]
  node [
    id 2215
    label "8985"
    fastq "m140313_090822_42141_c100604482550000001823113706171464_s1_p0/92295/0_10803/11_10512"
    unitig "utg42"
  ]
  node [
    id 2216
    label "8984"
    fastq "m140313_090822_42141_c100604482550000001823113706171464_s1_p0/85588/0_9536/0_8937"
    unitig "utg0"
  ]
  node [
    id 2217
    label "8987"
    fastq "m140313_090822_42141_c100604482550000001823113706171464_s1_p0/90946/0_17392/8_16314"
    unitig "utg290"
  ]
  node [
    id 2218
    label "8981"
    fastq "m140313_090822_42141_c100604482550000001823113706171464_s1_p0/81185/0_15301/85_15172"
    unitig "utg28"
  ]
  node [
    id 2219
    label "8980"
    fastq "m140313_090822_42141_c100604482550000001823113706171464_s1_p0/83857/0_13020/0_12446"
    unitig "utg35"
  ]
  node [
    id 2220
    label "8983"
    fastq "m140313_090822_42141_c100604482550000001823113706171464_s1_p0/84529/583_12680/81_11424"
    unitig "utg35"
  ]
  node [
    id 2221
    label "8982"
    fastq "m140313_090822_42141_c100604482550000001823113706171464_s1_p0/88580/0_9439/9_9139"
    unitig "utg88"
  ]
  node [
    id 2222
    label "8989"
    fastq "m140313_090822_42141_c100604482550000001823113706171464_s1_p0/98234/0_15710/285_14419"
    unitig "utg73"
  ]
  node [
    id 2223
    label "1832"
    fastq "m140321_042601_42142_c100618572550000001823115007181401_s1_p0/89787/0_10021/0_9528"
    unitig "utg9"
  ]
  node [
    id 2224
    label "1833"
    fastq "m140321_042601_42142_c100618572550000001823115007181401_s1_p0/92629/0_14836/1909_13882"
    unitig "utg49"
  ]
  node [
    id 2225
    label "1830"
    fastq "m140321_042601_42142_c100618572550000001823115007181401_s1_p0/87846/0_13707/239_11714"
    unitig "utg67"
  ]
  node [
    id 2226
    label "1836"
    fastq "m140321_042601_42142_c100618572550000001823115007181401_s1_p0/9780/420_12416/0_11148"
    unitig "utg120"
  ]
  node [
    id 2227
    label "1837"
    fastq "m140321_042601_42142_c100618572550000001823115007181401_s1_p0/97875/0_13674/490_13005"
    unitig "utg90"
  ]
  node [
    id 2228
    label "1834"
    fastq "m140321_042601_42142_c100618572550000001823115007181401_s1_p0/95484/1039_10852/0_9169"
    unitig "utg117"
  ]
  node [
    id 2229
    label "1835"
    fastq "m140321_042601_42142_c100618572550000001823115007181401_s1_p0/96598/0_13086/499_11509"
    unitig "utg89"
  ]
  node [
    id 2230
    label "3795"
    fastq "m140321_042601_42142_c100618572550000001823115007181401_s1_p0/104769/183_10525/137_9934"
    unitig "utg144"
  ]
  node [
    id 2231
    label "3794"
    fastq "m140321_042601_42142_c100618572550000001823115007181401_s1_p0/101544/0_14392/0_10046"
    unitig "utg19"
  ]
  node [
    id 2232
    label "3797"
    fastq "m140321_042601_42142_c100618572550000001823115007181401_s1_p0/106077/0_13795/1457_13207"
    unitig "utg287"
  ]
  node [
    id 2233
    label "3796"
    fastq "m140321_042601_42142_c100618572550000001823115007181401_s1_p0/105809/874_13015/0_11986"
    unitig "utg68"
  ]
  node [
    id 2234
    label "3790"
    fastq "m140321_042601_42142_c100618572550000001823115007181401_s1_p0/101224/4482_13441/0_8590"
    unitig "utg141"
  ]
  node [
    id 2235
    label "3793"
    fastq "m140321_042601_42142_c100618572550000001823115007181401_s1_p0/101008/0_11257/65_10320"
    unitig "utg286"
  ]
  node [
    id 2236
    label "3792"
    fastq "m140321_015151_42142_c100618572550000001823115007181400_s1_p0/9877/0_12731/12_12222"
    unitig "utg6"
  ]
  node [
    id 2237
    label "2406"
    fastq "m140311_062557_42142_c100622202550000001823114507181452_s1_p0/53443/212_14121/4_13142"
    unitig "utg61"
  ]
  node [
    id 2238
    label "4980"
    fastq "m140313_160032_42141_c100604482550000001823113706171466_s1_p0/10163/0_10412/24_9797"
    unitig "utg286"
  ]
  node [
    id 2239
    label "2404"
    fastq "m140311_062557_42142_c100622202550000001823114507181452_s1_p0/46401/0_12783/23_12114"
    unitig "utg6"
  ]
  node [
    id 2240
    label "4982"
    fastq "m140313_160032_42141_c100604482550000001823113706171466_s1_p0/107347/0_12074/0_11517"
    unitig "utg290"
  ]
  node [
    id 2241
    label "4985"
    fastq "m140313_160032_42141_c100604482550000001823113706171466_s1_p0/111066/0_9275/0_8882"
    unitig "utg286"
  ]
  node [
    id 2242
    label "2151"
    fastq "m140309_121338_42141_c100633532550000001823121009121463_s1_p0/55518/976_10401/70_8866"
    unitig "utg287"
  ]
  node [
    id 2243
    label "2152"
    fastq "m140309_121338_42141_c100633532550000001823121009121463_s1_p0/54045/0_10211/46_9833"
    unitig "utg286"
  ]
  node [
    id 2244
    label "4986"
    fastq "m140313_160032_42141_c100604482550000001823113706171466_s1_p0/114829/0_12473/0_9461"
    unitig "utg286"
  ]
  node [
    id 2245
    label "4989"
    fastq "m140313_160032_42141_c100604482550000001823113706171466_s1_p0/117317/0_10942/16_10459"
    unitig "utg19"
  ]
  node [
    id 2246
    label "4988"
    fastq "m140313_160032_42141_c100604482550000001823113706171466_s1_p0/114951/0_12202/0_11849"
    unitig "utg286"
  ]
  node [
    id 2247
    label "2158"
    fastq "m140309_121338_42141_c100633532550000001823121009121463_s1_p0/77621/0_9358/0_8923"
    unitig "utg19"
  ]
  node [
    id 2248
    label "2408"
    fastq "m140311_062557_42142_c100622202550000001823114507181452_s1_p0/54709/280_9479/24_8705"
    unitig "utg12"
  ]
  node [
    id 2249
    label "1957"
    fastq "m140321_093325_42142_c100618572550000001823115007181403_s1_p0/58294/1996_12338/0_9807"
    unitig "utg0"
  ]
  node [
    id 2250
    label "1951"
    fastq "m140321_093325_42142_c100618572550000001823115007181403_s1_p0/160007/0_10561/0_9413"
    unitig "utg286"
  ]
  node [
    id 2251
    label "1958"
    fastq "m140321_093325_42142_c100618572550000001823115007181403_s1_p0/60851/524_9832/160_8640"
    unitig "utg286"
  ]
  node [
    id 2252
    label "3249"
    fastq "m140315_081523_42141_c100618232550000001823115007181433_s1_p0/112126/2400_12762/1007_10092"
    unitig "utg119"
  ]
  node [
    id 2253
    label "3248"
    fastq "m140315_081523_42141_c100618232550000001823115007181433_s1_p0/10498/0_12191/0_11874"
    unitig "utg35"
  ]
  node [
    id 2254
    label "3243"
    fastq "m140315_055221_42141_c100618232550000001823115007181432_s1_p0/87367/0_12009/0_11548"
    unitig "utg43"
  ]
  node [
    id 2255
    label "3241"
    fastq "m140315_055221_42141_c100618232550000001823115007181432_s1_p0/76791/1463_12848/2_11227"
    unitig "utg286"
  ]
  node [
    id 2256
    label "3247"
    fastq "m140315_055221_42141_c100618232550000001823115007181432_s1_p0/97670/1970_11923/397_9017"
    unitig "utg0"
  ]
  node [
    id 2257
    label "1482"
    fastq "m140316_052143_42141_c100618292550000001823115007181473_s1_p0/146521/0_10343/11_9558"
    unitig "utg54"
  ]
  node [
    id 2258
    label "5498"
    fastq "m140316_003701_42141_c100618292550000001823115007181471_s1_p0/115103/1044_10892/0_9286"
    unitig "utg286"
  ]
  node [
    id 2259
    label "1486"
    fastq "m140316_052143_42141_c100618292550000001823115007181473_s1_p0/43615/0_9754/0_9163"
    unitig "utg10"
  ]
  node [
    id 2260
    label "1485"
    fastq "m140316_052143_42141_c100618292550000001823115007181473_s1_p0/40817/0_12882/0_12573"
    unitig "utg286"
  ]
  node [
    id 2261
    label "1484"
    fastq "m140316_052143_42141_c100618292550000001823115007181473_s1_p0/29838/0_11619/214_11372"
    unitig "utg73"
  ]
  node [
    id 2262
    label "5495"
    fastq "m140315_221622_42141_c100618292550000001823115007181470_s1_p0/96174/0_12998/7_12200"
    unitig "utg42"
  ]
  node [
    id 2263
    label "5496"
    fastq "m140315_221622_42141_c100618292550000001823115007181470_s1_p0/97777/0_9695/0_9197"
    unitig "utg286"
  ]
  node [
    id 2264
    label "1488"
    fastq "m140316_052143_42141_c100618292550000001823115007181473_s1_p0/44391/0_11288/171_9294"
    unitig "utg6"
  ]
  node [
    id 2265
    label "5490"
    fastq "m140315_221622_42141_c100618292550000001823115007181470_s1_p0/84171/1567_11034/0_8938"
    unitig "utg77"
  ]
  node [
    id 2266
    label "3303"
    fastq "m140315_103700_42141_c100618232550000001823115007181434_s1_p0/35353/3075_13789/82_10690"
    unitig "utg117"
  ]
  node [
    id 2267
    label "5492"
    fastq "m140315_221622_42141_c100618292550000001823115007181470_s1_p0/88080/0_10277/577_9456"
    unitig "utg293"
  ]
  node [
    id 2268
    label "5493"
    fastq "m140315_221622_42141_c100618292550000001823115007181470_s1_p0/86131/0_9375/6_9094"
    unitig "utg28"
  ]
  node [
    id 2269
    label "6312"
    fastq "m140309_223738_42141_c100633532550000001823121009121466_s1_p0/25236/2699_14198/30_10123"
    unitig "utg98"
  ]
  node [
    id 2270
    label "6313"
    fastq "m140309_223738_42141_c100633532550000001823121009121466_s1_p0/25474/0_13287/0_12249"
    unitig "utg35"
  ]
  node [
    id 2271
    label "1992"
    fastq "m140321_144411_42142_c100618572550000001823115007181405_s1_p0/10186/0_12991/2522_12258"
    unitig "utg0"
  ]
  node [
    id 2272
    label "6311"
    fastq "m140309_223738_42141_c100633532550000001823121009121466_s1_p0/24780/0_9329/8_9117"
    unitig "utg67"
  ]
  node [
    id 2273
    label "610"
    fastq "m140311_153755_42142_c100622202550000001823114507181455_s1_p0/79509/0_13247/0_12512"
    unitig "utg286"
  ]
  node [
    id 2274
    label "1274"
    fastq "m140315_125940_42141_c100618232550000001823115007181435_s1_p0/136610/0_10824/5_10315"
    unitig "utg35"
  ]
  node [
    id 2275
    label "6315"
    fastq "m140309_223738_42141_c100633532550000001823121009121466_s1_p0/31289/12876_22368/0_8901"
    unitig "utg293"
  ]
  node [
    id 2276
    label "12149"
    fastq "m140321_065934_42142_c100618572550000001823115007181402_s1_p0/32575/0_10215/17_9839"
    unitig "utg286"
  ]
  node [
    id 2277
    label "2063"
    fastq "m140321_195713_42142_c100618572550000001823115007181407_s1_p0/64409/0_9612/0_9456"
    unitig "utg286"
  ]
  node [
    id 2278
    label "9346"
    fastq "m140315_033050_42141_c100618232550000001823115007181431_s1_p0/142972/0_11675/8_11092"
    unitig "utg104"
  ]
  node [
    id 2279
    label "1994"
    fastq "m140321_144411_42142_c100618572550000001823115007181405_s1_p0/115190/0_11804/0_11213"
    unitig "utg42"
  ]
  node [
    id 2280
    label "519"
    fastq "m140311_153755_42142_c100622202550000001823114507181455_s1_p0/102338/503_10209/0_9413"
    unitig "utg286"
  ]
  node [
    id 2281
    label "2794"
    fastq "m140313_090822_42141_c100604482550000001823113706171464_s1_p0/120908/0_15079/22_14804"
    unitig "utg107"
  ]
  node [
    id 2282
    label "511"
    fastq "m140311_131333_42142_c100622202550000001823114507181454_s1_p0/91980/0_11705/82_11445"
    unitig "utg286"
  ]
  node [
    id 2283
    label "510"
    fastq "m140311_131333_42142_c100622202550000001823114507181454_s1_p0/92663/0_11263/0_8608"
    unitig "utg286"
  ]
  node [
    id 2284
    label "1227"
    fastq "m140315_081523_42141_c100618232550000001823115007181433_s1_p0/58164/0_13043/1771_12549"
    unitig "utg67"
  ]
  node [
    id 2285
    label "622"
    fastq "m140313_054807_42141_c100604482550000001823113706171463_s1_p0/104136/0_9609/0_8799"
    unitig "utg286"
  ]
  node [
    id 2286
    label "627"
    fastq "m140313_054807_42141_c100604482550000001823113706171463_s1_p0/113290/901_10575/10_8934"
    unitig "utg77"
  ]
  node [
    id 2287
    label "1222"
    fastq "m140315_081523_42141_c100618232550000001823115007181433_s1_p0/46377/0_9069/0_8943"
    unitig "utg12"
  ]
  node [
    id 2288
    label "1221"
    fastq "m140315_081523_42141_c100618232550000001823115007181433_s1_p0/36170/2378_14659/0_11378"
    unitig "utg88"
  ]
  node [
    id 2289
    label "1220"
    fastq "m140315_081523_42141_c100618232550000001823115007181433_s1_p0/30411/7766_19127/0_10880"
    unitig "utg0"
  ]
  node [
    id 2290
    label "1229"
    fastq "m140315_081523_42141_c100618232550000001823115007181433_s1_p0/67633/0_9014/3_8948"
    unitig "utg98"
  ]
  node [
    id 2291
    label "4746"
    fastq "m140313_054807_42141_c100604482550000001823113706171463_s1_p0/103085/0_12478/60_11856"
    unitig "utg54"
  ]
  node [
    id 2292
    label "8291"
    fastq "m140309_154110_42141_c100633532550000001823121009121464_s1_p0/89633/0_22027/401_21113"
    unitig "utg286"
  ]
  node [
    id 2293
    label "8290"
    fastq "m140309_154110_42141_c100633532550000001823121009121464_s1_p0/77986/0_14123/162_14056"
    unitig "utg287"
  ]
  node [
    id 2294
    label "8293"
    fastq "m140309_190708_42141_c100633532550000001823121009121465_s1_p0/10543/0_9105/0_8631"
    unitig "utg286"
  ]
  node [
    id 2295
    label "6535"
    fastq "m140311_131333_42142_c100622202550000001823114507181454_s1_p0/123592/0_10045/46_9416"
    unitig "utg66"
  ]
  node [
    id 2296
    label "8295"
    fastq "m140309_190708_42141_c100633532550000001823121009121465_s1_p0/122696/0_13421/121_13077"
    unitig "utg0"
  ]
  node [
    id 2297
    label "6530"
    fastq "m140311_131333_42142_c100622202550000001823114507181454_s1_p0/114897/0_11219/31_11099"
    unitig "utg82"
  ]
  node [
    id 2298
    label "6531"
    fastq "m140311_131333_42142_c100622202550000001823114507181454_s1_p0/116124/0_16537/12_15935"
    unitig "utg77"
  ]
  node [
    id 2299
    label "8299"
    fastq "m140309_190708_42141_c100633532550000001823121009121465_s1_p0/133002/0_12265/63_10298"
    unitig "utg286"
  ]
  node [
    id 2300
    label "6538"
    fastq "m140311_131333_42142_c100622202550000001823114507181454_s1_p0/125880/1746_12736/0_10196"
    unitig "utg65"
  ]
  node [
    id 2301
    label "6539"
    fastq "m140311_131333_42142_c100622202550000001823114507181454_s1_p0/126641/454_10588/847_9562"
    unitig "utg84"
  ]
  node [
    id 2302
    label "8795"
    fastq "m140311_153755_42142_c100622202550000001823114507181455_s1_p0/69897/0_10339/9_10061"
    unitig "utg125"
  ]
  node [
    id 2303
    label "8244"
    fastq "m140309_121338_42141_c100633532550000001823121009121463_s1_p0/134433/0_8833/0_8551"
    unitig "utg22"
  ]
  node [
    id 2304
    label "3878"
    fastq "m140321_042601_42142_c100618572550000001823115007181401_s1_p0/75797/0_15684/20_14146"
    unitig "utg61"
  ]
  node [
    id 2305
    label "3879"
    fastq "m140321_042601_42142_c100618572550000001823115007181401_s1_p0/77959/0_10075/297_9480"
    unitig "utg35"
  ]
  node [
    id 2306
    label "3870"
    fastq "m140321_042601_42142_c100618572550000001823115007181401_s1_p0/65749/2807_14621/1699_11075"
    unitig "utg32"
  ]
  node [
    id 2307
    label "9970"
    fastq "m140321_042601_42142_c100618572550000001823115007181401_s1_p0/4048/0_14969/1_13400"
    unitig "utg67"
  ]
  node [
    id 2308
    label "3874"
    fastq "m140321_042601_42142_c100618572550000001823115007181401_s1_p0/68106/1680_13262/0_9885"
    unitig "utg67"
  ]
  node [
    id 2309
    label "3875"
    fastq "m140321_042601_42142_c100618572550000001823115007181401_s1_p0/7347/0_10347/9_10200"
    unitig "utg35"
  ]
  node [
    id 2310
    label "3877"
    fastq "m140321_042601_42142_c100618572550000001823115007181401_s1_p0/73835/0_9905/123_9790"
    unitig "utg286"
  ]
  node [
    id 2311
    label "8475"
    fastq "m140311_030154_42142_c100622202550000001823114507181451_s1_p0/26476/0_10826/12_10653"
    unitig "utg67"
  ]
  node [
    id 2312
    label "8470"
    fastq "m140311_030154_42142_c100622202550000001823114507181451_s1_p0/145470/0_8525/12_8628"
    unitig "utg286"
  ]
  node [
    id 2313
    label "8473"
    fastq "m140311_030154_42142_c100622202550000001823114507181451_s1_p0/32716/4_10455/0_9886"
    unitig "utg65"
  ]
  node [
    id 2314
    label "7564"
    fastq "m140316_052143_42141_c100618292550000001823115007181473_s1_p0/58214/0_16069/156_13489"
    unitig "utg88"
  ]
  node [
    id 2315
    label "7563"
    fastq "m140316_052143_42141_c100618292550000001823115007181473_s1_p0/43496/1117_13086/111_11348"
    unitig "utg124"
  ]
  node [
    id 2316
    label "7560"
    fastq "m140316_052143_42141_c100618292550000001823115007181473_s1_p0/158912/0_11207/0_10657"
    unitig "utg67"
  ]
  node [
    id 2317
    label "7561"
    fastq "m140316_052143_42141_c100618292550000001823115007181473_s1_p0/19344/0_10026/0_9529"
    unitig "utg0"
  ]
  node [
    id 2318
    label "7568"
    fastq "m140316_052143_42141_c100618292550000001823115007181473_s1_p0/84759/0_14794/149_10820"
    unitig "utg124"
  ]
  node [
    id 2319
    label "9308"
    fastq "m140315_010920_42141_c100618232550000001823115007181430_s1_p0/15644/0_10790/34_10977"
    unitig "utg286"
  ]
  node [
    id 2320
    label "10431"
    fastq "m140309_223738_42141_c100633532550000001823121009121466_s1_p0/20404/8534_17560/858_9374"
    unitig "utg286"
  ]
  node [
    id 2321
    label "10433"
    fastq "m140309_223738_42141_c100633532550000001823121009121466_s1_p0/27149/4426_14823/0_9881"
    unitig "utg286"
  ]
  node [
    id 2322
    label "4167"
    fastq "m140309_084741_42141_c100633532550000001823121009121462_s1_p0/26443/880_11784/1835_10959"
    unitig "utg3"
  ]
  node [
    id 2323
    label "4164"
    fastq "m140309_084741_42141_c100633532550000001823121009121462_s1_p0/145800/465_9888/1_8670"
    unitig "utg128"
  ]
  node [
    id 2324
    label "4163"
    fastq "m140309_084741_42141_c100633532550000001823121009121462_s1_p0/14431/0_14032/197_13713"
    unitig "utg98"
  ]
  node [
    id 2325
    label "4162"
    fastq "m140309_084741_42141_c100633532550000001823121009121462_s1_p0/144340/0_9606/15_9240"
    unitig "utg107"
  ]
  node [
    id 2326
    label "4161"
    fastq "m140309_084741_42141_c100633532550000001823121009121462_s1_p0/132521/0_9926/0_9489"
    unitig "utg22"
  ]
  node [
    id 2327
    label "4160"
    fastq "m140309_084741_42141_c100633532550000001823121009121462_s1_p0/130445/0_11783/0_11445"
    unitig "utg12"
  ]
  node [
    id 2328
    label "4169"
    fastq "m140309_084741_42141_c100633532550000001823121009121462_s1_p0/156119/1098_21646/1009_16727"
    unitig "utg32"
  ]
  node [
    id 2329
    label "4168"
    fastq "m140309_084741_42141_c100633532550000001823121009121462_s1_p0/20396/0_8807/18_8563"
    unitig "utg0"
  ]
  node [
    id 2330
    label "2239"
    fastq "m140309_223738_42141_c100633532550000001823121009121466_s1_p0/31279/21506_32046/0_9524"
    unitig "utg49"
  ]
  node [
    id 2331
    label "2231"
    fastq "m140309_223738_42141_c100633532550000001823121009121466_s1_p0/153699/0_11542/15_10945"
    unitig "utg19"
  ]
  node [
    id 2332
    label "2234"
    fastq "m140309_223738_42141_c100633532550000001823121009121466_s1_p0/18861/0_13853/438_13667"
    unitig "utg124"
  ]
  node [
    id 2333
    label "2237"
    fastq "m140309_223738_42141_c100633532550000001823121009121466_s1_p0/30230/12548_22415/0_9607"
    unitig "utg286"
  ]
  node [
    id 2334
    label "2236"
    fastq "m140309_223738_42141_c100633532550000001823121009121466_s1_p0/28713/0_12800/12_12629"
    unitig "utg10"
  ]
  node [
    id 2335
    label "5937"
    fastq "m140321_065934_42142_c100618572550000001823115007181402_s1_p0/146491/0_10774/11_10067"
    unitig "utg98"
  ]
  node [
    id 2336
    label "5936"
    fastq "m140321_065934_42142_c100618572550000001823115007181402_s1_p0/146107/0_10641/16_9742"
    unitig "utg117"
  ]
  node [
    id 2337
    label "5935"
    fastq "m140321_065934_42142_c100618572550000001823115007181402_s1_p0/144795/0_10257/2_9468"
    unitig "utg286"
  ]
  node [
    id 2338
    label "5933"
    fastq "m140321_065934_42142_c100618572550000001823115007181402_s1_p0/143879/0_13319/0_12777"
    unitig "utg286"
  ]
  node [
    id 2339
    label "5931"
    fastq "m140321_065934_42142_c100618572550000001823115007181402_s1_p0/143718/518_10861/0_10024"
    unitig "utg86"
  ]
  node [
    id 2340
    label "5930"
    fastq "m140321_065934_42142_c100618572550000001823115007181402_s1_p0/142473/0_9614/13_9035"
    unitig "utg293"
  ]
  node [
    id 2341
    label "5939"
    fastq "m140321_065934_42142_c100618572550000001823115007181402_s1_p0/14711/0_11383/0_10304"
    unitig "utg10"
  ]
  node [
    id 2342
    label "5938"
    fastq "m140321_065934_42142_c100618572550000001823115007181402_s1_p0/146202/0_13831/26_13625"
    unitig "utg65"
  ]
  node [
    id 2343
    label "3494"
    fastq "m140316_025917_42141_c100618292550000001823115007181472_s1_p0/106270/422_13043/0_9199"
    unitig "utg286"
  ]
  node [
    id 2344
    label "2095"
    fastq "m140309_052058_42141_c100633532550000001823121009121461_s1_p0/69875/441_11818/0_10810"
    unitig "utg286"
  ]
  node [
    id 2345
    label "4571"
    fastq "m140311_131333_42142_c100622202550000001823114507181454_s1_p0/128819/1990_13499/204_11342"
    unitig "utg286"
  ]
  node [
    id 2346
    label "4572"
    fastq "m140311_131333_42142_c100622202550000001823114507181454_s1_p0/129903/0_10289/0_9577"
    unitig "utg286"
  ]
  node [
    id 2347
    label "4574"
    fastq "m140311_131333_42142_c100622202550000001823114507181454_s1_p0/13089/0_13060/0_12285"
    unitig "utg293"
  ]
  node [
    id 2348
    label "2090"
    fastq "m140309_052058_42141_c100633532550000001823121009121461_s1_p0/23032/0_14188/11_13428"
    unitig "utg35"
  ]
  node [
    id 2349
    label "2092"
    fastq "m140309_052058_42141_c100633532550000001823121009121461_s1_p0/19625/0_16152/834_16784"
    unitig "utg286"
  ]
  node [
    id 2350
    label "2098"
    fastq "m140309_052058_42141_c100633532550000001823121009121461_s1_p0/63804/0_12060/9_11499"
    unitig "utg28"
  ]
  node [
    id 2351
    label "8423"
    fastq "m140310_020230_42141_c100633532550000001823121009121467_s1_p0/21148/0_14092/0_13611"
    unitig "utg38"
  ]
  node [
    id 2352
    label "11666"
    fastq "m140316_003701_42141_c100618292550000001823115007181471_s1_p0/64033/456_10824/0_10453"
    unitig "utg0"
  ]
  node [
    id 2353
    label "11664"
    fastq "m140316_003701_42141_c100618292550000001823115007181471_s1_p0/60348/0_14697/0_13641"
    unitig "utg70"
  ]
  node [
    id 2354
    label "11662"
    fastq "m140316_003701_42141_c100618292550000001823115007181471_s1_p0/51232/0_12584/160_11112"
    unitig "utg60"
  ]
  node [
    id 2355
    label "11660"
    fastq "m140316_003701_42141_c100618292550000001823115007181471_s1_p0/42832/0_11937/0_11527"
    unitig "utg42"
  ]
  node [
    id 2356
    label "11308"
    fastq "m140313_192416_42141_c100604482550000001823113706171467_s1_p0/93109/0_14868/0_13998"
    unitig "utg77"
  ]
  node [
    id 2357
    label "8967"
    fastq "m140313_090822_42141_c100604482550000001823113706171464_s1_p0/66764/0_10521/0_10135"
    unitig "utg293"
  ]
  node [
    id 2358
    label "7368"
    fastq "m140315_125940_42141_c100618232550000001823115007181435_s1_p0/20094/0_10571/249_9905"
    unitig "utg77"
  ]
  node [
    id 2359
    label "7363"
    fastq "m140315_125940_42141_c100618232550000001823115007181435_s1_p0/131048/0_11903/663_11522"
    unitig "utg72"
  ]
  node [
    id 2360
    label "12314"
    fastq "m140321_195713_42142_c100618572550000001823115007181407_s1_p0/160132/2946_14224/1350_10290"
    unitig "utg73"
  ]
  node [
    id 2361
    label "12313"
    fastq "m140321_195713_42142_c100618572550000001823115007181407_s1_p0/155371/0_12710/2_12332"
    unitig "utg94"
  ]
  node [
    id 2362
    label "12310"
    fastq "m140321_195713_42142_c100618572550000001823115007181407_s1_p0/136670/0_10466/23_9682"
    unitig "utg73"
  ]
  node [
    id 2363
    label "11937"
    fastq "m140321_015151_42142_c100618572550000001823115007181400_s1_p0/38590/0_10671/0_10019"
    unitig "utg293"
  ]
  node [
    id 2364
    label "11933"
    fastq "m140321_015151_42142_c100618572550000001823115007181400_s1_p0/35554/2073_12636/16_9366"
    unitig "utg41"
  ]
  node [
    id 2365
    label "12319"
    fastq "m140321_195713_42142_c100618572550000001823115007181407_s1_p0/45498/0_8807/0_8522"
    unitig "utg286"
  ]
  node [
    id 2366
    label "9007"
    fastq "m140313_123524_42141_c100604482550000001823113706171465_s1_p0/129020/0_10679/3_10054"
    unitig "utg286"
  ]
  node [
    id 2367
    label "7022"
    fastq "m140313_160032_42141_c100604482550000001823113706171466_s1_p0/5253/0_9499/14_9235"
    unitig "utg65"
  ]
  node [
    id 2368
    label "7021"
    fastq "m140313_160032_42141_c100604482550000001823113706171466_s1_p0/48270/0_10163/0_9681"
    unitig "utg0"
  ]
  node [
    id 2369
    label "7020"
    fastq "m140313_160032_42141_c100604482550000001823113706171466_s1_p0/47909/0_24016/12386_22568"
    unitig "utg286"
  ]
  node [
    id 2370
    label "10228"
    fastq "m140321_195713_42142_c100618572550000001823115007181407_s1_p0/130742/0_8620/19_8531"
    unitig "utg49"
  ]
  node [
    id 2371
    label "7026"
    fastq "m140313_160032_42141_c100604482550000001823113706171466_s1_p0/54579/0_14220/10_14014"
    unitig "utg293"
  ]
  node [
    id 2372
    label "7024"
    fastq "m140313_160032_42141_c100604482550000001823113706171466_s1_p0/51162/0_9405/11_9050"
    unitig "utg286"
  ]
  node [
    id 2373
    label "10224"
    fastq "m140321_195713_42142_c100618572550000001823115007181407_s1_p0/120814/0_9767/11_9389"
    unitig "utg19"
  ]
  node [
    id 2374
    label "10225"
    fastq "m140321_195713_42142_c100618572550000001823115007181407_s1_p0/121787/0_9229/0_8880"
    unitig "utg0"
  ]
  node [
    id 2375
    label "7029"
    fastq "m140313_160032_42141_c100604482550000001823113706171466_s1_p0/61749/2600_12107/79_8851"
    unitig "utg42"
  ]
  node [
    id 2376
    label "7028"
    fastq "m140313_160032_42141_c100604482550000001823113706171466_s1_p0/57183/1579_12414/0_10549"
    unitig "utg28"
  ]
  node [
    id 2377
    label "10222"
    fastq "m140321_195713_42142_c100618572550000001823115007181407_s1_p0/115087/0_10819/11_10130"
    unitig "utg286"
  ]
  node [
    id 2378
    label "10223"
    fastq "m140321_195713_42142_c100618572550000001823115007181407_s1_p0/117159/0_11251/0_10332"
    unitig "utg286"
  ]
  node [
    id 2379
    label "7594"
    fastq "m140316_074350_42141_c100618292550000001823115007181474_s1_p0/35572/0_9921/0_9951"
    unitig "utg49"
  ]
  node [
    id 2380
    label "7591"
    fastq "m140316_074350_42141_c100618292550000001823115007181474_s1_p0/161839/0_9650/0_9060"
    unitig "utg35"
  ]
  node [
    id 2381
    label "7791"
    fastq "m140321_015151_42142_c100618572550000001823115007181400_s1_p0/44818/0_12238/0_11573"
    unitig "utg107"
  ]
  node [
    id 2382
    label "7790"
    fastq "m140321_015151_42142_c100618572550000001823115007181400_s1_p0/42405/0_12384/0_11999"
    unitig "utg0"
  ]
  node [
    id 2383
    label "7793"
    fastq "m140321_015151_42142_c100618572550000001823115007181400_s1_p0/45436/0_9753/20_9374"
    unitig "utg286"
  ]
  node [
    id 2384
    label "7792"
    fastq "m140321_015151_42142_c100618572550000001823115007181400_s1_p0/44489/0_10034/17_9699"
    unitig "utg32"
  ]
  node [
    id 2385
    label "7795"
    fastq "m140321_015151_42142_c100618572550000001823115007181400_s1_p0/4628/0_11323/16_11107"
    unitig "utg28"
  ]
  node [
    id 2386
    label "7794"
    fastq "m140321_015151_42142_c100618572550000001823115007181400_s1_p0/45678/0_10745/0_10143"
    unitig "utg19"
  ]
  node [
    id 2387
    label "7796"
    fastq "m140321_015151_42142_c100618572550000001823115007181400_s1_p0/47313/2577_15733/0_11344"
    unitig "utg35"
  ]
  node [
    id 2388
    label "1038"
    fastq "m140313_192416_42141_c100604482550000001823113706171467_s1_p0/4332/0_8955/9_8781"
    unitig "utg286"
  ]
  node [
    id 2389
    label "1039"
    fastq "m140313_192416_42141_c100604482550000001823113706171467_s1_p0/43102/0_18560/3299_18314"
    unitig "utg35"
  ]
  node [
    id 2390
    label "1032"
    fastq "m140313_192416_42141_c100604482550000001823113706171467_s1_p0/35765/1831_12100/94_10087"
    unitig "utg35"
  ]
  node [
    id 2391
    label "1033"
    fastq "m140313_192416_42141_c100604482550000001823113706171467_s1_p0/3746/206_13050/602_10509"
    unitig "utg22"
  ]
  node [
    id 2392
    label "1031"
    fastq "m140313_192416_42141_c100604482550000001823113706171467_s1_p0/34174/0_13046/23_13163"
    unitig "utg28"
  ]
  node [
    id 2393
    label "1036"
    fastq "m140313_192416_42141_c100604482550000001823113706171467_s1_p0/41408/0_10751/10_10484"
    unitig "utg286"
  ]
  node [
    id 2394
    label "4372"
    fastq "m140310_020230_42141_c100633532550000001823121009121467_s1_p0/143494/3415_16528/0_11932"
    unitig "utg66"
  ]
  node [
    id 2395
    label "4377"
    fastq "m140310_020230_42141_c100633532550000001823121009121467_s1_p0/159170/0_13104/0_12055"
    unitig "utg286"
  ]
  node [
    id 2396
    label "4374"
    fastq "m140310_020230_42141_c100633532550000001823121009121467_s1_p0/152557/0_11318/20_10015"
    unitig "utg291"
  ]
  node [
    id 2397
    label "11069"
    fastq "m140313_123524_42141_c100604482550000001823113706171465_s1_p0/30129/0_10311/0_10179"
    unitig "utg288"
  ]
  node [
    id 2398
    label "11061"
    fastq "m140313_123524_42141_c100604482550000001823113706171465_s1_p0/138691/0_12530/11_11807"
    unitig "utg42"
  ]
  node [
    id 2399
    label "11060"
    fastq "m140313_123524_42141_c100604482550000001823113706171465_s1_p0/135491/0_16275/0_15567"
    unitig "utg42"
  ]
  node [
    id 2400
    label "11067"
    fastq "m140313_123524_42141_c100604482550000001823113706171465_s1_p0/19241/392_13039/313_11817"
    unitig "utg0"
  ]
  node [
    id 2401
    label "11066"
    fastq "m140313_123524_42141_c100604482550000001823113706171465_s1_p0/23470/0_9519/0_9158"
    unitig "utg70"
  ]
  node [
    id 2402
    label "8660"
    fastq "m140311_131333_42142_c100622202550000001823114507181454_s1_p0/38320/0_12217/6_11646"
    unitig "utg10"
  ]
  node [
    id 2403
    label "8661"
    fastq "m140311_131333_42142_c100622202550000001823114507181454_s1_p0/39625/0_11617/4_10737"
    unitig "utg111"
  ]
  node [
    id 2404
    label "8662"
    fastq "m140311_131333_42142_c100622202550000001823114507181454_s1_p0/41308/0_10954/196_9649"
    unitig "utg175"
  ]
  node [
    id 2405
    label "8664"
    fastq "m140311_131333_42142_c100622202550000001823114507181454_s1_p0/40390/0_9585/0_8584"
    unitig "utg286"
  ]
  node [
    id 2406
    label "8667"
    fastq "m140311_131333_42142_c100622202550000001823114507181454_s1_p0/43127/0_14539/0_14302"
    unitig "utg286"
  ]
  node [
    id 2407
    label "4082"
    fastq "m140321_172159_42142_c100618572550000001823115007181406_s1_p0/17998/0_9467/0_8753"
    unitig "utg60"
  ]
  node [
    id 2408
    label "4084"
    fastq "m140321_172159_42142_c100618572550000001823115007181406_s1_p0/29123/0_12612/10_11933"
    unitig "utg35"
  ]
  node [
    id 2409
    label "4085"
    fastq "m140321_172159_42142_c100618572550000001823115007181406_s1_p0/38286/0_9530/0_9314"
    unitig "utg293"
  ]
  node [
    id 2410
    label "4086"
    fastq "m140321_172159_42142_c100618572550000001823115007181406_s1_p0/39713/0_14322/639_14721"
    unitig "utg72"
  ]
  node [
    id 2411
    label "4088"
    fastq "m140321_172159_42142_c100618572550000001823115007181406_s1_p0/62719/0_9858/110_9352"
    unitig "utg98"
  ]
  node [
    id 2412
    label "11321"
    fastq "m140315_010920_42141_c100618232550000001823115007181430_s1_p0/117494/0_10898/0_10095"
    unitig "utg293"
  ]
  node [
    id 2413
    label "11326"
    fastq "m140315_010920_42141_c100618232550000001823115007181430_s1_p0/140751/0_11198/0_10715"
    unitig "utg6"
  ]
  node [
    id 2414
    label "11324"
    fastq "m140315_010920_42141_c100618232550000001823115007181430_s1_p0/141011/0_9009/0_8575"
    unitig "utg54"
  ]
  node [
    id 2415
    label "11325"
    fastq "m140315_010920_42141_c100618232550000001823115007181430_s1_p0/142285/1318_12477/372_10873"
    unitig "utg108"
  ]
  node [
    id 2416
    label "11329"
    fastq "m140315_010920_42141_c100618232550000001823115007181430_s1_p0/157640/0_14764/88_10468"
    unitig "utg286"
  ]
  node [
    id 2417
    label "5722"
    fastq "m140321_015151_42142_c100618572550000001823115007181400_s1_p0/151402/0_10909/18_10131"
    unitig "utg67"
  ]
  node [
    id 2418
    label "5723"
    fastq "m140321_015151_42142_c100618572550000001823115007181400_s1_p0/151688/0_9581/0_8956"
    unitig "utg28"
  ]
  node [
    id 2419
    label "5726"
    fastq "m140321_015151_42142_c100618572550000001823115007181400_s1_p0/154148/317_10984/16_11177"
    unitig "utg93"
  ]
  node [
    id 2420
    label "5727"
    fastq "m140321_015151_42142_c100618572550000001823115007181400_s1_p0/157218/5153_15034/0_9577"
    unitig "utg90"
  ]
  node [
    id 2421
    label "11498"
    fastq "m140315_125940_42141_c100618232550000001823115007181435_s1_p0/101393/0_12480/75_11978"
    unitig "utg12"
  ]
  node [
    id 2422
    label "11492"
    fastq "m140315_103700_42141_c100618232550000001823115007181434_s1_p0/7470/0_9555/0_9240"
    unitig "utg99"
  ]
  node [
    id 2423
    label "11496"
    fastq "m140315_103700_42141_c100618232550000001823115007181434_s1_p0/92663/2320_15210/0_10995"
    unitig "utg42"
  ]
  node [
    id 2424
    label "11497"
    fastq "m140315_125940_42141_c100618232550000001823115007181435_s1_p0/103802/190_13421/1497_12557"
    unitig "utg65"
  ]
  node [
    id 2425
    label "8080"
    fastq "m140321_120917_42142_c100618572550000001823115007181404_s1_p0/15701/0_13082/2781_11507"
    unitig "utg38"
  ]
  node [
    id 2426
    label "8081"
    fastq "m140321_120917_42142_c100618572550000001823115007181404_s1_p0/159276/8017_17829/467_9573"
    unitig "utg32"
  ]
  node [
    id 2427
    label "8083"
    fastq "m140321_120917_42142_c100618572550000001823115007181404_s1_p0/22540/0_10339/12_10426"
    unitig "utg286"
  ]
  node [
    id 2428
    label "6649"
    fastq "m140311_153755_42142_c100622202550000001823114507181455_s1_p0/128333/0_13512/0_12944"
    unitig "utg286"
  ]
  node [
    id 2429
    label "6644"
    fastq "m140311_153755_42142_c100622202550000001823114507181455_s1_p0/119936/0_12800/0_9677"
    unitig "utg14"
  ]
  node [
    id 2430
    label "6645"
    fastq "m140311_153755_42142_c100622202550000001823114507181455_s1_p0/12298/1934_14734/0_11279"
    unitig "utg286"
  ]
  node [
    id 2431
    label "6646"
    fastq "m140311_153755_42142_c100622202550000001823114507181455_s1_p0/124418/0_11871/0_11232"
    unitig "utg12"
  ]
  node [
    id 2432
    label "6647"
    fastq "m140311_153755_42142_c100622202550000001823114507181455_s1_p0/125489/0_12865/6_12311"
    unitig "utg286"
  ]
  node [
    id 2433
    label "6640"
    fastq "m140311_153755_42142_c100622202550000001823114507181455_s1_p0/112686/0_12657/161_12826"
    unitig "utg35"
  ]
  node [
    id 2434
    label "6642"
    fastq "m140311_153755_42142_c100622202550000001823114507181455_s1_p0/11568/0_12255/0_11622"
    unitig "utg35"
  ]
  node [
    id 2435
    label "6643"
    fastq "m140311_153755_42142_c100622202550000001823114507181455_s1_p0/121126/7883_16954/0_8661"
    unitig "utg108"
  ]
  node [
    id 2436
    label "10813"
    fastq "m140311_153755_42142_c100622202550000001823114507181455_s1_p0/22845/0_9501/129_9197"
    unitig "utg286"
  ]
  node [
    id 2437
    label "10812"
    fastq "m140311_153755_42142_c100622202550000001823114507181455_s1_p0/22573/0_9715/185_9200"
    unitig "utg163"
  ]
  node [
    id 2438
    label "10810"
    fastq "m140311_153755_42142_c100622202550000001823114507181455_s1_p0/161355/444_9657/0_8911"
    unitig "utg286"
  ]
  node [
    id 2439
    label "10817"
    fastq "m140311_153755_42142_c100622202550000001823114507181455_s1_p0/25769/0_13443/0_12659"
    unitig "utg286"
  ]
  node [
    id 2440
    label "10815"
    fastq "m140311_153755_42142_c100622202550000001823114507181455_s1_p0/24662/0_13537/0_9915"
    unitig "utg14"
  ]
  node [
    id 2441
    label "10814"
    fastq "m140311_153755_42142_c100622202550000001823114507181455_s1_p0/23859/0_13615/91_12947"
    unitig "utg286"
  ]
  node [
    id 2442
    label "10819"
    fastq "m140311_153755_42142_c100622202550000001823114507181455_s1_p0/28977/0_9852/6_9184"
    unitig "utg0"
  ]
  node [
    id 2443
    label "10818"
    fastq "m140311_153755_42142_c100622202550000001823114507181455_s1_p0/28158/0_10537/2_10219"
    unitig "utg65"
  ]
  node [
    id 2444
    label "7803"
    fastq "m140321_015151_42142_c100618572550000001823115007181400_s1_p0/56823/0_12249/0_11444"
    unitig "utg124"
  ]
  node [
    id 2445
    label "7805"
    fastq "m140321_015151_42142_c100618572550000001823115007181400_s1_p0/59559/428_10817/0_9951"
    unitig "utg49"
  ]
  node [
    id 2446
    label "7808"
    fastq "m140321_015151_42142_c100618572550000001823115007181400_s1_p0/62871/0_12122/15_11052"
    unitig "utg130"
  ]
  node [
    id 2447
    label "11239"
    fastq "m140313_192416_42141_c100604482550000001823113706171467_s1_p0/21473/0_11456/11_11259"
    unitig "utg73"
  ]
  node [
    id 2448
    label "6397"
    fastq "m140310_020230_42141_c100633532550000001823121009121467_s1_p0/64014/5485_24427/2632_17442"
    unitig "utg82"
  ]
  node [
    id 2449
    label "6395"
    fastq "m140310_020230_42141_c100633532550000001823121009121467_s1_p0/62200/3823_14686/434_10424"
    unitig "utg72"
  ]
  node [
    id 2450
    label "2396"
    fastq "m140311_062557_42142_c100622202550000001823114507181452_s1_p0/142086/0_10498/0_9953"
    unitig "utg286"
  ]
  node [
    id 2451
    label "2394"
    fastq "m140311_062557_42142_c100622202550000001823114507181452_s1_p0/136261/0_10376/31_9932"
    unitig "utg22"
  ]
  node [
    id 2452
    label "2395"
    fastq "m140311_062557_42142_c100622202550000001823114507181452_s1_p0/134055/0_13062/564_12565"
    unitig "utg286"
  ]
  node [
    id 2453
    label "2392"
    fastq "m140311_062557_42142_c100622202550000001823114507181452_s1_p0/128769/0_15456/10_14338"
    unitig "utg102"
  ]
  node [
    id 2454
    label "2390"
    fastq "m140311_062557_42142_c100622202550000001823114507181452_s1_p0/124488/0_10541/9_9916"
    unitig "utg10"
  ]
  node [
    id 2455
    label "2391"
    fastq "m140311_062557_42142_c100622202550000001823114507181452_s1_p0/126137/0_9784/511_9600"
    unitig "utg286"
  ]
  node [
    id 2456
    label "2398"
    fastq "m140311_062557_42142_c100622202550000001823114507181452_s1_p0/29629/0_12164/347_11720"
    unitig "utg286"
  ]
  node [
    id 2457
    label "2399"
    fastq "m140311_062557_42142_c100622202550000001823114507181452_s1_p0/27096/0_12215/31_11538"
    unitig "utg49"
  ]
  node [
    id 2458
    label "3841"
    fastq "m140321_042601_42142_c100618572550000001823115007181401_s1_p0/27731/0_11820/0_11608"
    unitig "utg10"
  ]
  node [
    id 2459
    label "5693"
    fastq "m140321_015151_42142_c100618572550000001823115007181400_s1_p0/113774/0_9677/12_9758"
    unitig "utg104"
  ]
  node [
    id 2460
    label "1850"
    fastq "m140321_065934_42142_c100618572550000001823115007181402_s1_p0/115762/0_10845/175_10157"
    unitig "utg286"
  ]
  node [
    id 2461
    label "1851"
    fastq "m140321_065934_42142_c100618572550000001823115007181402_s1_p0/121626/4408_17339/0_9801"
    unitig "utg104"
  ]
  node [
    id 2462
    label "1852"
    fastq "m140321_065934_42142_c100618572550000001823115007181402_s1_p0/121116/5478_15205/0_9445"
    unitig "utg54"
  ]
  node [
    id 2463
    label "1854"
    fastq "m140321_065934_42142_c100618572550000001823115007181402_s1_p0/123455/0_11617/175_11235"
    unitig "utg286"
  ]
  node [
    id 2464
    label "1856"
    fastq "m140321_065934_42142_c100618572550000001823115007181402_s1_p0/127672/0_12615/72_10500"
    unitig "utg287"
  ]
  node [
    id 2465
    label "1857"
    fastq "m140321_065934_42142_c100618572550000001823115007181402_s1_p0/129548/1891_10816/0_8621"
    unitig "utg19"
  ]
  node [
    id 2466
    label "2172"
    fastq "m140309_154110_42141_c100633532550000001823121009121464_s1_p0/136870/0_9941/0_9737"
    unitig "utg10"
  ]
  node [
    id 2467
    label "2173"
    fastq "m140309_154110_42141_c100633532550000001823121009121464_s1_p0/131086/0_22644/7_20805"
    unitig "utg286"
  ]
  node [
    id 2468
    label "2170"
    fastq "m140309_154110_42141_c100633532550000001823121009121464_s1_p0/140731/0_13362/2443_12973"
    unitig "utg73"
  ]
  node [
    id 2469
    label "2171"
    fastq "m140309_154110_42141_c100633532550000001823121009121464_s1_p0/136247/0_11034/7_10597"
    unitig "utg32"
  ]
  node [
    id 2470
    label "2174"
    fastq "m140309_154110_42141_c100633532550000001823121009121464_s1_p0/14225/0_13277/19_12444"
    unitig "utg35"
  ]
  node [
    id 2471
    label "4967"
    fastq "m140313_123524_42141_c100604482550000001823113706171465_s1_p0/86503/0_19937/0_12448"
    unitig "utg61"
  ]
  node [
    id 2472
    label "4966"
    fastq "m140313_123524_42141_c100604482550000001823113706171465_s1_p0/87531/347_11942/0_10933"
    unitig "utg108"
  ]
  node [
    id 2473
    label "4965"
    fastq "m140313_123524_42141_c100604482550000001823113706171465_s1_p0/87336/1881_16310/439_14122"
    unitig "utg293"
  ]
  node [
    id 2474
    label "2179"
    fastq "m140309_154110_42141_c100633532550000001823121009121464_s1_p0/34305/0_9162/0_8598"
    unitig "utg286"
  ]
  node [
    id 2475
    label "4963"
    fastq "m140313_123524_42141_c100604482550000001823113706171465_s1_p0/8329/0_9960/353_10484"
    unitig "utg38"
  ]
  node [
    id 2476
    label "4962"
    fastq "m140313_123524_42141_c100604482550000001823113706171465_s1_p0/80312/332_14570/0_9875"
    unitig "utg286"
  ]
  node [
    id 2477
    label "4961"
    fastq "m140313_123524_42141_c100604482550000001823113706171465_s1_p0/78618/0_12882/0_12468"
    unitig "utg293"
  ]
  node [
    id 2478
    label "4960"
    fastq "m140313_123524_42141_c100604482550000001823113706171465_s1_p0/80553/0_9515/0_9020"
    unitig "utg118"
  ]
  node [
    id 2479
    label "1933"
    fastq "m140321_065934_42142_c100618572550000001823115007181402_s1_p0/9312/0_9439/0_9036"
    unitig "utg286"
  ]
  node [
    id 2480
    label "3265"
    fastq "m140315_081523_42141_c100618232550000001823115007181433_s1_p0/20275/0_10578/0_10009"
    unitig "utg10"
  ]
  node [
    id 2481
    label "3264"
    fastq "m140315_081523_42141_c100618232550000001823115007181433_s1_p0/19471/1261_11102/0_9254"
    unitig "utg0"
  ]
  node [
    id 2482
    label "1935"
    fastq "m140321_065934_42142_c100618572550000001823115007181402_s1_p0/98532/0_11703/25_10255"
    unitig "utg28"
  ]
  node [
    id 2483
    label "1934"
    fastq "m140321_065934_42142_c100618572550000001823115007181402_s1_p0/94569/0_14667/20_13621"
    unitig "utg286"
  ]
  node [
    id 2484
    label "5124"
    fastq "m140313_192416_42141_c100604482550000001823113706171467_s1_p0/36942/0_12360/20_12216"
    unitig "utg286"
  ]
  node [
    id 2485
    label "3268"
    fastq "m140315_081523_42141_c100618232550000001823115007181433_s1_p0/36308/0_12059/11_11525"
    unitig "utg32"
  ]
  node [
    id 2486
    label "1938"
    fastq "m140321_093325_42142_c100618572550000001823115007181403_s1_p0/12478/1332_15743/2433_12179"
    unitig "utg73"
  ]
  node [
    id 2487
    label "5121"
    fastq "m140313_192416_42141_c100604482550000001823113706171467_s1_p0/39802/0_10459/28_10311"
    unitig "utg118"
  ]
  node [
    id 2488
    label "9006"
    fastq "m140313_123524_42141_c100604482550000001823113706171465_s1_p0/123974/0_15646/8_15266"
    unitig "utg46"
  ]
  node [
    id 2489
    label "5123"
    fastq "m140313_192416_42141_c100604482550000001823113706171467_s1_p0/39596/0_15930/0_11911"
    unitig "utg42"
  ]
  node [
    id 2490
    label "5435"
    fastq "m140315_174828_42141_c100618232550000001823115007181437_s1_p0/124924/0_10890/0_10181"
    unitig "utg293"
  ]
  node [
    id 2491
    label "7947"
    fastq "m140321_065934_42142_c100618572550000001823115007181402_s1_p0/118283/1815_14464/11_12266"
    unitig "utg28"
  ]
  node [
    id 2492
    label "9195"
    fastq "m140313_192416_42141_c100604482550000001823113706171467_s1_p0/126828/0_11230/0_10637"
    unitig "utg42"
  ]
  node [
    id 2493
    label "5438"
    fastq "m140315_174828_42141_c100618232550000001823115007181437_s1_p0/135760/3288_14736/555_9562"
    unitig "utg286"
  ]
  node [
    id 2494
    label "7941"
    fastq "m140321_065934_42142_c100618572550000001823115007181402_s1_p0/107961/0_12345/17_12007"
    unitig "utg65"
  ]
  node [
    id 2495
    label "5439"
    fastq "m140315_174828_42141_c100618232550000001823115007181437_s1_p0/137518/0_10127/5_9954"
    unitig "utg67"
  ]
  node [
    id 2496
    label "7949"
    fastq "m140321_065934_42142_c100618572550000001823115007181402_s1_p0/120194/0_11141/13_10588"
    unitig "utg67"
  ]
  node [
    id 2497
    label "6886"
    fastq "m140313_090822_42141_c100604482550000001823113706171464_s1_p0/96299/0_18910/76_18010"
    unitig "utg54"
  ]
  node [
    id 2498
    label "6887"
    fastq "m140313_123524_42141_c100604482550000001823113706171465_s1_p0/100625/0_16670/360_15980"
    unitig "utg286"
  ]
  node [
    id 2499
    label "6885"
    fastq "m140313_090822_42141_c100604482550000001823113706171464_s1_p0/93994/0_13011/6_12027"
    unitig "utg293"
  ]
  node [
    id 2500
    label "6882"
    fastq "m140313_090822_42141_c100604482550000001823113706171464_s1_p0/88583/0_18000/0_13287"
    unitig "utg288"
  ]
  node [
    id 2501
    label "6883"
    fastq "m140313_090822_42141_c100604482550000001823113706171464_s1_p0/89468/0_14351/0_13841"
    unitig "utg19"
  ]
  node [
    id 2502
    label "6881"
    fastq "m140313_090822_42141_c100604482550000001823113706171464_s1_p0/90412/0_11475/13_11210"
    unitig "utg293"
  ]
  node [
    id 2503
    label "6888"
    fastq "m140313_090822_42141_c100604482550000001823113706171464_s1_p0/99843/0_12380/273_11558"
    unitig "utg286"
  ]
  node [
    id 2504
    label "6889"
    fastq "m140313_123524_42141_c100604482550000001823113706171465_s1_p0/10220/0_14367/1952_14261"
    unitig "utg38"
  ]
  node [
    id 2505
    label "604"
    fastq "m140311_153755_42142_c100622202550000001823114507181455_s1_p0/70086/345_11280/0_9742"
    unitig "utg38"
  ]
  node [
    id 2506
    label "607"
    fastq "m140311_153755_42142_c100622202550000001823114507181455_s1_p0/73363/0_9293/15_9095"
    unitig "utg10"
  ]
  node [
    id 2507
    label "606"
    fastq "m140311_153755_42142_c100622202550000001823114507181455_s1_p0/73543/3058_12310/121_8711"
    unitig "utg35"
  ]
  node [
    id 2508
    label "601"
    fastq "m140311_153755_42142_c100622202550000001823114507181455_s1_p0/66918/0_11756/0_11134"
    unitig "utg89"
  ]
  node [
    id 2509
    label "603"
    fastq "m140311_153755_42142_c100622202550000001823114507181455_s1_p0/69807/0_12658/0_9812"
    unitig "utg19"
  ]
  node [
    id 2510
    label "602"
    fastq "m140311_153755_42142_c100622202550000001823114507181455_s1_p0/66076/0_13780/387_13464"
    unitig "utg286"
  ]
  node [
    id 2511
    label "1204"
    fastq "m140315_081523_42141_c100618232550000001823115007181433_s1_p0/119000/0_11873/10_11126"
    unitig "utg35"
  ]
  node [
    id 2512
    label "1207"
    fastq "m140315_081523_42141_c100618232550000001823115007181433_s1_p0/121645/1431_13686/399_11947"
    unitig "utg286"
  ]
  node [
    id 2513
    label "1201"
    fastq "m140315_081523_42141_c100618232550000001823115007181433_s1_p0/115433/0_9606/7_9471"
    unitig "utg90"
  ]
  node [
    id 2514
    label "608"
    fastq "m140311_153755_42142_c100622202550000001823114507181455_s1_p0/76435/4447_13665/181_8639"
    unitig "utg42"
  ]
  node [
    id 2515
    label "1203"
    fastq "m140315_081523_42141_c100618232550000001823115007181433_s1_p0/117280/0_15565/481_10332"
    unitig "utg286"
  ]
  node [
    id 2516
    label "8278"
    fastq "m140309_154110_42141_c100633532550000001823121009121464_s1_p0/22719/0_14294/0_13698"
    unitig "utg10"
  ]
  node [
    id 2517
    label "8276"
    fastq "m140309_154110_42141_c100633532550000001823121009121464_s1_p0/145955/0_13509/6_12642"
    unitig "utg38"
  ]
  node [
    id 2518
    label "8275"
    fastq "m140309_154110_42141_c100633532550000001823121009121464_s1_p0/129384/555_15429/3519_14332"
    unitig "utg42"
  ]
  node [
    id 2519
    label "8274"
    fastq "m140309_154110_42141_c100633532550000001823121009121464_s1_p0/127036/9659_19237/0_9256"
    unitig "utg286"
  ]
  node [
    id 2520
    label "8273"
    fastq "m140309_154110_42141_c100633532550000001823121009121464_s1_p0/134114/0_10128/384_9799"
    unitig "utg42"
  ]
  node [
    id 2521
    label "8271"
    fastq "m140309_154110_42141_c100633532550000001823121009121464_s1_p0/106641/48_11921/92_11261"
    unitig "utg286"
  ]
  node [
    id 2522
    label "8270"
    fastq "m140309_121338_42141_c100633532550000001823121009121463_s1_p0/98389/0_12654/847_11569"
    unitig "utg0"
  ]
  node [
    id 2523
    label "12208"
    fastq "m140321_120917_42142_c100618572550000001823115007181404_s1_p0/105483/0_12385/0_8520"
    unitig "utg38"
  ]
  node [
    id 2524
    label "467"
    fastq "m140311_131333_42142_c100622202550000001823114507181454_s1_p0/33497/0_11735/0_10286"
    unitig "utg286"
  ]
  node [
    id 2525
    label "10775"
    fastq "m140311_153755_42142_c100622202550000001823114507181455_s1_p0/101062/0_9431/0_9012"
    unitig "utg291"
  ]
  node [
    id 2526
    label "460"
    fastq "m140311_131333_42142_c100622202550000001823114507181454_s1_p0/26940/0_11470/15_10915"
    unitig "utg38"
  ]
  node [
    id 2527
    label "8418"
[truncated: 1,168,369 more chars]
